# Supplementary material for: Deep genome annotation of the opportunistic human pathogen Streptococcus pneumoniae D39
Source: Nucleic Acids Res. 2018 Aug 13;46(19):9971–89. doi: 10.1093/nar/gky725 (PMC6212727; doi:10.1093/nar/gky725)
Supplement: Supplementary Data [file gky725_supplemental_files.zip]

Archive with 2 entries (2 files):
- Supplementary material_revised.docx
- Supplementary Tables_revision2_v1.xlsx
