# Supplementary material for: Deep genome annotation of the opportunistic human pathogen Streptococcus pneumoniae D39
Source: Nucleic Acids Res. 2018 Aug 13;46(19):9971–89. doi: 10.1093/nar/gky725 (PMC6212727; doi:10.1093/nar/gky725)
Supplement: Supplementary Data [file gky725_supplemental_files.zip › Supplementary Tables_revision2_v1.xlsx]

## Sheet: Table S1 - Strains and plasmids
Strain/plasmid	Genotype	Reference
NCTC 7466	Streptococcus pneumoniae serotype 2
D39V	Streptococcus pneumoniae serotype 2, Veening lab; NCTC 7466 derivative
Rx1	Streptococcus pneumoniae, unencapsulated D39 derivative
R6	Streptococcus pneumoniae, unencapsulated D39 derivative
TIGR4	Streptococcus pneumoniae serotype 4
BHN100	Streptococcus pneumoniae serotype 19F
PMEN-2	Streptococcus pneumoniae serotype 6B
PMEN-14	Streptococcus pneumoniae serotype 19F
PMEN-18	Streptococcus pneumoniae serotype 14
MK134	D39V, ssbB-luc_kanR	Slager et al. Cell (2014)
pLA18 (plasmid)	ampR, bgaA::PssbB-luc-gfp_tetR	Yuzenkova et al. Nucleic Acids Res. (2014)
RA59	D39V, pyrG-luc_kanR
RA60	D39V, pyrF-pyrE-luc_kanR
RA61	D39V, pyrDa-holA-luc_kanR
RA62	D39V, pyrH-frr-luc_kanR
RA63	D39V, pyrK-pyrDb-luc_kanR
RA65	D39V, ung-mutX-pyrC-luc_kanR
RA68	D39V, pyrR-pyrB-carA-luc_kanR
RA69	D39V, uraA-luc_kanR
RA106	D39V, lacD(R6)
RA114	D39V, bgaA::Ppbp2a-ATG-XXX-XXX-luc-RBS-gfp_tetR
RA115	D39V, bgaA::Ppbp2a-RBS-ATG-XXX-XXX-luc-RBS-gfp_tetR
RA122	D39V, bgaA::Ppbp2a-ATG-XXX-XXX-TAA-luc-RBS-gfp_tetR
Table S1. Pneumococcal strains and plasmids used in this study.

## Sheet: Table S2 - Oligonucleotides
Name	Sequence (5' to 3')	Note
F-rpsL	GCCGTAGTCATCTTTCTTGGCATCC
R-rpsL	AGCCGATATGAGCTGGAACGGGATG
pDP1.1F	CGAGTATAAAGAGATTATGG
pDP1.2R	AATATTTCATTGACCGTCTC
pDP1.3F	GGAGAAGTGGGAAAATCAAG
pDP1.4R	GTTTAGTCGCATTCCAAATC
ter_check_1	GAATGGGAAGCAGGGATCTC	A in Figure 3A
ter_check_2	GCTTTGCGGTTTCTCTTCTC	B in Figure 3A
ter_check_5	TGGCTGCCATCTACATAAGAG	C in Figure 3A
ruvA_fw	CTGCGCCGACCATAGGATTG	For Sanger validation of base 174774
ruvA_rv2	GGGCCGACTTGATATAGTTC	For Sanger validation of base 174774
ruvA_seq	GTCGGCTTTGGAATTTCACC	Sanger sequencing primer for validation of base 174774
prfB-up_fw	GTCTGGGAGACTAGTTTAGG	For Sanger validation of base 676407
prfB-up_rv	AGGAGACCATAGGCATTAGG	For Sanger validation of base 676407
prfB-up_seq	TCTCCCTGTCGTAGATAACC	Sanger sequencing primer for validation of base 676407
sufS_fw	GTTCACCGTGGTGTCCATAC	For Sanger validation of base 776129
sufS_rv	GCTCAGCGTCTTCTAACTTC	For Sanger validation of base 776129
sufS_seq	GTGGATGGTGCTCAATCTAC	Sanger sequencing primer for validation of base 776129
SPD_0800_fw	AACCCAGAGCTCGTAATAGG	For Sanger validation of base 816615
SPD_0800_rv	GTCCAGCTCGGTGAAATAAG	For Sanger validation of base 816615
SPD_0800_seq	GACGGCGCAATCTTTGATTC	Sanger sequencing primer for validation of base 816615
rexA_fw	GATGGCATTTCCACAGACAC	For Sanger validation of base 929453
rexA_rv	GCAGTAGAAGACCACTATCC	For Sanger validation of base 929453
rexA_seq	CTGCATGAGTTCGTGAGTAG	Sanger sequencing primer for validation of base 929453
SPD_0942_fw	GCTAACACGAAAGCCTTCAG	For Sanger validation of base 1013083
SPD_0942_rv	AGGGTACTGTCTTCCGTTAG	For Sanger validation of base 1013083
SPD_0942_seq	CTATCACCCATGGCCTCTAC	Sanger sequencing primer for validation of base 1013083
ccrB_fw	AACTGCCTACGCTCTACATC	For Sanger validation of base 1030177
ccrB_rv	GCCGCTGATGTTCTTTCTAC	For Sanger validation of base 1030177
ccrB_seq	CATTCCCACTCCACATATCG	Sanger sequencing primer for validation of base 1030177
lacD_fw	CACCAGCACTCAAGTAGATG	For Sanger validation of base 1080577
lacD_rv	GTTGGATCTGGAGACTCTAC	For Sanger validation of base 1080577
lacD_seq	AACCGATGCGTTCGATGTAG	Sanger sequencing primer for validation of base 1080577
SPD_1137_fw	GGTAAGGGAGACATGAACAG	For Sanger validation of base 1172219
SPD_1137_rv	AGACCGCCTGGATAGGTTGC	For Sanger validation of base 1172219
SPD_1137_seq	AAACTGCGCTTCGAGCTACC	Sanger sequencing primer for validation of base 1172219
budA-up_fw	CTGCAGCGTAAGGAATAAGG	For Sanger validation of base 1257270
budA-up_rv	GGCTTGGCATAGAGGTATTG	For Sanger validation of base 1257270
budA-up_seq	GTTCCTGCACGTTCTTATCC	Sanger sequencing primer for validation of base 1257270
rdgB_fw	CCATGGGAATCGCTCATTAC	For Sanger validation of base 1672541
rdgB_rv	GCGTACGGGATATTTCAGTC	For Sanger validation of base 1672541
rdgB_seq	TGGCTACGACTAGGGTTGTG	Sanger sequencing primer for validation of base 1672541
treP_fw	AGACCTGCAGCCTTAATGAC	For Sanger validation of base 1676973
treP_rv	TACCAAGCCCAAGTTATCCC	For Sanger validation of base 1676973
treP_seq	GGCAGCATGTATTGAGGTTG	Sanger sequencing primer for validation of base 1676973
SPV_1793_fw	GGACCACGGATATCATAAGC	For Sanger validation of base 1788165
SPV_1793_rv	GCATGGCGGAGTATGTATTC	For Sanger validation of base 1788165
SPV_1793_seq	AGGCGAGGTTAAGAACGTAG	Sanger sequencing primer for validation of base 1788165
dltD_fw	CTGGTGTGGGATTGGATAGG	For Sanger validation of base 1978185
dltD_rv	CGTTCAGCAGTGGCTACTAC	For Sanger validation of base 1978185
dltD_seq	ACTCTGGCGACTTGAGATAG	Sanger sequencing primer for validation of base 1978185
mreC_fw	GCCTGTTTCGTAGTCAATGC	For Sanger validation of base 2022829
mreC_rv	GAAGCAGGAGTTGACCTTAG	For Sanger validation of base 2022829
mreC_seq	CCCAGAAGCTGGCTAATATG	Sanger sequencing primer for validation of base 2022829
0202_pyrG_up_F	CGTGGCTTGGGAATCCAACC
0203_pyrG_up_R+BglII	ACGTCAGATCTTGCTAATTGCTGTTCTCAACCG
0204_pyrG_down_F+NotI	GAACGCGGCCGCAATTAGCAAAATCAGAACCTTTG
0205_pyrG_down_R	TGCCCTTTCAAGCGAAGCTC
0206_pyrE_up_F	TCCAAACCAGTCTGCAAGAG
0207_pyrE_up_R+BglII	ACGTCAGATCTCCTAACCTTCTTGCCAATTT
0208_pyrE_down_F+NotI	GAACGCGGCCGCGGTTAGGTCAGTAAGATAAAGAG
0209_pyrE_down_R	GGGCAGTGTACAGATAAGTG
0210_holA_up_F	CCGAGCCTGAGCCTATTTAC
0211_holA_up_R+BglII	ACGTCAGATCTAATGTCAATTGACCTGACTAG
0212_holA_down_F+NotI	GAACGCGGCCGCGGTCAATTGACATTTGTTGAAAC
0213_holA_down_R	GGAACTCCGGACCAGGAAAC
0214_frr_up_F	ACAAGTGGCAGAGCCTTATG
0215_frr_up_R+BglII	ACGTCAGATCTTCTGTTTATTTTTAGACTTCCAAAAG
0216_frr_down_F+NotI	GAACGCGGCCGCAAGAACTTTTGGAAGTCTAAAAATAAAC
0217_frr_down_R	ATTGCGCTCGGTCATGAGCC
1_38 del lytB_check-F	TGATCAAGGCGACAACCCTTGAAC
0218_pyrDb_up_R+BglII	ACGTCAGATCTTTTACCTCAGAGACTCTTTTAC
0219_pyrDb_down_F+NotI	GAACGCGGCCGCACTGCAATCAATCTGTTCTTG
0220_pyrDb_down_R	GTACCAGGCTTGACTATGAG
0225_pyrC_up_F	TCTCCAGTCAGCTGCCAAAG
0226_pyrC_up_R+BglII	ACGTCAGATCTTATCAAGCTTGATAGACGATTTG
0227_pyrC_down_F+NotI	GAACGCGGCCGCAGCTTGATAGGAGTTAGAATATG
0228_pyrC_down_R	AGGCAGACCTAAACGAACTC
0237_carA_up_F	TACAGGGATGACCGGCTACC
0238_carA_up_R+BglII	ACGTCAGATCTCTTAGTTTGATTGTTTAAAAACTTC
0239_carA_down_F+NotI	GAACGCGGCCGCTCAAACTAAGAACGAGTAAAAG
0240_carA_down_R	GCTGAGTCACGCATCACTTC
0241_uraA_up_F	GTATCTGCTGCCCAAACAGG
0242_uraA_up_R+BglII	ACGTCAGATCTACTCTTAGTCTTTATTTTCGTATGG
0243_uraA_down_F+NotI	GAACGCGGCCGCCTAAGAGTCTAAATACACCTAATCC
0244_uraA_down_R	TGGTGGTGCTGCTCTGTCTG
kan-R+NotI	AATAGCGGCCGCGACAGTTGCGGATGTACTTC
Luc_F_BglII_AseI_EcoRI	GCGAATTCGATTAATCAGATCTAATTAGCTGAAGGAGGAATAATG
G033	AAAATAAACGCATGAAATTAAGATCCGCCAAAAACATAAAGAAAGG
G034	ATCTGTATGCAATTCACATTGCGGCCGCTGGAAGCTTTAC
G035	GTAAAGCTTCCAGCGGCCGCAATGTGAATTGCATACAGATATTG
G036	TTGGCGGATCTTAATTTCATGCGTTTATTTTATCATCTTCATCA
G037	ATAAACGCATGAAATTATAAAGATCCGCCAAAAACATAAAGAAAGG
G038	GCGGATCTTTATAATTTCATGCGTTTATTTTATCATCTTCATCA
G039	CAGGAGGAATAATGAAATTAAGATCCGCCAAAAACATAAAGAAAGG
G040	TTAATTTCATTATTCCTCCTGCGTTTATTTTATCATCTTCATCA
0450_lacD_F	TGCAGCACTTCAGGCTGTTC
0451_lacD_R	CCCGTATGTTGCGTAATCAC
Table S2. Oligonucleotides used in this study. Relevant restriction sites are underlined in the displayed sequences.

## Sheet: Table S3 - Base modifications
D39V coordinates	Modification	Coverage	Context (-20 to +20)	Identified motif	Interpulse Duration Ratio	Estimated modified fraction	Lower bound modified fraction	Upper bound modified fraction	Identification Qv
57 (-)	m6A	122	TAGAAATCATACATGGATCGAGTCAGTCTTTCTTGTGCAAA	SpnD39II: TCGAG	4.69	1	0.871	1	144
774 (-)	m6A	168	CTCTCCTCGAGCCCTTCTAGATGTTTTGGACTACGATCACT	SpnD39I: TCTAGA	5.34	0.954	0.839	1	201
779 (+)	m6A	162	TCGTAGTCCAAAACATCTAGAAGGGCTCGAGGAGAGGCTTG	SpnD39I: TCTAGA	7.03	1	0.933	1	210
785 (-)	m6A	174	GCGTGACAAGCCTCTCCTCGAGCCCTTCTAGATGTTTTGGA	SpnD39II: TCGAG	6.56	0.914	0.825	1	220
788 (+)	m6A	161	AAAACATCTAGAAGGGCTCGAGGAGAGGCTTGTCACGCGTT	SpnD39II: TCGAG	7.38	1	0.926	1	231
837 (+)	m6A	167	GGATTGACACAAACTATCACACCCCCTGACTTTGAAACACG	SpnD39IIIF_1: CAC-N7-CTT	5.37	1	1	1	186
843 (-)	m6A	179	GCAATACGTGTTTCAAAGTCAGGGGGTGTGATAGTTTGTGT		1.96	0.373	0.272	0.497	22
847 (-)	m6A	173	AATGGCAATACGTGTTTCAAAGTCAGGGGGTGTGATAGTTT	SpnD39IIIF_2: AAG-N7-GTG	6.01	0.907	0.798	1	214
915 (-)	m6A	183	TGCCCAGCTAGGTATTCTAGAGTATCACTTTGGAAATTGTA	SpnD39I: TCTAGA	7.96	0.959	0.877	1	269
920 (+)	m6A	166	TTTCCAAAGTGATACTCTAGAATACCTAGCTGGGCAATTTG	SpnD39I: TCTAGA	3.34	0.932	0.801	1	148
954 (+)	m6A	173	CAATTTGATTCAAATGTTCGAGATCTTGAGGGAGCCATCAA	SpnD39II: TCGAG	4.81	0.999	0.915	1	200
1201 (-)	m6A	187	ATTATCTGTTAGTTCTCTAGATAAATACATGGCTACTTGAC	SpnD39I: TCTAGA	4.69	0.952	0.842	1	208
1206 (+)	m6A	180	GTAGCCATGTATTTATCTAGAGAACTAACAGATAATAGTCT	SpnD39I: TCTAGA	6.5	1	0.933	1	282
1716 (-)	m4C	191	TAAAGAAGTAATTAACAAACCAGCATCTTCATTTTTTTGAG		1.69	0.544	0.364	0.705	13
2888 (+)	m6A	248	GATGGGGCGATATGATTTTGAGCGAAAAATGAATAAAATTA		1.78	0.323	0.222	0.424	8
2940 (+)	m6A	247	CCCTTAGTTAGAGGGTTAGCACTTTATCCCTTTTTGTGTTA	SpnD39IIIF_1: CAC-N7-CTT	4.77	0.957	0.872	1	289
2950 (-)	m6A	243	CCTAATATTATAACACAAAAAGGGATAAAGTGCTAACCCTC	SpnD39IIIF_2: AAG-N7-GTG	5.19	0.833	0.732	0.923	270
3826 (+)	m6A	267	GACAGAATCAGGTGTAGATAAGTTGACGCGTGCAGCTTACC	SpnD39IIIF_2: AAG-N7-GTG	5.87	0.953	0.86	1	353
3836 (-)	m6A	260	CCAAGCAAGTGGTAAGCTGCACGCGTCAACTTATCTACACC	SpnD39IIIF_1: CAC-N7-CTT	5.67	0.963	0.868	1	265
5099 (-)	m4C	254	CGATATTACAAACTAAAATCCCTTTCTTAGATGAATCAGTC		1.73	0.511	0.344	0.661	37
5283 (+)	m6A	276	CAGGGCGAATTTAGTCTTCGAGGAGATATTTTAGATATTTT	SpnD39II: TCGAG	5.74	0.93	0.847	1	322
6031 (-)	m6A	290	GATACTTGTCTTATCTCTAGAATCCAATTTAATCTGATATT	SpnD39I: TCTAGA	6.42	0.98	0.906	1	380
6036 (+)	m6A	289	CAGATTAAATTGGATTCTAGAGATAAGACAAGTATCTGTAA	SpnD39I: TCTAGA	4.55	0.9	0.811	0.985	323
6894 (+)	m4C	295	ACACTTGAAAAATTGAAAAACGGTCAAGTCGATATTTTGAT		1.6	0.37	0.249	0.485	16
6902 (-)	m6A	303	GTGTTCCAATCAAAATATCGACTTGACCGTTTTTCAATTTT		1.86	0.313	0.217	0.4	36
6905 (+)	m6A	293	ATTGAAAAACGGTCAAGTCGATATTTTGATTGGAACACATC		1.62	0.334	0.216	0.442	29
7169 (+)	m6A	267	TCAGACCTATGTTTTGGAAAAGAATGATAGTGTCATTCGTG	SpnD39IIIF_2: AAG-N7-GTG	5.98	0.833	0.738	0.907	360
7179 (-)	m6A	297	AAGACAGCATCACGAATGACACTATCATTCTTTTCCAAAAC	SpnD39IIIF_1: CAC-N7-CTT	5.31	0.834	0.759	0.919	323
7454 (+)	m4C	292	TACTTTATTTATTGAAAATGCGGACCATATGGGCTTGTCAA		1.63	0.301	0.2	0.407	9
7658 (-)	m4C	275	GGGATTTTCCTAAAAGATTTCCTGCTCCACGAATCGAAAGA		1.64	0.56	0.416	0.721	5
8909 (+)	m6A	251	AGTACTATTATTCTAAGTCGAGGGAAAAAGTTTATACGATT	SpnD39II: TCGAG	4.43	0.986	0.902	1	309
9126 (+)	m4C	258	TTTTTGACCATTTCAAAAGTCGTTAGCACAGAAAAAGAAGT		1.87	0.735	0.594	0.916	13
9180 (+)	m6A	254	AAAGAAATTTATTACCTTTCACAATCTGACTTTGGTATTTA	SpnD39IIIF_1: CAC-N7-CTT	4.62	0.855	0.753	0.954	288
9190 (-)	m6A	248	TTCTCTAAAATAAATACCAAAGTCAGATTGTGAAAGGTAAT	SpnD39IIIF_2: AAG-N7-GTG	5.37	0.853	0.764	0.944	259
9775 (+)	m4C	259	TCTCTTATCTCTATTATACGCAAGAAAAAATAAATGAGGGT		1.83	0.47	0.352	0.597	24
10374 (-)	m4C	241	AGCATGCTTTTTGAAATATCCCTTCTTGAGAAAATGATTTA		1.56	0.316	0.183	0.427	9
10389 (+)	m4C	262	AGAAGGGATATTTCAAAAAGCATGCTAAGGCGGTTCTAGCT		1.71	0.523	0.389	0.677	15
10399 (+)	m4C	265	TTTCAAAAAGCATGCTAAGGCGGTTCTAGCTCTTTCTGGTG		1.83	0.9	0.697	1	4
10621 (-)	m4C	242	AAAAATCATAACGAAAATTTCGTGCACGCGCTTCTGAAAAT		1.94	0.796	0.617	0.973	37
10736 (+)	m6A	265	ATTTTTATGCGCTTGATTCGAGGAACTCGCTTGCGCTATCT	SpnD39II: TCGAG	4.78	0.844	0.752	0.935	305
10831 (+)	m6A	256	CTTGCATTTTCAGAAAAAAGACTTTCCATCAATTTTTCACT		1.6	0.261	0.174	0.345	5
10937 (-)	m6A	227	AAGATTGCATCCCTAAATCGAGGATTTTCTTTTTCCAATTC	SpnD39II: TCGAG	6.53	0.958	0.872	1	339
11610 (-)	m6A	211	ATCGTTTTCTAACATTTTTTACCTATCTATTTTTTCTATAT		1.66	0.319	0.222	0.426	4
11684 (+)	m6A	247	ACAGAAGCAGCTAAAAAACTAGGTGCTCAATTAACTAAAGA		1.86	0.325	0.246	0.424	20
12375 (-)	m4C	215	TTTATAGACACCAGAAACTTCGATAACACTACCATTTGGTT		1.51	1	1	1	7
12400 (+)	m4C	240	TTCTGGTGTCTATAAAAATCCTAAAACAAGTAAAGAAGGAA		1.62	0.425	0.288	0.565	11
13161 (-)	m4C	229	ATCTGAACGGTTTGTCGCAGCGATGACGATAATCCCTTCAT		1.51	0.969	0.715	1	22
14236 (-)	m6A	190	CATAATTTTCCCCTTTCTAGATACAGTCTAACAGATTAGAA	SpnD39I: TCTAGA	4.59	1	0.91	1	224
14241 (+)	m6A	196	ATCTGTTAGACTGTATCTAGAAAGGGGAAAATTATGATTAA	SpnD39I: TCTAGA	3.95	0.941	0.821	1	222
14420 (-)	m4C	189	ACTTGGTTTTGAAATATTTCCTTAAACGTGGAATATCGTCT		1.63	0.378	0.211	0.541	6
14667 (+)	m6A	199	TTAAGCAATGAACGATTTCGAGGGCGTCAAAGAGTATTAAG	SpnD39II: TCGAG	4.04	0.907	0.785	0.985	203
14772 (+)	m6A	213	TGAAAAAAATTAGAAAAAGTAGTTGACAAAGTTTGAAAAGG		1.62	0.245	0.155	0.336	5
15603 (+)	m6A	178	TAAAGCTCTGTTGTAAGAGAAGAACGAGTGTGAGAGTGGAA	SpnD39IIIF_2: AAG-N7-GTG	6.31	0.827	0.693	0.929	228
15613 (-)	m6A	207	AGTGTGAACTTTCCACTCTCACACTCGTTCTTCTCTTACAA	SpnD39IIIF_1: CAC-N7-CTT	5.06	0.825	0.699	0.928	213
15701 (-)	m4C	198	CAATAAATCCGGACAACGCTCGGGACCTACGTATTACCGCG		1.82	1	0.986	1	22
15917 (-)	m6A	205	GTTTGCTCCCCACGCTTTCGAGCCTCAGCGTCAGTTACAAG	SpnD39II: TCGAG	8.16	0.963	0.883	1	249
16023 (+)	m4C	204	GTTTAGTGCCGTAGCTAACGCATTAAGCACTCCGCCTGGGG		1.42	0.366	0.217	0.518	4
16165 (-)	m6A	218	AAGGAAAACTCTATCTCTAGAGCGGTCAGAGGGATGTCAAG	SpnD39I: TCTAGA	7.71	1	0.94	1	250
16170 (+)	m6A	206	CATCCCTCTGACCGCTCTAGAGATAGAGTTTTCCTTCGGGA	SpnD39I: TCTAGA	5.15	0.985	0.895	1	251
16175 (-)	m4C	214	CTCTGTCCCGAAGGAAAACTCTATCTCTAGAGCGGTCAGAG		3.44	0.984	0.771	1	85
17513 (+)	m6A	203	GTGTGCCTACAACAAGTTCGAGCCCGTTAATGGGTGAGAGC	SpnD39II: TCGAG	7.14	1	0.92	1	307
17666 (+)	m4C	196	ACCCGAAACCATGTGACCTACCCATGAGCAGGTTGAAGGTG		2.74	0.683	0.365	0.808	46
18089 (+)	m6A	199	GCGTAATAGCTCACTAGTCGAGTGACCCTGCGCCGAAAATG	SpnD39II: TCGAG	3.95	0.974	0.866	1	210
18186 (+)	m6A	189	GAGCGTTCTATGTGTGATGAAGGTATACCGTGAGGAGTGCT	SpnD39IIIF_2: AAG-N7-GTG	4.33	0.93	0.837	1	218
18196 (-)	m6A	206	TATGCGTTCCAGCACTCCTCACGGTATACCTTCATCACACA	SpnD39IIIF_1: CAC-N7-CTT	4.87	0.851	0.754	0.966	192
18442 (+)	m6A	200	CGATTGGAAGAGTCTGTCTAAGCAGTGAGGTGTGAATTGAG	SpnD39IIIF_2: AAG-N7-GTG	6.39	0.791	0.681	0.871	231
18452 (-)	m6A	208	AAGCATTTGACTCAATTCACACCTCACTGCTTAGACAGACT	SpnD39IIIF_1: CAC-N7-CTT	4.44	0.855	0.73	0.968	175
18601 (+)	m6A	204	CAAACCGACACAGGTAGTCGAGGCGAGTAGCCTCAGGTGAG	SpnD39II: TCGAG	4.55	0.886	0.775	0.985	227
18835 (+)	m6A	211	GTAAGCGAAGGTATGAATTGAAGCCCCAGTAAACGGCGGCC		1.72	0.344	0.215	0.438	7
19209 (+)	m4C	219	TTTGACTGGGGCGGTCGCCTCCTAAAAGGTAACGGAGGCGC		1.82	0.365	0.262	0.506	11
19309 (-)	m6A	221	CCGACTTTCGTCCCTGCTCGAGTTGTAGCTCTCGCAGTCAA	SpnD39II: TCGAG	5.98	1	0.968	1	275
19312 (+)	m6A	228	ACTGCGAGAGCTACAACTCGAGCAGGGACGAAAGTCGGGCT	SpnD39II: TCGAG	7.06	0.934	0.855	1	327
19446 (-)	m6A	227	GATGCGACGAGCCGACATCGAGGTGCCAAACCTCCCCGTCG	SpnD39II: TCGAG	2.26	0.73	0.598	0.894	61
19696 (+)	m6A	234	GGGAAGGGATAAACGCTGAAAGCATCTAAGTGTGAAACCCA	SpnD39IIIF_2: AAG-N7-GTG	6.89	0.792	0.709	0.879	263
19706 (-)	m6A	224	CATCTTGAGGTGGGTTTCACACTTAGATGCTTTCAGCGTTT	SpnD39IIIF_1: CAC-N7-CTT	4.43	0.927	0.828	1	266
19788 (+)	m6A	239	GATCAGGTAGATAGGTTAGAAGTGGAAGTGTGGCGACACAT	SpnD39IIIF_2: AAG-N7-GTG	5.59	0.867	0.761	0.953	290
19798 (-)	m6A	236	AGTCCGCTACATGTGTCGCCACACTTCCACTTCTAACCTAT	SpnD39IIIF_1: CAC-N7-CTT	5.14	0.947	0.854	1	250
19831 (-)	m6A	234	TTACTTTGGATAAGTCCTCGAGCTATTAGTATTAGTCCGCT	SpnD39II: TCGAG	4.97	0.891	0.806	0.973	246
19834 (+)	m6A	250	GGACTAATACTAATAGCTCGAGGACTTATCCAAAGTAACTG	SpnD39II: TCGAG	5.04	0.922	0.831	1	327
20102 (+)	m6A	238	ATCATGATGTCGTAGGTTCGAGTCCTACTGGCGGAGTAATT	SpnD39II: TCGAG	5.2	0.998	0.929	1	321
20527 (-)	m6A	214	AGGTGTGGTTCTTTTTTTCGAGTGTAGCCCATAGCTTTGAG	SpnD39II: TCGAG	5.35	0.936	0.833	1	238
20547 (-)	m6A	219	TTCTGGGTCTTGTTCATAGTAGGTGTGGTTCTTTTTTTCGA		1.64	0.214	0.136	0.291	4
20660 (+)	m6A	242	TTCGATACTTATTTTTATCGAGAATATGGTCGCTCATTAAA	SpnD39II: TCGAG	6.53	0.901	0.811	0.985	303
21136 (-)	m6A	226	ACGAAATTTGTCCTTTCTAGATCTTCGCTTTCTTCAACCCA	SpnD39I: TCTAGA	6.75	0.984	0.906	1	307
21141 (+)	m6A	243	TGAAGAAAGCGAAGATCTAGAAAGGACAAATTTCGTCCTTT	SpnD39I: TCTAGA	3.36	0.888	0.768	1	183
21270 (+)	m4C	246	GGAATAAGGTAATTGAAGGGCGTTGACGATTTTCTCTTTAT		1.46	0.833	0.6	1	10
21277 (-)	m4C	230	CTCAAAGATAAAGAGAAAATCGTCAACGCCCTTCAATTACC		1.6	0.627	0.449	0.824	16
21394 (-)	m6A	227	GACTAATAAAGAAATTCTAGATAAACTTTTGAGCTATTCCG	SpnD39I: TCTAGA	4.85	0.984	0.875	1	251
21399 (+)	m6A	249	TAGCTCAAAAGTTTATCTAGAATTTCTTTATTAGTCAAGTG	SpnD39I: TCTAGA	4.93	0.983	0.896	1	281
21487 (+)	m4C	229	TATCTTGTTGAATGAGCTTCCAGTAGCGCTTGATAGCCTTG		2.03	1	0.936	1	6
21668 (-)	m4C	214	ACTTTGAGCATGATTTTTCGCGTCTTCCTGAGATTATGTCC		2.07	0.55	0.376	0.68	40
21991 (+)	m4C	244	CTTACCCAAAAGTTTTAAGGCGGTCTTTTTAGAACTTTAAT		1.94	0.767	0.604	0.944	40
21994 (-)	m6A	217	AAAATTAAAGTTCTAAAAAGACCGCCTTAAAACTTTTGGGT		1.57	0.221	0.119	0.316	5
22024 (+)	m6A	249	ACTTTAATTTTTTGAAATTTAGGTAGCAAATTTGTTTCTAT		1.51	0.355	0.239	0.459	4
22406 (-)	m4C	229	TCGGAAATTTACTAAAATTACCTCAACAAGAAATAAACCCC		2.14	0.805	0.613	0.968	6
22935 (+)	m4C	248	ATAACTTGCGTATTTCTGATCGTGCGCATGTTATTTTGCCT		1.66	0.985	0.767	1	4
22950 (-)	m6A	231	CAACTCGATATGATAAGGCAAAATAACATGCGCACGATCAG		1.59	0.376	0.25	0.509	16
22966 (+)	m6A	245	TATTTTGCCTTATCATATCGAGTTGGATCGCTTGCAAGAAG	SpnD39II: TCGAG	7.53	0.985	0.935	1	300
23050 (+)	m6A	233	TGGTCCAGCTTATATGGACAAGGCTGCTCGTGTTGGAATTC	SpnD39IIIF_2: AAG-N7-GTG	5.4	0.851	0.754	0.936	288
23060 (-)	m6A	238	TCTGCAATACGAATTCCAACACGAGCAGCCTTGTCCATATA	SpnD39IIIF_1: CAC-N7-CTT	4.87	0.894	0.814	0.983	270
23262 (-)	m4C	230	ACGTTTGCCATTATCAAGCGCATCATTCAAGATAACAGATG		1.84	0.697	0.528	0.904	54
23413 (+)	m6A	238	CGGTCCAAGCAAGATTGACAAGGTTGTAGGTGTATGTAAAG	SpnD39IIIF_2: AAG-N7-GTG	4.42	0.833	0.735	0.927	275
23423 (-)	m6A	239	CTCGTATAAGCTTTACATACACCTACAACCTTGTCAATCTT	SpnD39IIIF_1: CAC-N7-CTT	3.3	0.911	0.795	1	203
23538 (+)	m4C	236	AGTATGGTACAACAACTGGTCGTCCACGTCGTGTAGGTTGG		1.55	0.375	0.219	0.533	4
24251 (-)	m4C	210	TTCCTCACGCGCATTATGCCCACGACCAATGATTTCCCCAT		1.7	1	0.874	1	11
24464 (-)	m4C	216	CAAGATATCGTACAAACTTCCAGCAGCGCCAAATTTCTGGT		1.84	0.886	0.66	1	34
24714 (-)	m4C	244	TCTTATTTATTCGGAAAAAGCACGAAAAAAAGAGCACACAA		2	0.483	0.372	0.595	55
24743 (-)	m6A	243	TCTATTATCATTTATTCTAGATTATTCTATCTTATTTATTC	SpnD39I: TCTAGA	5.12	0.877	0.78	0.978	254
24748 (+)	m6A	252	AATAAGATAGAATAATCTAGAATAAATGATAATAGAAAAGA	SpnD39I: TCTAGA	4.26	0.879	0.772	0.976	269
24805 (-)	m4C	245	AAATTTTCATCTGTAAAACTCGAAACCAATTCAAAACCACG		1.81	0.495	0.339	0.609	33
24806 (+)	m6A	247	GTGGTTTTGAATTGGTTTCGAGTTTTACAGATGAAAATTTA	SpnD39II: TCGAG	5.96	0.966	0.886	1	335
24848 (+)	m4C	245	TGCCCAAGCGTGAGACAGCGCATGCGGCTGGTTACGACTTA		1.81	0.55	0.424	0.693	39
25492 (+)	m4C	219	TGAATGGCAGGTCTATAAAACAGGAATAGAAAACTTTGAAA		1.57	0.651	0.44	0.83	8
25604 (-)	m6A	218	TACTTAGACATACATTCTAGAAACCGAGACTTCATTTCCGT	SpnD39I: TCTAGA	5.01	0.9	0.807	0.985	278
25609 (+)	m6A	216	AATGAAGTCTCGGTTTCTAGAATGTATGTCTAAGTATCGAG	SpnD39I: TCTAGA	5.18	1	0.95	1	309
25628 (+)	m6A	217	GAATGTATGTCTAAGTATCGAGAACATCAGACTGTGGTAGT	SpnD39II: TCGAG	5.27	0.919	0.839	1	289
25709 (+)	m6A	217	GAGAAGATTGATTTTTGCCAAGTGATTGAGTGTGAGTTAGA	SpnD39IIIF_2: AAG-N7-GTG	3.85	0.885	0.752	1	172
25719 (-)	m6A	224	TTTCTATATCTCTAACTCACACTCAATCACTTGGCAAAAAT	SpnD39IIIF_1: CAC-N7-CTT	4.88	0.797	0.692	0.896	222
25872 (+)	m6A	208	GAAGAGGTTGAGGTTGCCGAAGTTAAGAATGCGCGTGTGTC		2.3	0.261	0.142	0.383	5
25877 (+)	m6A	207	GGTTGAGGTTGCCGAAGTTAAGAATGCGCGTGTGTCCTTGA	SpnD39IIIF_2: AAG-N7-GTG	6.29	0.821	0.735	0.909	263
25885 (+)	m4C	223	TTGCCGAAGTTAAGAATGCGCGTGTGTCCTTGACAGGTGAG		1.44	0.252	0.136	0.381	7
25887 (-)	m6A	224	TTCTCACCTGTCAAGGACACACGCGCATTCTTAACTTCGGC	SpnD39IIIF_1: CAC-N7-CTT	4.92	0.907	0.81	0.985	270
26498 (-)	m6A	225	TGGAACCAAAACGATTTTTGACCGCTCTCAAAATACGAAAG		1.65	0.276	0.164	0.389	11
26878 (+)	m6A	227	TTGCAGTTGCTATTGCTTCGAGCTACAAAGACAAGCCAACT	SpnD39II: TCGAG	5.61	0.961	0.873	1	289
27098 (+)	m6A	215	GATTCAGGAAGTTTTGAAAAAGGTCTTTGCATAATCCGTGA		1.67	0.325	0.215	0.434	26
27171 (+)	m4C	224	ATATTTGACTATCAAATTTTCAAGGAGGGAATCGTGTCGTA		1.56	0.363	0.241	0.508	3
27372 (+)	m6A	224	TTGCGGAATGCAGGTGGTCGAGTGACTGAAGACATGATTCG	SpnD39II: TCGAG	3.43	1	0.962	1	176
27427 (+)	m6A	201	CCCAGCAACAAATGGGGACAAGAGAGATTGTGGTATTGCAC	SpnD39IIIF_2: AAG-N7-GTG	4.83	0.759	0.668	0.856	240
27437 (-)	m6A	218	AGTCTGTATGGTGCAATACCACAATCTCTCTTGTCCCCATT	SpnD39IIIF_1: CAC-N7-CTT	4.49	0.764	0.667	0.881	188
27596 (+)	m6A	223	GGATATGCAACTGCTTATCGAGTCTCCCCTAATACCAGACG	SpnD39II: TCGAG	6.36	0.985	0.912	1	292
27793 (+)	m6A	224	TCTACTATACGGACGGTTCGAGGTCAGGTGCGGAATATGGA	SpnD39II: TCGAG	5.29	0.997	0.936	0.999	222
27993 (-)	m4C	178	CTATCTGGGAAAAGAACCCCCAGTAAATCATGTATATAAGT		1.49	0.582	0.338	0.777	3
28036 (+)	m6A	215	CATTTTTAAATGCCTTTGAAAGTGCTATTGTGGCTCCTTTG	SpnD39IIIF_2: AAG-N7-GTG	5.51	0.841	0.741	0.919	231
28046 (-)	m6A	213	GTTCTTCTACCAAAGGAGCCACAATAGCACTTTCAAAGGCA	SpnD39IIIF_1: CAC-N7-CTT	4.86	0.896	0.789	0.986	252
28232 (-)	m4C	216	AGATGATACGCTCTAAAATTCGCGAAATAGTAAAGTCAAAG		1.54	0.335	0.184	0.459	6
28872 (+)	m6A	220	GATTATGGTAGATGCTTTGAAGCGTGCGAGTGCAGAGTCTG	SpnD39IIIF_2: AAG-N7-GTG	6.51	0.934	0.836	0.986	311
28882 (-)	m6A	211	ACAACATTGACAGACTCTGCACTCGCACGCTTCAAAGCATC	SpnD39IIIF_1: CAC-N7-CTT	7.07	1	0.953	1	277
28961 (+)	m6A	225	CGAGAGCGCGTGAGCCAATCACTTCAAAACTTGTCGCAAAT	SpnD39IIIF_1: CAC-N7-CTT	6.78	0.92	0.818	0.986	285
28971 (-)	m6A	207	CTTCAAGCATATTTGCGACAAGTTTTGAAGTGATTGGCTCA	SpnD39IIIF_2: AAG-N7-GTG	6.45	0.858	0.748	0.951	256
29437 (+)	m6A	231	ACGGACAATATCCAAAAATCAGCTATTAAGAAATTGGTTGT		1.62	0.131	0.07	0.194	4
30153 (-)	m4C	230	GTCAGTATCTGAATTTGAGGCACTGTTGTAAAATGGCTCCA		1.33	0.3	0.135	0.394	16
30562 (+)	m4C	232	ATCTTAACCAGATGGTTTTCCTGTCCATTGTTGGTAATCGC		1.9	0.476	0.343	0.642	10
30726 (-)	m4C	238	ATCAAAATCTTGAAAAAATTCATCAGCGAGAAGGTGATACT		2.41	1	1	1	63
30766 (+)	m6A	235	TTAACCTGACTGCACAGGTAAGCCCACAAGTGATTGATGAA	SpnD39IIIF_2: AAG-N7-GTG	6.67	0.958	0.871	0.999	324
30776 (-)	m6A	245	TCAGAATTTTTTCATCAATCACTTGTGGGCTTACCTGTGCA	SpnD39IIIF_1: CAC-N7-CTT	5.26	0.985	0.89	1	269
31260 (-)	m4C	244	AAAAATACCATTGGGAAGAGCTAGAGCAAGTATTTTTCAAA		1.47	0.582	0.386	0.758	8
31405 (-)	m4C	228	AATCGCATTGGTATGCAAACCAGCCGCATTCTTAAAACGGT		1.85	0.659	0.516	0.814	31
31421 (+)	m4C	239	GGCTGGTTTGCATACCAATGCGATTTATGGTTTTCAGTTGA		1.66	0.642	0.447	0.853	4
32010 (+)	m4C	220	TCTAAGATGAAGGAAAATCTCATCAATGACAAGGAACAGGC		1.52	0.706	0.487	0.89	4
32112 (+)	m6A	218	GACTTGGTCTATAGTGGTCCAGATGTTGAAAATCTTGGGAA		1.52	0.164	0.089	0.249	9
32347 (+)	m6A	211	GTGGGGATCAGCTCTATGCCACAGACAAGCTTGAGCTGTTG	SpnD39IIIF_1: CAC-N7-CTT	5.01	1	0.91	1	286
32357 (-)	m6A	223	TCGGGTCTTGCAACAGCTCAAGCTTGTCTGTGGCATAGAGC	SpnD39IIIF_2: AAG-N7-GTG	8.67	0.917	0.846	0.986	361
32620 (+)	m4C	214	TTAAAAAGGCCATTCCTGAACGTGAGAAATTCTTGGAACAC		1.75	0.446	0.295	0.656	32
32937 (-)	m6A	222	GTTTTCTTAGTGTATTCTAGAGGAAGTCCCAATTTCTCAAA	SpnD39I: TCTAGA	8.74	0.985	0.93	1	307
32942 (+)	m6A	218	GAAATTGGGACTTCCTCTAGAATACACTAAGAAAACCAAGA	SpnD39I: TCTAGA	4.15	0.869	0.765	0.976	213
33611 (+)	m6A	208	CTATGTAGAGACCCTCTTTAAGCGTCGCCGTGAGTTGCCAG	SpnD39IIIF_2: AAG-N7-GTG	7.34	0.844	0.763	0.924	267
33621 (-)	m6A	219	GAATTGATATCTGGCAACTCACGGCGACGCTTAAAGAGGGT	SpnD39IIIF_1: CAC-N7-CTT	5.36	0.827	0.699	0.93	169
33704 (+)	m4C	225	CAACTCACCTATCCAGGGTTCGGCAGCAGATATTCTCAAGA		1.53	1	0.945	1	25
34048 (+)	m6A	215	GTCAAGAATTTATCAATCCAAGTGATGGCGTGATTCGTCAG	SpnD39IIIF_2: AAG-N7-GTG	5.5	0.992	0.911	1	307
34058 (-)	m6A	218	TTGCGAGATACTGACGAATCACGCCATCACTTGGATTGATA	SpnD39IIIF_1: CAC-N7-CTT	5.85	0.962	0.854	1	246
34137 (+)	m6A	214	GAAGAAACAACCAGTAATCGAGTAACAAAGGAAATGCAGGC	SpnD39II: TCGAG	6.25	1	1	1	248
34190 (+)	m6A	206	AATCATCCCAGTCAATCCCAAGGCGGCAGGTGGCGAAATCT	SpnD39IIIF_2: AAG-N7-GTG	4.54	0.844	0.743	0.951	209
34200 (-)	m6A	222	TTTTCACCCAAGATTTCGCCACCTGCCGCCTTGGGATTGAC	SpnD39IIIF_1: CAC-N7-CTT	4.4	1	0.968	1	238
34419 (+)	m4C	212	GATGATATCGTGATGAATCGCTGTATCAAGAGAGAACATAC		1.94	0.572	0.424	0.706	12
34478 (-)	m4C	202	GTATAACACAAAAGGTAGCCCATCAGCTACCTTTTTCTTAT		1.66	0.622	0.451	0.816	15
35034 (-)	m6A	222	TTACCAAAGCAATACCCTCGAGTCTGCAACCATTGTTAAAC	SpnD39II: TCGAG	5.6	0.95	0.86	1	234
35037 (+)	m6A	214	TAACAATGGTTGCAGACTCGAGGGTATTGCTTTGGTAAAGA	SpnD39II: TCGAG	6.14	1	0.946	1	324
35074 (+)	m4C	214	AAGACTGTCCCAAGCGCTGGCGGCAGCCGTTACAGAGGAAG		1.47	0.577	0.374	0.78	32
35546 (-)	m4C	208	GCGCCCGTTTTTGCCATTTTCATAGGCATGCTCCTACATCC		1.43	0.422	0.214	0.634	3
35560 (+)	m4C	214	GCCTATGAAAATGGCAAAAACGGGCGCGCCAATCACAGGGA		2.21	0.839	0.684	1	55
35565 (-)	m4C	211	ATTCTTCCCTGTGATTGGCGCGCCCGTTTTTGCCATTTTCA		2.02	0.47	0.342	0.599	20
36078 (+)	m4C	202	AGTACCAACTGGACTATGCTCCTGAAAATGAAATCTTGGTT		1.77	0.577	0.423	0.746	22
36365 (+)	m6A	206	ACAGGAATTACCTACAGTCGAGAGCAGTTAGAGGCCTTGGC	SpnD39II: TCGAG	5.77	0.844	0.733	0.944	241
36405 (-)	m4C	194	ATCACAGACAACAAAAATTTCGTACTTGCGTAAAACAGCTG		1.78	0.516	0.32	0.708	11
37028 (+)	m4C	223	TGCTTTACAATCGCAATTTTCGTGAGGATGACAAGCTCGTC		1.53	1	0.893	1	12
37144 (+)	m6A	223	ATTCAGCCCTTGGTGCTGGCACGATTTCTCTTGCGAATCAA	SpnD39IIIF_1: CAC-N7-CTT	5.31	0.848	0.754	0.931	216
37154 (-)	m6A	192	TCCGTCATCATTGATTCGCAAGAGAAATCGTGCCAGCACCA	SpnD39IIIF_2: AAG-N7-GTG	4.22	0.799	0.692	0.91	215
37218 (+)	m6A	213	TGAGGTCATGACTTTTCCCAAGATTAATAGTGACCTCTTTG	SpnD39IIIF_2: AAG-N7-GTG	6.73	0.926	0.845	1	278
37228 (-)	m6A	209	TAGGCCATGACAAAGAGGTCACTATTAATCTTGGGAAAAGT	SpnD39IIIF_1: CAC-N7-CTT	7.09	0.924	0.83	0.987	213
37402 (-)	m6A	215	TTGAGGCTGATTCCAAATCGAGTCAAAATTTGAATTTCAAA	SpnD39II: TCGAG	4.92	0.935	0.829	1	208
37841 (+)	m6A	215	ATCTGACTTTTCAGATATCGAGGTTCAACTCTACGGAGATG	SpnD39II: TCGAG	3.89	0.787	0.67	0.901	198
38079 (-)	m4C	183	TCGATATTCTTGATACGACCCACGATGAAGAATCCAGCAGC		1.74	0.478	0.293	0.642	23
38188 (+)	m4C	187	CTAATGCAGAAAATACAGCCCAGCACCTCCATCAATACGCT		1.56	0.724	0.496	0.959	9
38231 (+)	m6A	213	CCTAGGTTCTTTCTATGCCAAGAATGTTCGTGGCATTGCGC	SpnD39IIIF_2: AAG-N7-GTG	6.35	0.896	0.798	0.986	313
38241 (-)	m6A	223	ACGCGTGGTTGCGCAATGCCACGAACATTCTTGGCATAGAA	SpnD39IIIF_1: CAC-N7-CTT	4.19	0.808	0.712	0.904	217
38256 (+)	m6A	222	GTTCGTGGCATTGCGCAACCACGCGTTGGCTTGCTTAACAA	SpnD39IIIF_1: CAC-N7-CTT	5.01	0.857	0.764	0.965	189
38266 (-)	m6A	221	CTCTGTTCCGTTGTTAAGCAAGCCAACGCGTGGTTGCGCAA	SpnD39IIIF_2: AAG-N7-GTG	5.47	0.917	0.842	1	274
38511 (+)	m6A	212	ATTACAGGTGGTGGCCTTCGAGCGAAACTAGGTGCCCTCCT	SpnD39II: TCGAG	6.19	0.908	0.808	0.985	233
38639 (-)	m4C	207	TATAAACAGCCTTGGCATCGCTTGAGCCATGAGTCTTGACA		1.41	0.356	0.206	0.51	9
38719 (-)	m4C	216	CTTTTATTCTCCTGAAAATTCACGCGCAGTCTGGGCAACCA		1.63	0.65	0.484	0.858	22
39503 (+)	m6A	217	AAATATTAAAAATAAAAAAGAGGTATTCGTTATGAATACAA		2.24	0.44	0.313	0.544	54
39727 (-)	m4C	221	TAATTACCACCAACATGTCGCTGCATAGGCCACACCTCCAA		1.55	0.358	0.232	0.483	7
39941 (-)	m4C	212	TAGTTACTCCTTTTTTGACTCGTTACTATAAGACTCCTCTT		1.77	1	0.96	1	6
40230 (-)	m6A	213	ACAAAATTTGTCCTTTCTCGAGCTTAGCTTTTTTTCAACCC	SpnD39II: TCGAG	7.95	0.934	0.853	1	238
40233 (+)	m6A	229	TTGAAAAAAAGCTAAGCTCGAGAAAGGACAAATTTTGTCCT	SpnD39II: TCGAG	6.8	0.986	0.899	1	324
40285 (+)	m4C	221	TATTCAGAGCGATAAAAATCCGTTTTTTGAAGTTTTCAAAG		1.64	0.361	0.231	0.517	3
40954 (+)	m6A	229	CAAGAACAGTGATGATATCGAGCTTTTCAAAATCTTGCGCA	SpnD39II: TCGAG	6.08	0.894	0.781	0.971	299
42135 (-)	m4C	197	ACAAAAGGAAAAGTCAAATCCGGCAAGTCAAAAAGCGTCAT		1.64	0.645	0.442	0.846	34
42246 (+)	m4C	202	CATATTGCCGATCCAGATCCCGGGGTGAAGTTGACTAAACT		1.59	0.463	0.283	0.636	7
42997 (+)	m4C	233	CCTTGACCAGTGAAAGTCAGCGTTACCAAAAAATTGACAAG		1.86	0.951	0.75	1	18
43059 (+)	m6A	228	AAATCCTTTACCTATAGTCGAGCAGAGAGTCAGCAAAAGGC	SpnD39II: TCGAG	10.09	0.985	0.938	1	306
43392 (+)	m6A	213	TACAAGTATGGCTATGGTCGAGACGTCTTGTCGGATATCAA	SpnD39II: TCGAG	6.75	1	0.978	1	306
43704 (+)	m6A	221	GTCGAATTGGCAGAGATTCGAGAGGATATCGAGCGCATGCC	SpnD39II: TCGAG	3.59	1	0.904	1	206
43715 (+)	m6A	221	AGAGATTCGAGAGGATATCGAGCGCATGCCACTGAATTATC	SpnD39II: TCGAG	7.71	1	0.947	1	338
44019 (+)	m6A	215	AAGCATGCTGATTTGCTTGCACAGGGAGGCTTTTACGCCCA	SpnD39IIIF_1: CAC-N7-CTT	3.86	0.788	0.685	0.902	184
44029 (-)	m6A	209	ATTGACCAAATGGGCGTAAAAGCCTCCCTGTGCAAGCAAAT	SpnD39IIIF_2: AAG-N7-GTG	7.33	0.783	0.695	0.87	224
44163 (-)	m4C	204	GTTGCAAAGCCAAGTAAAAACACGAGCAGAAGGGCCATGGG		1.41	0.551	0.335	0.772	3
44557 (-)	m4C	199	AGCTGCTGCATTCTGGGACGCGATGGTCTCATTTTGTTGCG		1.5	0.496	0.311	0.708	14
45287 (+)	m6A	206	AGGGAATTTCTTTAAAATCGAGGCGGAGACTAATCTAACTT	SpnD39II: TCGAG	6	0.964	0.862	1	250
45425 (-)	m4C	207	AAATTATTTAACTCTAAAAACACGAACATTACTCTTTGTTC		1.63	0.738	0.526	0.966	11
45575 (-)	m4C	206	TTTTGACATTTTAAAGTTCGCCTTTCGTATTACTTGAGCAC		1.86	0.585	0.399	0.728	38
45677 (-)	m4C	203	GACACCGTTGAAAGCAGTCGCCTGGTCCTTGTAAGTTGAAA		1.83	0.609	0.463	0.788	32
46795 (+)	m6A	206	GACCAGCGTGCAGCTTCGTCACAGGAAGCCTTGCTTTTGTT	SpnD39IIIF_1: CAC-N7-CTT	5.58	0.985	0.912	1	257
46805 (-)	m6A	209	CGAACTTCCCAACAAAAGCAAGGCTTCCTGTGACGAAGCTG	SpnD39IIIF_2: AAG-N7-GTG	6.95	0.964	0.862	0.998	245
46811 (-)	m6A	211	GTCACTCGAACTTCCCAACAAAAGCAAGGCTTCCTGTGACG		1.43	0.256	0.09	0.333	14
46826 (+)	m6A	209	TGCTTTTGTTGGGAAGTTCGAGTGACGTGACAGTTAACACA	SpnD39II: TCGAG	5.94	1	1	1	234
46844 (+)	m6A	207	CGAGTGACGTGACAGTTAACACAGCCCAACTTTACTTGGTG	SpnD39IIIF_1: CAC-N7-CTT	5.69	1	0.899	1	197
46854 (-)	m6A	204	TATCTTTATTCACCAAGTAAAGTTGGGCTGTGTTAACTGTC	SpnD39IIIF_2: AAG-N7-GTG	5.86	0.818	0.72	0.917	230
47116 (-)	m4C	205	TCAGTCTCAGTTGGCACGCGCCCGATTGACTTAAAGTAGTC		1.6	0.973	0.678	1	25
47120 (-)	m4C	215	GAGTTCAGTCTCAGTTGGCACGCGCCCGATTGACTTAAAGT		1.39	0.402	0.197	0.533	24
48326 (-)	m4C	222	AACTTTGGCATCGACAACCACGCGCACACCATTGATGTCAA		1.79	0.446	0.318	0.594	29
48639 (+)	m6A	214	AGCTGAATGGTCTCCATACCACGGTGCTGCTTATGCGGTTA	SpnD39IIIF_1: CAC-N7-CTT	4.71	0.86	0.762	0.96	215
48649 (-)	m6A	217	GTTGCTTCGATAACCGCATAAGCAGCACCGTGGTATGGAGA	SpnD39IIIF_2: AAG-N7-GTG	8.9	0.833	0.744	0.924	254
48735 (+)	m6A	210	CTCTTACCAAGAATATTTCGAGCGTATGGACAAGCAAGCAG	SpnD39II: TCGAG	7.22	0.985	0.904	1	275
48916 (+)	m4C	217	GGGGTGACGACGGCAGATAGCCGTAAGGTGCTCTCTCCAGA		1.51	0.412	0.266	0.534	3
48953 (-)	m4C	219	TGGGATGTAGTAGATATTTTCCCCAACAGCTTTAAATTCTG		1.6	0.808	0.578	1	12
49293 (+)	m6A	203	TGTGAAGCTAGATGGACACAAGCTTGACAGTGCATTTCAAG	SpnD39IIIF_2: AAG-N7-GTG	7.88	0.864	0.778	0.961	245
49303 (-)	m6A	214	TCCAATGTCCCTTGAAATGCACTGTCAAGCTTGTGTCCATC	SpnD39IIIF_1: CAC-N7-CTT	5.14	0.906	0.8	1	238
50883 (-)	m4C	189	GCCATTTTACCAATCGAAAGCGGTCGGAATCCATTTGGGTC		2.06	1	0.992	1	9
52106 (-)	m6A	195	TCCCTGTCGCTACGTAGTCGAGAAAATAGAGGGGTTCCGCA	SpnD39II: TCGAG	4.73	0.985	0.916	1	271
52710 (-)	m4C	178	TCTACATTTTCAGGGCTGACCGCCAACATAAGTCCCACACC		1.7	0.479	0.3	0.649	12
52720 (-)	m4C	201	TTTTACACGCTCTACATTTTCAGGGCTGACCGCCAACATAA		1.61	0.503	0.31	0.68	5
53401 (+)	m4C	212	CTTTGATTTTAAATTGGAGTCAGTGTTTGTTGAAGACGGCT		1.5	0.477	0.315	0.648	10
53464 (-)	m6A	209	TAGACATAAAATACATATCGAGTTGTTTTTTTAGATTCTAA	SpnD39II: TCGAG	5.25	0.936	0.833	1	264
53903 (-)	m4C	188	TAAAACAAGATAAGCAAAACCAAGGCTAAGCATACCTAAGA		1.71	0.846	0.588	1	31
54056 (-)	m4C	208	TCCACCTGTCGAGATAATCTCCCAACCAAGTTTTTTTAGTT		1.53	0.432	0.228	0.598	14
54065 (-)	m6A	208	AACCTTAGTTCCACCTGTCGAGATAATCTCCCAACCAAGTT	SpnD39II: TCGAG	4.56	1	0.93	1	253
54507 (+)	m6A	230	GGCAGCCAAGGTTTTCCGTCACACAGCGGCTTATGACGCTT	SpnD39IIIF_1: CAC-N7-CTT	4.43	1	0.897	1	228
54517 (-)	m6A	216	TCTGCAATCAAAGCGTCATAAGCCGCTGTGTGACGGAAAAC	SpnD39IIIF_2: AAG-N7-GTG	8.35	0.939	0.835	1	287
54837 (+)	m6A	235	CGGCCAGGCGGATGACATCGAGACGGCTTGGGATTATGCTT	SpnD39II: TCGAG	6.37	0.955	0.888	1	324
54951 (-)	m6A	239	TTGGTGCAATGATGATTTCGAGGAAAACGCCGTGCATCTTC	SpnD39II: TCGAG	6.27	0.94	0.863	1	257
55306 (+)	m4C	234	AACCGTGTGGCTTCTGTTCGCCTTGCCATTGACCAAGCCAA		1.52	0.697	0.476	0.9	7
56026 (+)	m6A	217	TGGCACATTTTCAGATTTCGAGGAAGCAAAGGCCTATATCG	SpnD39II: TCGAG	6.89	0.974	0.892	1	273
56228 (+)	m6A	219	CTTGAAGGAGAGGAATTTTCACTCTTTGCCTTTGTCAATGG	SpnD39IIIF_1: CAC-N7-CTT	5.66	0.908	0.812	1	241
56238 (-)	m6A	197	GAACTTATCACCATTGACAAAGGCAAAGAGTGAAAATTCCT	SpnD39IIIF_2: AAG-N7-GTG	4.7	0.776	0.681	0.897	207
56405 (-)	m6A	215	TCTTTAATTATCCCTTCTAGAACTGGCTTGACAATGGTGTC	SpnD39I: TCTAGA	5.69	0.853	0.749	0.947	255
56410 (+)	m6A	215	CATTGTCAAGCCAGTTCTAGAAGGGATAATTAAAGAAGGTC	SpnD39I: TCTAGA	5.17	1	0.91	1	267
56494 (+)	m6A	211	AGACGGGCCGAAGGTCATCGAGTTCAACTCTCGATTTGGAG	SpnD39II: TCGAG	5.92	0.936	0.848	1	294
56504 (-)	m6A	214	GTTTCAGGATCTCCAAATCGAGAGTTGAACTCGATGACCTT	SpnD39II: TCGAG	5.21	0.884	0.768	0.976	251
56925 (+)	m4C	208	AAAGATATAAGAATAACGCGCCGTAGTCGCCAAACACGATA		1.7	0.435	0.315	0.562	20
57579 (+)	m4C	208	TTGGTGTGCCAGTCAAGTCTCGTGCTCTTAGTGGAGTGGAT		1.57	0.472	0.269	0.651	7
57734 (+)	m6A	207	GATAAGTCCATTGCGGATGCACTTGCCAACTTTGCTGAAGA	SpnD39IIIF_1: CAC-N7-CTT	4.18	0.933	0.824	1	230
57744 (-)	m6A	194	TTTTCCTTGTTCTTCAGCAAAGTTGGCAAGTGCATCCGCAA	SpnD39IIIF_2: AAG-N7-GTG	3.83	0.842	0.735	0.968	164
57911 (-)	m4C	213	CCACAATGATTTCCGCCACGCGAGAGGCCGGGCAATCCGCC		1.55	0.4	0.247	0.527	20
58292 (+)	m4C	228	AGCCTATGCGCTAGCAGACTCAGCAGACTGCGTCTTGGAAG		1.66	0.327	0.194	0.457	4
58721 (+)	m6A	227	TGTCCTCGGTCAGCATGTCGAGGCTGCTGAGCAATATGTGA	SpnD39II: TCGAG	4.69	0.846	0.746	0.928	250
59401 (+)	m4C	223	TGTGGTGGCTTTCACGCGTGCGGTTTCTGAGACTCTTGGTG		1.98	0.57	0.414	0.744	12
59415 (+)	m4C	221	CGCGTGCGGTTTCTGAGACTCTTGGTGAAGAGCGCAAGTGG		1.91	0.375	0.251	0.52	8
59423 (+)	m6A	206	GTTTCTGAGACTCTTGGTGAAGAGCGCAAGTGGGTTCACTA	SpnD39IIIF_2: AAG-N7-GTG	3.73	0.858	0.752	0.978	218
59433 (-)	m6A	224	AGTTAACCCATAGTGAACCCACTTGCGCTCTTCACCAAGAG	SpnD39IIIF_1: CAC-N7-CTT	5.41	0.859	0.767	0.939	241
59671 (+)	m6A	224	CGAAATGAAACGCAATATCGAGCGTTTCGAGCATGCGGCTG	SpnD39II: TCGAG	6.8	0.901	0.826	0.985	309
59680 (+)	m6A	223	ACGCAATATCGAGCGTTTCGAGCATGCGGCTGCTGGTGTAG	SpnD39II: TCGAG	5.85	0.812	0.72	0.912	285
59710 (+)	m6A	213	TGCTGGTGTAGAAGCTGGTAAGATTTCTGGTGCGGTTGGGA	SpnD39IIIF_2: AAG-N7-GTG	4.89	0.896	0.822	0.96	297
59720 (-)	m6A	221	TTGGCAAAGTTCCCAACCGCACCAGAAATCTTACCAGCTTC	SpnD39IIIF_1: CAC-N7-CTT	4.74	1	0.984	1	215
60213 (-)	m6A	224	AAAGATAAGACCAAAAGTCGAGTTCATGTTTCGGATCATAT	SpnD39II: TCGAG	6.58	1	0.922	1	278
60366 (-)	m4C	216	AGTGAGACGTGATGTTACTTCTGAATCTGCCTCAAGAAGTG		2.16	0.426	0.304	0.529	19
62208 (-)	m6A	228	CTGGTTGCCATGGAAAAATTAGGTATTAAAAATCCTCAAGC		2.04	0.465	0.343	0.568	22
62498 (-)	m6A	225	AACGCATCGTAGACAAGGCCAGTGAGCTCGGATATTCTGAT		1.9	0.241	0.171	0.356	8
62716 (+)	m6A	226	CACGGCTAAGGTTGCTATCGAGAGAGCGAATAGCTTTTTCA	SpnD39II: TCGAG	2.81	0.802	0.672	0.935	145
63016 (+)	m6A	218	TACCATTGAGCCCCTGATCGAGATTGTACCAGCCTTGGCCA	SpnD39II: TCGAG	5.21	0.93	0.833	1	255
63245 (-)	m4C	217	TCGCTCGTATTGTAAAATCGCACGGTCTCAAACCAATGGCC		3.36	0.854	0.711	1	118
63714 (-)	m4C	204	GCCAGTGACGATGTCAAACGCGCCATTGAAAAAGGTACAAA		1.64	0.573	0.404	0.749	8
64423 (-)	m4C	191	TTTTTCTATTCGTAAATACGCTGTAGGAGCAGCTTCTGTTC		1.5	0.463	0.285	0.593	3
64875 (+)	m6A	205	AAACTTGGCCAGTTGATTCGAGTTTGGTGATTTTAGTTTGT	SpnD39II: TCGAG	6.13	0.919	0.82	1	278
65426 (+)	m6A	208	TCAGTGTAAAATTTATCTCCACTGCTAAACTGCCCAGAGAT		1.85	0.252	0.158	0.357	11
65879 (-)	m6A	196	TCTTAAATGATTTTCCATCGAGATAGAAATCATCTCGTATC	SpnD39II: TCGAG	2.82	0.683	0.559	0.812	123
65884 (-)	m4C	190	TAAAATCTTAAATGATTTTCCATCGAGATAGAAATCATCTC		2.09	0.486	0.296	0.648	21
66215 (+)	m6A	201	ATCCGACCCAGCATATATCGAGGCAGTTGGTCGCTACTATG	SpnD39II: TCGAG	3.38	0.803	0.682	0.957	138
66486 (+)	m6A	204	GGAAACTTTGGTTCTAAGGCACCTTACAACTTTTCGCAGAT	SpnD39IIIF_1: CAC-N7-CTT	4.4	0.946	0.814	1	177
66496 (-)	m6A	179	GAATTCCTGCATCTGCGAAAAGTTGTAAGGTGCCTTAGAAC	SpnD39IIIF_2: AAG-N7-GTG	6.15	0.826	0.719	0.949	214
66510 (-)	m4C	176	CCATGTTCATCAAAGAATTCCTGCATCTGCGAAAAGTTGTA		1.66	0.436	0.286	0.6	4
66636 (+)	m6A	205	GAATTGGCAGATGCAGTTCGAGAGGTTTTGGAACAAGGCTC	SpnD39II: TCGAG	4.49	0.888	0.791	0.986	196
66717 (-)	m6A	189	GGCAGGTCCAAAGTTCCTCGAGCTGAGCAACCATTCATGAA	SpnD39II: TCGAG	9.57	1	0.937	1	233
66720 (+)	m6A	204	ATGAATGGTTGCTCAGCTCGAGGAACTTTGGACCTGCCACA	SpnD39II: TCGAG	5.65	0.854	0.775	0.943	217
67065 (+)	m6A	207	CTTCGTATCATTGATGGTCGAGATAGGGCCCAGCTGTATGT	SpnD39II: TCGAG	3.18	0.897	0.772	1	154
67412 (-)	m6A	197	TACCAAACTCAGACAAGTCTAGGTAAGTATCTTTTGGCTCT		2.18	0.422	0.323	0.53	50
67761 (+)	m6A	216	TCAACAACGATATTGAAAAGAGTGGTTTGAAACTTGCGACA		1.74	0.258	0.175	0.366	13
69319 (-)	m4C	191	CATCAAACCTGTCTTGATACCGTTAACAGCGTCTTTTGAAC		1.58	0.728	0.456	0.937	3
69407 (+)	m4C	223	TGCTATCATGGGGTCAGTCGCAGCAACTATGGCTATCGCTG		1.93	0.956	0.741	1	13
69943 (+)	m6A	217	GCCCACAAGACAACATTTACACAGTAGCTCTTCTTCCAGAA	SpnD39IIIF_1: CAC-N7-CTT	4.72	0.804	0.706	0.901	238
69953 (-)	m6A	199	CTGGGCCATCTTCTGGAAGAAGAGCTACTGTGTAAATGTTG	SpnD39IIIF_2: AAG-N7-GTG	5.81	0.87	0.788	0.955	214
70330 (+)	m4C	197	CTGACTTCGTCAGTCTTATCCGGCAACCTCAAAACGGTGTT		2.03	0.943	0.711	1	48
70363 (+)	m4C	220	ACGGTGTTTTGAGCTGACTTCGTCAGTCTTATCCGGCAACC		1.76	0.645	0.474	0.799	50
70366 (+)	m4C	223	GTGTTTTGAGCTGACTTCGTCAGTCTTATCCGGCAACCTCA		1.41	0.579	0.403	0.763	13
70440 (-)	m6A	199	TTGTCACATGAATTGAATCGAGTTCCAACTAAAATCTGTAG	SpnD39II: TCGAG	5.44	0.868	0.772	0.962	219
70578 (-)	m6A	212	TGATTTCTGCACCCAATTCGAGCAAGTCTTCTTTTGTATAA	SpnD39II: TCGAG	6.66	0.964	0.89	1	314
71551 (+)	m4C	235	GAAGTGGCCCTTGGTTGTGGCGGTGTCTTGAATGATATTTA		2.21	0.841	0.655	1	50
71712 (+)	m6A	219	CATAATTCACGAATATCAAAAGTAAGACAGTGTTTATGAAT	SpnD39IIIF_2: AAG-N7-GTG	6.81	0.881	0.787	0.969	262
71722 (-)	m6A	216	CTTGTCAAGAATTCATAAACACTGTCTTACTTTTGATATTC	SpnD39IIIF_1: CAC-N7-CTT	4.08	0.814	0.707	0.921	223
72433 (-)	m4C	226	CAGGAGCGATTGAGTAAATGCCCTCTGTGTTTAGTTGGAAG		1.81	0.389	0.253	0.531	13
72765 (+)	m4C	249	ATGGGATTGCTCTTGAAGCGCAAGCTTTACCAGATGCCATT		1.69	0.45	0.323	0.592	14
72788 (+)	m4C	243	GCTTTACCAGATGCCATTCACAGTGACCTTAAAGGCCAAGT		1.66	0.462	0.31	0.582	8
73447 (+)	m6A	229	AATGGCATTGAACTCTATCGAGATAAGCCAGTTTCCACATG	SpnD39II: TCGAG	5.39	1	0.932	1	330
73477 (+)	m6A	227	GTTTCCACATGGGATATTCGAGAAGATGGACGCATTATCGG	SpnD39II: TCGAG	6.64	0.974	0.891	1	271
73689 (+)	m4C	215	GCCTAGCGCTAGTTGGATTGCGGCTGGAGATTACCATCATC		1.93	0.494	0.354	0.627	23
73871 (+)	m6A	220	CAATCAAATGGATGACATCGAGCAAATTGGAAATCACAGAC	SpnD39II: TCGAG	7.58	0.913	0.835	0.985	258
74065 (+)	m6A	218	GATATAATGAAGAAAAATCGAGCAAGGAAAAAGAAATGACA	SpnD39II: TCGAG	9.23	1	0.946	1	315
74772 (+)	m6A	211	TTCATCTTCTCATGAAATTGAGTTTTTGCCCAGCTCCTCTT		1.85	0.238	0.137	0.327	5
74810 (-)	m4C	180	GGTGGTATGAATACTTGGCCCGGTCAAGTAGAATAATCAAG		1.7	0.639	0.459	0.835	4
74845 (+)	m4C	217	ACCACCTTCTACGTTGGTAACGGTGAGGCCTTGGGAGCTGA		1.91	0.642	0.445	0.785	21
75033 (-)	m6A	193	ATACTAAAATGAAAATCTAGAACTTATCGATGTCCGTGAAG	SpnD39I: TCTAGA	5.95	0.906	0.791	0.985	201
75038 (+)	m6A	211	CGGACATCGATAAGTTCTAGATTTTCATTTTAGTATTTTCC	SpnD39I: TCTAGA	5.84	1	0.925	1	302
75364 (+)	m4C	197	GTTTGATGATAATCCTCAGGCGGTTATCATGCCCAATCACG		1.36	0.354	0.19	0.52	4
75385 (+)	m6A	195	GGTTATCATGCCCAATCACGAGGGGTTGGATTTGCAGTTGC		1.41	0.263	0.125	0.39	15
76259 (+)	m6A	191	CTATGCGTTTTATGTTGGTAAGATTTAGAGTGAGATGAAAT	SpnD39IIIF_2: AAG-N7-GTG	5.85	0.922	0.852	0.989	328
76269 (-)	m6A	188	GAAGAGTATCATTTCATCTCACTCTAAATCTTACCAACATA	SpnD39IIIF_1: CAC-N7-CTT	7.02	0.944	0.851	1	207
76662 (+)	m6A	202	ATCCTATCTAAGTCATTTCGAGCTTTTTATGGTACAATGGA	SpnD39II: TCGAG	5.19	0.809	0.703	0.903	210
76976 (-)	m4C	190	TAGAAAACCCCAATAAAAGTCATGAGCCCTAGACCACCGAT		1.72	0.825	0.605	1	10
77069 (-)	m6A	186	ACAAACTTTCTCAAAGATCGAGTTTCTCCATAACTAAAACT	SpnD39II: TCGAG	6.76	1	0.945	1	225
77211 (-)	m6A	191	ACCGGCATTACAGAAGGCTGAGATCGCTAGAAAAATGGAAC		1.8	0.272	0.146	0.368	8
77229 (-)	m4C	181	GCTCCCTAAATTATCAAAACCGGCATTACAGAAGGCTGAGA		1.74	0.845	0.564	1	11
77859 (-)	m4C	202	AGCTGAAATGGTTTCAAATACGAGGTGGATAAAGGGAGGAT		1.85	0.594	0.405	0.77	11
78322 (+)	m6A	184	CAGGTGAAAATCTGGAGTCGAGTGTGCTTGCGGTTATGCAC	SpnD39II: TCGAG	4.76	0.926	0.809	1	252
78628 (-)	m4C	205	AACATCCAATGGGGAATTTTCCTGCTCTCGGAAACCCAAAA		1.6	0.609	0.418	0.78	9
79072 (-)	m4C	223	TGCATTATAGCTAGAAATTGCGATAGACAATAACTTCATAA		2.14	0.75	0.594	0.966	48
80468 (+)	m6A	226	CACTTCCGACACCTACAGAAAGAACTGAAGTGAGCGAGGAA	SpnD39IIIF_2: AAG-N7-GTG	4.73	0.796	0.708	0.896	274
80478 (-)	m6A	231	AAGAGTTTGTTTCCTCGCTCACTTCAGTTCTTTCTGTAGGT	SpnD39IIIF_1: CAC-N7-CTT	6.65	0.939	0.841	1	280
81505 (+)	m4C	245	ATCGTAGCAACTAAAAAAGTCACTATTAACATAAACGGTTT		1.56	0.622	0.47	0.807	13
81961 (+)	m4C	243	ATCGTAGCAACTAAAAAAGTCACTATTAACATAAACGGTTT		1.42	0.493	0.354	0.671	4
83329 (+)	m4C	213	ATCGTAGCAACTAAAAAAGTCACTATTAACATAAACGGTTT		1.6	0.619	0.46	0.797	8
84686 (+)	m4C	197	GGCGAAACAGAGCTGATTTCCCTTGGCAATCTAAAAATGAA		1.75	0.935	0.66	0.999	20
84976 (+)	m4C	159	GGGATATAAGATAGAGAAACCGAGAGGACAAACATGAAACT		1.64	0.598	0.363	0.821	11
88044 (-)	m4C	194	CTCTATTAGCCCAGTGATGGCGTCACTCTGTTATAAGCATC		1.5	0.341	0.203	0.51	4
88447 (-)	m6A	192	ATAAGAATCTGAAATTATCGAGTCCGACCCATTTACTATTT	SpnD39II: TCGAG	6.19	1	0.95	1	309
89188 (-)	m6A	190	CATATTCTCCTCCTTTCTAGAACAAAGCTGAGTTTGGATCG	SpnD39I: TCTAGA	7.9	0.985	0.924	1	259
89193 (+)	m6A	196	CAAACTCAGCTTTGTTCTAGAAAGGAGGAGAATATGGCAAA	SpnD39I: TCTAGA	4.03	0.827	0.714	0.941	174
89544 (+)	m6A	194	ACCTATGCCTACGCTATTTCACGGACAACCTTTAAGTATCG	SpnD39IIIF_1: CAC-N7-CTT	4.22	0.898	0.776	1	224
89554 (-)	m6A	166	AAAGAATCTGCGATACTTAAAGGTTGTCCGTGAAATAGCGT	SpnD39IIIF_2: AAG-N7-GTG	6.12	0.846	0.738	0.944	220
89756 (-)	m6A	176	CATCGATACGAGCCGATTCGAGAATGGCTTCTGGAATGGTC	SpnD39II: TCGAG	6.71	0.98	0.91	1	297
90061 (-)	m4C	187	GAAGAATGGATACAAAATCGCGATTGGAAGGGTTGCAACCA		1.63	0.486	0.289	0.649	4
91174 (+)	m6A	198	AGCTGGCTACATTCCAAAAGACGTCGCAACAAGCGATACTT		1.6	0.353	0.241	0.474	11
91916 (-)	m4C	205	CCAGACCAACCTGAGGAAAGCAGTGATTCTTATTTTAGGAG		1.58	0.568	0.399	0.748	4
92019 (+)	m6A	200	TAACCATTCAGGAAATTTCGAGAACCCTCTACAATTTCCAG	SpnD39II: TCGAG	5.94	1	0.985	1	302
92981 (+)	m6A	196	ATCAGAAGAAAATGAAGACAAGTACCTTCGTGGATGCTCAC	SpnD39IIIF_2: AAG-N7-GTG	5.43	0.913	0.789	0.991	227
92987 (-)	m6A	198	ACTCGTGTGAGCATCCACGAAGGTACTTGTCTTCATTTTCT		1.72	0.971	0.736	1	20
92991 (-)	m6A	202	CGGCACTCGTGTGAGCATCCACGAAGGTACTTGTCTTCATT	SpnD39IIIF_1: CAC-N7-CTT	5.4	0.787	0.684	0.867	203
93088 (-)	m4C	174	TGCCTGATCCAAGCTTTCACCGATAGCGGCTAGGCGCTCAA		1.46	1	0.794	1	3
93311 (-)	m6A	206	GTCTAGCAAGGCCAAGATCGACTTGGCATTCAAAATCTCTT		1.63	0.397	0.26	0.519	3
93387 (-)	m6A	206	TCGCACACTCAATATACTCGAGACGATTAAGAGGCTGACGA	SpnD39II: TCGAG	6.71	0.941	0.855	1	295
93390 (+)	m6A	193	TCAGCCTCTTAATCGTCTCGAGTATATTGAGTGTGCGATAG	SpnD39II: TCGAG	6.92	1	0.928	1	311
93421 (+)	m6A	192	TGTGCGATAGTGGGGCAATCACAATTTCTCTTTAAGGTCAG	SpnD39IIIF_1: CAC-N7-CTT	6.15	0.899	0.811	0.984	235
93431 (-)	m6A	187	ATCAGCATAACTGACCTTAAAGAGAAATTGTGATTGCCCCA	SpnD39IIIF_2: AAG-N7-GTG	6.12	0.803	0.703	0.903	236
93459 (+)	m6A	186	CAGTTATGCTGATGGTCAAAAGGCTTACCGTGTCGATCTTC	SpnD39IIIF_2: AAG-N7-GTG	5.84	0.855	0.757	0.965	202
93468 (-)	m4C	203	GTAGGTCAGGAAGATCGACACGGTAAGCCTTTTGACCATCA		1.53	0.843	0.5	1	4
93469 (-)	m6A	200	AGTAGGTCAGGAAGATCGACACGGTAAGCCTTTTGACCATC	SpnD39IIIF_1: CAC-N7-CTT	5.37	0.746	0.647	0.851	181
94539 (+)	m6A	195	ACTACCCAAGAGGAATGAAAAGAAGAAGAGTGTTGTCGCTA	SpnD39IIIF_2: AAG-N7-GTG	5.64	0.776	0.683	0.871	252
94549 (-)	m6A	184	TCTATCCTAGTAGCGACAACACTCTTCTTCTTTTCATTCCT	SpnD39IIIF_1: CAC-N7-CTT	5.58	0.826	0.72	0.943	178
95126 (+)	m6A	239	TTTTTTCAATTGGTGTATCGAGATCGGCTATCGTTTCTTCA	SpnD39II: TCGAG	5.71	0.919	0.821	1	296
95162 (-)	m6A	232	GCCTGAAGAGCAAGCTCAAGAGGTTGCAGACAAGGCTGAAG		1.42	0.181	0.103	0.266	13
95423 (-)	m4C	238	TCCAATTCACAAGAGAAAAGCCTGAATCAAGAGGTACGGAA		1.66	0.631	0.451	0.798	4
96283 (+)	m6A	253	ATGAGTAGACCGAAGAAGCGAGCTACATAGGAAATGCCAAG		2.01	0.341	0.25	0.428	15
96496 (-)	m4C	251	CCTCTGGGAATCGCCATCCTCGTGACCCTGTTCGCAATCCT		2.66	1	1	1	91
96588 (-)	m4C	249	ATAAAAAAATCAATGAAGCACCCGCTCAAAAAAATAACCGA		1.64	0.523	0.393	0.683	5
96611 (+)	m6A	256	CTTCATTGATTTTTTTATCGAGAAGATTGGATAGAACTTCG	SpnD39II: TCGAG	5.98	0.907	0.824	0.985	339
96929 (-)	m6A	254	TTTCTGACAACCTATTCTAGAGAGTTCCAAGGTCGCATGCG	SpnD39I: TCTAGA	5.82	0.897	0.812	0.973	306
96934 (+)	m6A	261	GCGACCTTGGAACTCTCTAGAATAGGTTGTCAGAAAGCTAT	SpnD39I: TCTAGA	5.33	0.974	0.888	1	305
99172 (+)	m6A	235	GATATTCATTATAGAATTCGAGAACATGGTTATAAAATCCG	SpnD39II: TCGAG	6.5	0.985	0.908	1	301
99324 (+)	m6A	239	TAAGTGTTTATCATTATTTCACTATGTTCCTTGTTTATTTG	SpnD39IIIF_1: CAC-N7-CTT	6.57	0.891	0.812	0.979	316
99334 (-)	m6A	228	AGACTCAAAACAAATAAACAAGGAACATAGTGAAATAATGA	SpnD39IIIF_2: AAG-N7-GTG	5.55	0.931	0.853	1	295
100322 (+)	m6A	236	AGCCAAACGCCATCAAATCGAGCGTGTCATCGTTGCGATTC	SpnD39II: TCGAG	7.09	0.889	0.807	0.962	335
100861 (-)	m4C	192	CTTAGCAACATTGTAAGTTCCACGGATATTGTTTTTGAAGG		1.63	0.439	0.291	0.601	10
100993 (-)	m4C	202	TTGGCTACGTTGGTTAAAGCCAGTGACAATCAACTCCGCCA		1.64	1	0.743	1	21
101898 (-)	m4C	206	CATAGACTGGGTAACAATTCCATTTCAGAAGAAAATGAAGT		1.73	0.319	0.186	0.449	8
102039 (-)	m6A	211	TTTGATATGCTGGGAGCTCGAGAAACAGGTATTCAGAAATT	SpnD39II: TCGAG	5.99	1	0.912	1	245
102042 (+)	m6A	220	TTCTGAATACCTGTTTCTCGAGCTCCCAGCATATCAAACTT	SpnD39II: TCGAG	4.58	0.964	0.866	1	219
102260 (-)	m6A	212	ACTTGCTTGAGGAGTTATCGAGCAGTTATCCACTCTACATC	SpnD39II: TCGAG	7.3	0.985	0.936	1	307
102350 (+)	m4C	218	GTAAGAACGATATATCTGCACGGCTTCAGAAATTTGGTCTT		1.65	0.45	0.293	0.614	4
102400 (+)	m6A	218	AGGTCGCAAAACTACTTTCGAGAGGTGGTCCCATAAAACCA	SpnD39II: TCGAG	4.78	1	0.946	1	271
102851 (+)	m6A	207	TAGCATATTTTTAATGACAAAGGCAATAGCTTGACTGGCCT		1.44	0.229	0.117	0.341	14
103417 (-)	m6A	232	TTCTATCAAAGAATTGGTCGAGCAAGCAGATCTGGACTTTC	SpnD39II: TCGAG	7.59	1	1	1	277
103949 (+)	m6A	214	GCTAGGTCTGTTCCGTGACCACGATAGGTCTTGGCAAATGA	SpnD39IIIF_1: CAC-N7-CTT	5.33	0.889	0.791	0.985	229
103959 (-)	m6A	221	ACTTTTTAACTCATTTGCCAAGACCTATCGTGGTCACGGAA	SpnD39IIIF_2: AAG-N7-GTG	6.09	0.907	0.803	0.986	279
104903 (+)	m6A	210	AAATAATATGTAAAGAGTCGAGGAAATCCCTCGGCTTTTTT	SpnD39II: TCGAG	4.8	0.79	0.692	0.88	225
105650 (-)	m6A	234	ATTTATTTCTCCTATTATCGAGAGCTATTCCGTAGAAACAG	SpnD39II: TCGAG	5.08	0.928	0.83	1	296
106582 (+)	m6A	227	GCAGTGGAAGTCATAAATCGAGATTTGCTTTTATCTGCCAT	SpnD39II: TCGAG	6.79	0.983	0.895	1	338
107169 (-)	m4C	251	CTACCAAATCCTGATAAAATCGATAGAAATAATCTGTAGAT		1.53	0.605	0.408	0.767	5
107487 (+)	m6A	230	GATAGAGGAGATGGATGTCGAGATTGCCTATTATGAAGGAG	SpnD39II: TCGAG	5.8	0.918	0.828	1	281
107767 (+)	m6A	231	GAGAAAGTGGATTCTTATCGAGATGCTGTTCGGAATTTTAA	SpnD39II: TCGAG	4.65	0.935	0.827	1	272
108209 (+)	m6A	228	TTTGGTAGCTATTGTTGGTAAGAGTGGTAGTGGGAAGTCGA	SpnD39IIIF_2: AAG-N7-GTG	6.88	0.943	0.846	0.995	341
108219 (-)	m6A	254	TTTAACAAGGTCGACTTCCCACTACCACTCTTACCAACAAT	SpnD39IIIF_1: CAC-N7-CTT	5.38	0.899	0.813	0.975	294
108395 (+)	m6A	241	GATTGATGATGAAACGGTCGAGTACAATCTCATGCTGGCGC	SpnD39II: TCGAG	5.8	0.892	0.801	0.976	338
108660 (+)	m6A	243	TTTCTCTTAGAGATGAATCGAGAAGGGAAAACAGTCATTAT	SpnD39II: TCGAG	7.1	0.986	0.932	1	335
108708 (+)	m6A	240	CACGATGCTTATGTAGCCCAACAATGTCATCGTGTCATTGA		2.3	0.431	0.236	0.616	56
108842 (-)	m6A	258	AATTTGAAACAAAAAAACCTAGAAATGCTACATAAAATGTC		2.82	0.378	0.291	0.458	100
108882 (-)	m4C	262	TATACTCATCCTTTGTCAAGCCTAAATTGAAAAAATTTTCA		1.68	0.348	0.233	0.456	11
109531 (+)	m4C	225	AAATCAGGGCAAGTGGATGCCGTTATTTTTGAAGAACCCGT		1.83	0.508	0.291	0.638	19
110555 (+)	m4C	250	ATTGACCACGTGGAAAATCGCTTGGTTGGGATTAAATCAAG		1.67	0.665	0.485	0.854	41
110809 (-)	m4C	261	TCCGAGCCACGACCTGAGCGCTCCCCTTATACAGTTTGACT		1.44	0.305	0.114	0.402	7
111333 (-)	m6A	245	GTCGCAACTTGGTCATTTCGAGAACGAGCCGTATGTAACTT	SpnD39II: TCGAG	7	1	0.939	1	366
111512 (+)	m6A	236	GCCTATTAGTTTTGCCTACCACCTGATGGCTTACTACAATA	SpnD39IIIF_1: CAC-N7-CTT	3.77	0.934	0.828	1	234
111522 (-)	m6A	243	CTTTGAAACATATTGTAGTAAGCCATCAGGTGGTAGGCAAA	SpnD39IIIF_2: AAG-N7-GTG	5.09	0.914	0.794	1	301
111704 (-)	m4C	251	GAAATTCTAAGATAAAATCGCGGTCACTAACAGCATCCAAA		2.35	0.989	0.962	1	42
111706 (-)	m4C	248	TAGAAATTCTAAGATAAAATCGCGGTCACTAACAGCATCCA		1.84	0.67	0.497	0.852	20
111888 (+)	m6A	237	GATATGGCTGAGTTGATTCGAGGAAAGACTGGCAGAGTTTA	SpnD39II: TCGAG	4.29	0.796	0.682	0.886	233
112025 (-)	m6A	257	ACATACCTGCCAACACATCGAGGGAATTTAAAATCGTTTCG	SpnD39II: TCGAG	3.33	0.879	0.756	0.986	170
112067 (+)	m6A	215	ATCTAGTTTGCAGGTAAACAAGGAAAAAATGCAAGAATCAA		2	0.346	0.206	0.453	46
112096 (-)	m4C	256	CTCAGTTGCATTTGAAAAGTCCTTCTCTGTTGATTCTTGCA		1.7	0.604	0.433	0.788	12
112375 (+)	m6A	232	TTGCAGTCGCTAAGAAAGCGAATGAAGCTAAAAAGTGATGG		2.39	0.356	0.243	0.457	19
112380 (+)	m6A	225	GTCGCTAAGAAAGCGAATGAAGCTAAAAAGTGATGGAGTGA	SpnD39IIIF_2: AAG-N7-GTG	7.36	0.899	0.827	0.973	315
112388 (+)	m6A	216	GAAAGCGAATGAAGCTAAAAAGTGATGGAGTGATGGGTTCA	SpnD39IIIF_2: AAG-N7-GTG	3.7	0.735	0.623	0.828	180
112390 (-)	m6A	251	TCTGAACCCATCACTCCATCACTTTTTAGCTTCATTCGCTT	SpnD39IIIF_1: CAC-N7-CTT	5.49	1	0.936	1	319
112398 (-)	m6A	245	CCTCTTATTCTGAACCCATCACTCCATCACTTTTTAGCTTC	SpnD39IIIF_1: CAC-N7-CTT	5.42	0.873	0.778	0.964	281
112576 (+)	m6A	230	GGACACATAGTAGTAAACACACTATGTGGCTTGGCAGAGCT	SpnD39IIIF_1: CAC-N7-CTT	5.84	0.863	0.766	0.946	235
112586 (-)	m6A	249	AGAAGTTTTTAGCTCTGCCAAGCCACATAGTGTGTTTACTA	SpnD39IIIF_2: AAG-N7-GTG	5.43	0.89	0.807	0.983	310
112662 (+)	m6A	224	AAATAATATGTAAAGAGTCGAGGAAATCCCTCGGCTTTTTT	SpnD39II: TCGAG	4.98	0.858	0.758	0.959	277
113281 (-)	m4C	229	CTCAATATGCGTTCCATTATCGGGACCAGCGATCTTGTCAA		1.48	0.681	0.411	0.93	13
113942 (-)	m4C	187	CCCAAACCTCAATCACTGCCCAGTAGTTCTTGAATTAATTT		1.45	0.836	0.592	1	15
114213 (+)	m6A	212	TTTACAGTAAAAGCTGTTCGAGTAGCACTGGAAGATTAGAC	SpnD39II: TCGAG	7.32	1	0.92	1	270
114362 (+)	m6A	196	CCCTGCTAGTGGCATACGCAAGATGTCAAGTGACGAACTGG	SpnD39IIIF_2: AAG-N7-GTG	3.37	0.842	0.704	0.954	161
114372 (-)	m6A	228	TAAATTTCTCCCAGTTCGTCACTTGACATCTTGCGTATGCC	SpnD39IIIF_1: CAC-N7-CTT	3.98	0.851	0.735	0.961	178
114559 (+)	m6A	198	GTATCATTGGTATTTTATCGAGTCTCTTTTCAAAAGTTATC	SpnD39II: TCGAG	6.82	1	0.957	1	290
114705 (-)	m6A	225	ACCGGTATATCAATTTTTCGAGATAGAAACAAAAGAACGTG	SpnD39II: TCGAG	3.95	0.957	0.852	1	221
114723 (-)	m4C	214	TCATAATATCCCATTAAAACCGGTATATCAATTTTTCGAGA		1.73	1	1	1	8
115457 (+)	m6A	205	CACCTTATGTGATGATATCGAGTTTAAAGATGTAACATTTG	SpnD39II: TCGAG	6.21	0.958	0.89	1	261
116429 (-)	m4C	247	TTGAATATAAAACTCAAAATCAGTCGTTATTAATCCATCAT		1.67	0.404	0.282	0.539	3
116810 (+)	m4C	222	AAGCGGTGCATTGGTTGGCGCAGCTTATATACCCAAAAACT		1.61	0.425	0.272	0.587	14
117134 (-)	m6A	248	TTTCCGAATTTAACTGAGATAGGTAGTATTCAACTTTCCCA		1.77	0.466	0.353	0.578	17
118355 (-)	m4C	235	TGAGATAGCTTTTTTTATCGCATAAGCAGAATAAATTGTTG		1.4	0.475	0.339	0.658	4
118739 (-)	m6A	231	AAAAAAGTCCTATAAATTCGAGCAATAGTTAAAATACAAAC	SpnD39II: TCGAG	6.69	0.89	0.809	0.975	275
118962 (+)	m6A	244	GGACACATAGTAGTAAACACACTATGTGGCTTGGCAGAGCT	SpnD39IIIF_1: CAC-N7-CTT	5.33	0.879	0.792	0.969	287
118972 (-)	m6A	233	AAAAGTTTTTAGCTCTGCCAAGCCACATAGTGTGTTTACTA	SpnD39IIIF_2: AAG-N7-GTG	4.31	0.8	0.697	0.908	234
119024 (-)	m4C	243	CTCTTTACATATTATTTGTTCGTTAGTTCTTAATACCAGCC		1.71	0.481	0.252	0.597	9
119048 (+)	m6A	248	AAATAATATGTAAAGAGTCGAGGAAATCCCTCGGCTTTTTT	SpnD39II: TCGAG	5.15	0.925	0.826	0.985	333
120799 (+)	m6A	248	GAAGATATAAATTAAAAATGAGGTTGGGAAAAAACTCAATT		1.87	0.353	0.266	0.447	6
121650 (-)	m4C	245	ATTAAATATAAAAGTAAAACCGCCATCAATATACTTACAAA		1.62	0.445	0.299	0.608	5
121910 (-)	m4C	253	CCAGGAGTAAAGCTATCTCTCGTGACAATCGAATTCTTTTC		1.95	0.759	0.557	0.937	40
122441 (+)	m6A	248	ATTACAAGATGGTTCTTTCGAGGGCGGTATACAAGATGCTG	SpnD39II: TCGAG	4.23	0.879	0.772	0.963	260
122444 (-)	m4C	245	CAACAGCATCTTGTATACCGCCCTCGAAAGAACCATCTTGT		1.85	0.508	0.377	0.653	34
123462 (+)	m6A	231	ACTAACAATACTGGAATCTAAGAAGAATTGTGAGTTTAATC	SpnD39IIIF_2: AAG-N7-GTG	6.02	0.835	0.758	0.905	327
123472 (-)	m6A	252	TAATCCTGAAGATTAAACTCACAATTCTTCTTAGATTCCAG	SpnD39IIIF_1: CAC-N7-CTT	5.06	0.898	0.798	0.984	271
123768 (+)	m6A	234	ACCAGACTTTGTTTTAATCGAGCAGAATATTGATGATAGTT	SpnD39II: TCGAG	7.18	0.874	0.795	0.944	333
124332 (-)	m4C	252	CCATCTCAGAATAGAAAATCCCCCATCAAGATACATCATCT		1.63	0.683	0.493	0.877	23
124629 (-)	m4C	250	CATATCTAGTTACCACAAGGCGTTTAAATTTGGGTCTCTCC		1.84	0.322	0.179	0.462	6
124940 (-)	m6A	249	AAATCAAGGGGAGATTCTAGATTCAATAGTAAGTTATTCAC	SpnD39I: TCTAGA	4.58	1	1	1	289
124945 (+)	m6A	226	TAACTTACTATTGAATCTAGAATCTCCCCTTGATTTTGTGA	SpnD39I: TCTAGA	5.76	1	0.938	1	317
124980 (-)	m4C	247	TAATATCAAAACAAAAAAAGCAAGACTCATACTAATCACAA		1.48	0.468	0.327	0.656	6
125091 (+)	m6A	213	TTCCCTTTATTTTTATAAGAAGGAAAAAAGTGAATGTGAGA	SpnD39IIIF_2: AAG-N7-GTG	6.36	0.895	0.809	0.971	273
125099 (+)	m6A	194	ATTTTTATAAGAAGGAAAAAAGTGAATGTGAGATTCTCGCC		1.77	0.419	0.283	0.555	28
125101 (-)	m6A	246	AGGGCGAGAATCTCACATTCACTTTTTTCCTTCTTATAAAA	SpnD39IIIF_1: CAC-N7-CTT	4.55	0.839	0.733	0.928	262
125542 (+)	m6A	243	TCTGTGTACAGGTCTTGTCGAGTTACTGCTGTATGAAATGT	SpnD39II: TCGAG	3.22	0.868	0.755	0.971	200
125666 (-)	m4C	249	ATACAGAAATCAAAATTTTGCCTTAACCAACTTGTATAATA		1.59	0.457	0.32	0.588	6
125716 (-)	m4C	216	TATTACTCAGTAATAATTTCCGAGATTTCATTTTATGATAC		1.57	0.53	0.345	0.708	20
125959 (-)	m4C	237	TAGTTTTTTGGTTAAAACTGCAGCTCCAGCTAATGCTATAA		1.99	0.59	0.459	0.725	32
126149 (+)	m4C	259	GGATGGATTCATATCTGCGACAGTAAGATGAGTAATGTAGA		1.68	0.751	0.565	0.923	11
126979 (+)	m6A	255	AAGTGCTACAAACACAGTCGAGGATCACTTGTTAGGATTAC	SpnD39II: TCGAG	6.4	0.949	0.866	1	378
127008 (+)	m4C	259	TGTTAGGATTACATTTTAATCATGCTTAATAAGAATGGAGA		1.92	1	1	1	57
127078 (-)	m4C	265	CCTAGAATAACTCAAAATCACGAGAACTAAGGTATTCGAAA		1.52	0.696	0.512	0.893	13
127097 (-)	m4C	222	CATTCTGAAGGATTCTAAACCTAGAATAACTCAAAATCACG		1.44	0.68	0.474	0.879	37
127216 (-)	m6A	268	TAGAGCTGTCCTAACTATCGAGCAGCTCAAATACATATATA	SpnD39II: TCGAG	8.87	0.954	0.884	1	283
127301 (-)	m4C	273	AGACTATCATAACACAATCACCTCTTCAATAAAAACCATTG		1.71	0.397	0.265	0.495	15
127440 (-)	m6A	267	ATGACATATATATGAAAAAGAGGGGCTAGTCCTACACATAT		1.62	0.338	0.249	0.443	4
127536 (-)	m6A	266	AGAAAAGTCCGATAAATTCGAGCAATAGTTAACATACTTAC	SpnD39II: TCGAG	7.16	0.942	0.866	1	338
127747 (-)	m6A	258	AAAGTCAAATTAATTTCTAGAAATATTTTAACGGTCATAAC	SpnD39I: TCTAGA	4.95	1	0.93	1	312
127752 (+)	m6A	267	GACCGTTAAAATATTTCTAGAAATTAATTTGACTTTCCTAA	SpnD39I: TCTAGA	5.99	0.896	0.807	0.98	309
127864 (+)	m6A	265	GGACACATAGTAGTAAGCACACTATGTGGCTTGGCAGAGCT	SpnD39IIIF_1: CAC-N7-CTT	5.53	0.929	0.841	1	288
127874 (-)	m6A	239	AACAGTTTTTAGCTCTGCCAAGCCACATAGTGTGCTTACTA	SpnD39IIIF_2: AAG-N7-GTG	5.19	0.927	0.841	1	283
127898 (-)	m6A	236	TGCTTATTAGGCTTATCGCAAGGGAACAGTTTTTAGCTCTG		1.59	0.39	0.273	0.551	23
129249 (+)	m6A	250	ACTAAATTTAATACTGTTCGAGCAATGGTAGTTCCTGAGCC	SpnD39II: TCGAG	8.84	1	0.935	1	346
131025 (+)	m6A	229	GCGACCTTCAATCGTGAAGCACACACGACCTTCAATCGTGA	SpnD39IIIF_1: CAC-N7-CTT	4.52	0.845	0.734	0.946	256
131035 (-)	m6A	230	ATTCGTTTATTCACGATTGAAGGTCGTGTGTGCTTCACGAT	SpnD39IIIF_2: AAG-N7-GTG	4.06	0.865	0.767	0.951	237
131461 (-)	m6A	218	TCCTCATCACGCGCCACTCGAGCATAGTGCCCAGTCGCTAC	SpnD39II: TCGAG	10.56	0.977	0.897	1	268
131464 (+)	m6A	215	GCGACTGGGCACTATGCTCGAGTGGCGCGTGATGAGGATGG	SpnD39II: TCGAG	5.46	0.983	0.894	1	273
131600 (+)	m4C	223	CACTAGGACATTTGAAAAAGCCTGAAGTTCGAAAACTAGCA		1.67	0.435	0.305	0.589	13
131657 (-)	m6A	229	GATAAAGCAAATCCCTGTCGAGTCTTTCTTCTTAGCAGTCG	SpnD39II: TCGAG	6.03	0.985	0.911	1	326
132005 (+)	m4C	217	TAGAATGTACGGCTAAATTCCGTTACCGTCAGCCTGACTCT		1.67	1	0.979	1	5
132208 (-)	m6A	223	GTTATTATTGTAGCAAATTGAGAAAATTTGTCAATCTAAAT		1.76	0.227	0.132	0.338	8
132605 (+)	m6A	216	CGTTTCCTATCACAATATCGAGTTTCATTATCTGGTGGATT	SpnD39II: TCGAG	4.59	0.871	0.763	0.969	252
133205 (+)	m6A	195	GATTTTGGTGGAAGATGGCAAGGCTGTCGGTGTGCGTACAG	SpnD39IIIF_2: AAG-N7-GTG	6.05	0.853	0.732	0.959	239
133215 (-)	m6A	211	TGATGGGTGGCTGTACGCACACCGACAGCCTTGCCATCTTC	SpnD39IIIF_1: CAC-N7-CTT	4.46	0.975	0.873	1	200
133331 (+)	m6A	197	GTACTCATCAGGTCCTAACCACAGCTTGGCTTCTATTAACC	SpnD39IIIF_1: CAC-N7-CTT	6.37	0.965	0.869	1	226
133341 (-)	m6A	190	TTGTCAGCTAGGTTAATAGAAGCCAAGCTGTGGTTAGGACC	SpnD39IIIF_2: AAG-N7-GTG	8.28	0.905	0.793	0.984	269
133379 (-)	m6A	205	TCTTGAAACGACCGATTTCGAGACCCAGTTCCTTGAGATTG	SpnD39II: TCGAG	5.27	0.911	0.826	1	233
133956 (+)	m6A	189	TACGAAGAGGCAGCAGGCCAAGGGATTATCGCGGGTATCAA		1.52	0.29	0.127	0.425	5
134244 (-)	m6A	202	TTAAGTTTGATACTGTCTAGACGCTTCATCTCATTATCAAA	SpnD39I: TCTAGA	5.05	0.958	0.858	1	223
134249 (+)	m6A	200	TAATGAGATGAAGCGTCTAGACAGTATCAAACTTAAGCCAG	SpnD39I: TCTAGA	7.53	1	0.945	1	280
134560 (-)	m4C	214	TTTGAACTTCTGACGAGCTTCCGTCGCAATAGAATCGATGT		2.06	0.762	0.589	0.943	23
135835 (+)	m4C	212	TTGACGGTGGGTTCCGTTGGCGATACGAGAGAGGGCTGCCA		1.38	0.418	0.251	0.647	17
135927 (-)	m6A	193	TCCTAAGGGAACCTTTATCGAGCCAAATGAAATCAAAGATT	SpnD39II: TCGAG	5.49	0.964	0.873	1	286
136183 (+)	m6A	202	TGGTACTTCCGCATTTGTCGAGTCAGACAGGAGACAGAGCA	SpnD39II: TCGAG	5.54	0.918	0.81	1	230
136446 (+)	m6A	192	GCAAGAGGCCGTGTTCTTCGAGTTTCCCACGGATCAAAGCC	SpnD39II: TCGAG	6.99	1	0.985	1	237
136475 (+)	m4C	199	CGGATCAAAGCCAAGGCAAGCGGTCCAGCATAAATAGGGAC		1.56	0.532	0.343	0.692	4
136819 (+)	m6A	186	CAGTTTCTTTTTCGTAATCGAGCAATTTGTCAGACAAGAGT	SpnD39II: TCGAG	7.38	0.938	0.843	1	260
136849 (-)	m6A	172	TCGCCCAGAGTACAATATCGAGTATATCGAACTCTTGTCTG	SpnD39II: TCGAG	6.1	0.968	0.874	1	264
137083 (-)	m6A	173	ACGAATCAAGGTCAATCTAGACACAAAATGGAATGAAATCA	SpnD39I: TCTAGA	6.16	0.987	0.866	1	189
137088 (+)	m6A	183	TCATTCCATTTTGTGTCTAGATTGACCTTGATTCGTTACAA	SpnD39I: TCTAGA	4	1	0.958	1	198
137454 (-)	m4C	178	AAACCAAACGACATAGGTCACGAGGAGGAGAAAAAGCGAGT		1.73	0.632	0.389	0.858	20
137456 (-)	m4C	180	ACAAACCAAACGACATAGGTCACGAGGAGGAGAAAAAGCGA		1.41	0.603	0.44	0.788	45
138499 (+)	m6A	212	ATGGCAAGTTTGGATTGGACACCCAAGGACTTGGACCGAAT	SpnD39IIIF_1: CAC-N7-CTT	5.22	1	0.957	1	251
138509 (-)	m6A	187	AGCTACCACGATTCGGTCCAAGTCCTTGGGTGTCCAATCCA	SpnD39IIIF_2: AAG-N7-GTG	4.91	0.883	0.784	0.973	230
138606 (+)	m6A	210	AGCTCACACCCTGAACATCGAGTTGGTTGGTATGTCGAGTC	SpnD39II: TCGAG	4.82	1	1	1	250
138623 (+)	m6A	213	TCGAGTTGGTTGGTATGTCGAGTCTCTTGGCTCTGGTGCCC	SpnD39II: TCGAG	7.1	1	0.945	1	308
138781 (+)	m4C	212	GTCATTGAGCTAATCAAGGGCGCTAGTCAGGTAACCTTTGT		1.73	0.309	0.214	0.409	16
139307 (+)	m6A	209	TGCTCAATTGCCGACAGACAAGGAAATTTTCCTCGAAGTCA		1.86	0.254	0.169	0.35	13
139309 (-)	m4C	196	TCTGACTTCGAGGAAAATTTCCTTGTCTGTCGGCAATTGAG		1.69	0.474	0.316	0.625	12
139319 (-)	m6A	201	GATTTGACTGTCTGACTTCGAGGAAAATTTCCTTGTCTGTC	SpnD39II: TCGAG	6.32	0.975	0.894	1	306
139418 (+)	m6A	212	CTACTACCATGACCCAGTCGAGGACGCCATTATCATGAAGA	SpnD39II: TCGAG	5.9	0.918	0.822	1	301
139614 (+)	m6A	212	AGCCAGTCGTCACCATGTCGAGGTCATTACAGCCTGTATCG	SpnD39II: TCGAG	3.39	0.853	0.73	0.979	144
139635 (+)	m6A	212	GGTCATTACAGCCTGTATCGAGGAGGCATTGGCAGAAGCAG	SpnD39II: TCGAG	5.72	0.936	0.839	1	250
139919 (-)	m4C	196	AACTGCATCGTCTCGTGTCTCCCCAACAATCTTGTAATCGC		1.57	0.816	0.593	1	3
139956 (+)	m6A	210	AGTTGGGGAGGCTTATGACAAGGTCGGTCGTGTCATGGGCT	SpnD39IIIF_2: AAG-N7-GTG	5.18	0.872	0.769	0.966	238
139966 (-)	m6A	194	GGATAGGTCAAGCCCATGACACGACCGACCTTGTCATAAGC	SpnD39IIIF_1: CAC-N7-CTT	5.61	0.916	0.81	1	192
140732 (+)	m4C	208	GTTTGAAAAAGCGGATGAACCGTTGGCAGTTCTTGCTCAAT		1.47	0.968	0.659	1	5
140990 (+)	m4C	210	CGAGCCTAGAAACGAAAAAGCGAGGGTTCCAAAAGCGCTTG		2.17	0.784	0.634	0.994	51
141188 (-)	m6A	191	AGAGGTTCGGGAGCTGGTCGAGGTCATCACCATGGACATGT	SpnD39II: TCGAG	4.63	1	0.993	1	189
141242 (-)	m4C	198	TTTAGACGGGCGAACTCATGCGGTGATTCGAAACCATTTCC		1.66	0.76	0.523	0.951	4
141267 (+)	m4C	212	AGTTCGCCCGTCTAAAATTGCGAGGATGGATTTGGACTCAA		2.06	0.985	0.981	1	31
141274 (-)	m4C	191	CAAGATTTTGAGTCCAAATCCATCCTCGCAATTTTAGACGG		1.74	0.55	0.384	0.754	19
141601 (+)	m6A	210	TGGGTAAACCCTGACAGTCGAGAAGCGGAATTTTAGAGGCT	SpnD39II: TCGAG	6.11	0.893	0.808	0.976	266
142464 (-)	m4C	205	ACAACGCACACCAGAGATTGCGATACTGTTATAGAAGTACT		1.6	0.992	0.843	1	15
142486 (-)	m6A	206	AATTATTTGAATTAAGATCGAGACAACGCACACCAGAGATT	SpnD39II: TCGAG	4.69	0.979	0.862	1	207
142545 (-)	m6A	201	TTTTATCTCGAATATGATCGAGCCTTGAGCAGGCAGTTAGT	SpnD39II: TCGAG	6.67	0.958	0.862	1	284
142558 (+)	m6A	185	TCAAGGCTCGATCATATTCGAGATAAAAATAGGTCTCAACC	SpnD39II: TCGAG	3.69	0.814	0.681	0.926	142
142942 (+)	m6A	193	CAATTCTTTGGAGAAGGTCGAGACAAGATAAAATAGGTATC	SpnD39II: TCGAG	4.85	0.987	0.894	1	237
143099 (-)	m4C	216	CTTAATGTCTCCATATCCATCAGGGATATTAATATTTATTT		1.72	0.565	0.381	0.761	29
143252 (-)	m6A	213	AATAACCTTTGAATCTCTAGATACGATTATCAAAATAGGAT	SpnD39I: TCTAGA	5.32	0.95	0.854	1	282
143257 (+)	m6A	190	ATTTTGATAATCGTATCTAGAGATTCAAAGGTTATTGATGA	SpnD39I: TCTAGA	5.91	1	0.925	1	266
143941 (-)	m4C	190	GAAGGAATATACAATAAATCCGATATTTGGTAAACTATAGT		1.63	0.7	0.455	0.951	24
144522 (-)	m6A	242	TGATATATACTTACCTCTAGAATTTTTGATACCTATGTTTC	SpnD39I: TCTAGA	4.1	0.932	0.834	1	250
144527 (+)	m6A	213	ATAGGTATCAAAAATTCTAGAGGTAAGTATATATCATTTTT	SpnD39I: TCTAGA	3.14	0.723	0.602	0.83	126
145284 (-)	m4C	216	ATAAATTAGCAATAATTGACCAGCAACAATAAATATCGTTA		1.62	1	0.761	1	11
145463 (-)	m6A	246	ACTCTATTTCGAATCTCTAGATTAAACTCTTGGATCACTTC	SpnD39I: TCTAGA	6.69	0.985	0.91	1	329
145468 (+)	m6A	233	GATCCAAGAGTTTAATCTAGAGATTCGAAATAGAGTTGCCA	SpnD39I: TCTAGA	6.12	0.928	0.825	1	281
145686 (-)	m6A	231	CATAATCATTAATGAAAACAAGGTGGCTACAGTCAATGACC		2.24	0.405	0.309	0.506	34
147096 (-)	m4C	246	TAAATCTAACTTTTGGGGTGCAGTTCATAAGATTGGGATAT		1.62	0.497	0.319	0.653	39
148686 (+)	m4C	235	TACATATGAAATCGAACAAACGGTATCGAAGATTCTGAGGG		1.77	1	1	1	37
149938 (+)	m6A	226	ATAATGATATAATATGCAAAAGCTAGGAGGTGGTAGGATGA	SpnD39IIIF_2: AAG-N7-GTG	6.19	0.802	0.714	0.878	252
149948 (-)	m6A	242	ATTTTTTCAATCATCCTACCACCTCCTAGCTTTTGCATATT	SpnD39IIIF_1: CAC-N7-CTT	3	0.854	0.726	0.966	169
150397 (+)	m6A	231	CACCTATCTCTATGCTATCGAGTCTTGGACCTGGTTTGAAC	SpnD39II: TCGAG	5.36	0.975	0.883	1	340
150487 (-)	m6A	240	TAAATTCTTTGGATTTTTCGAGTAAGGAGGTTGATAAAAAA	SpnD39II: TCGAG	5.78	1	0.931	1	273
150673 (+)	m6A	206	AGTATCGTGGCAATTTTTAAAGAAGATGAGTGTCTTTCTTC	SpnD39IIIF_2: AAG-N7-GTG	5.71	0.764	0.66	0.862	227
150683 (-)	m6A	242	CCCTTTGTTTGAAGAAAGACACTCATCTTCTTTAAAAATTG	SpnD39IIIF_1: CAC-N7-CTT	3.99	0.908	0.797	1	223
150745 (+)	m6A	231	ACGCTTTATCCAATCTCTGCAGGTATTAGAAAATCCACAAT		1.74	0.468	0.343	0.599	14
151174 (+)	m6A	219	GAGTTGCAAGATGTTAGAGGAGGCAACCTCGTAAATTCTAT		1.74	0.346	0.232	0.464	8
152070 (+)	m6A	229	TATATGAAAAAGATAATCTCACACCGCTACTTTATTATAGT	SpnD39IIIF_1: CAC-N7-CTT	4.35	0.831	0.711	0.939	212
152080 (-)	m6A	246	TAGTAGAAAAACTATAATAAAGTAGCGGTGTGAGATTATCT	SpnD39IIIF_2: AAG-N7-GTG	4.96	0.752	0.655	0.838	255
152124 (-)	m6A	261	TCGCTGCGTAAAACTAAAACACTGAACTTCTGGTCAGCAAT		1.37	0.166	0.098	0.262	11
152338 (+)	m6A	227	TTGTTGCTTGGAATTTTGTCACCTTTTTTCTTTTCCCACCT	SpnD39IIIF_1: CAC-N7-CTT	4.48	0.923	0.832	1	259
152348 (-)	m6A	236	CATTTCGAGTAGGTGGGAAAAGAAAAAAGGTGACAAAATTC	SpnD39IIIF_2: AAG-N7-GTG	5.97	0.849	0.741	0.931	295
152361 (-)	m6A	253	TGATAAGAAATTTCATTTCGAGTAGGTGGGAAAAGAAAAAA	SpnD39II: TCGAG	5.88	0.957	0.864	1	314
153981 (-)	m6A	218	AATATTCAGAAGCATAACAAAGGCAACTAGAAGAAATAGCA		1.46	0.191	0.104	0.279	10
154425 (+)	m6A	201	TCTCTTTTTGTTGAGTTTACACGCATCGACTTATTTCCGTC	SpnD39IIIF_1: CAC-N7-CTT	4.8	0.943	0.807	1	205
154435 (-)	m6A	223	AGACTGGTATGACGGAAATAAGTCGATGCGTGTAAACTCAA	SpnD39IIIF_2: AAG-N7-GTG	5.39	0.856	0.779	0.934	254
155075 (+)	m6A	198	ACCAATGGATCACCAAGGCCATTTATCTATGAAGAAAATGG		3.23	0.596	0.44	0.714	104
155344 (-)	m6A	229	ATTTTCCACCGATATCATCGAGAGACTTGATACTAGAGTCA	SpnD39II: TCGAG	3.74	0.923	0.808	1	214
155571 (+)	m6A	192	ACCAAGGTTTGGACAACTTGAAAGTTATCGAACTTCCAAGC		1.73	0.31	0.155	0.436	10
155580 (-)	m4C	230	TTGTTGGTCGCTTGGAAGTTCGATAACTTTCAAGTTGTCCA		1.81	0.832	0.53	1	34
155734 (+)	m4C	181	CTTCGGAGACACTTATCTACCGGCAGAAGCTGATATTAAAT		1.61	0.428	0.273	0.598	11
156234 (-)	m4C	222	GATGTAAGTATCTCCAATCGCTACAAGGTCTTTTCCGTTTT		2	0.869	0.685	1	52
157497 (+)	m6A	198	CCTTTGATGCCAAGGTAAAAAGCGCTGATGTGGATATCCAC	SpnD39IIIF_2: AAG-N7-GTG	6.64	0.795	0.703	0.877	233
157499 (+)	m4C	207	TTTGATGCCAAGGTAAAAAGCGCTGATGTGGATATCCACTC		1.53	0.404	0.292	0.527	6
157507 (-)	m6A	196	CATAACTCGAGTGGATATCCACATCAGCGCTTTTTACCTTG	SpnD39IIIF_1: CAC-N7-CTT	5.18	0.84	0.736	0.935	216
157518 (-)	m6A	193	CACAACACCACCATAACTCGAGTGGATATCCACATCAGCGC	SpnD39II: TCGAG	4.7	1	1	1	180
157521 (+)	m6A	208	CTGATGTGGATATCCACTCGAGTTATGGTGGTGTTGTGGAA	SpnD39II: TCGAG	5.13	0.986	0.909	1	256
157558 (-)	m6A	191	GAGACTGTAAGGCTTGGAGGAGATACCAAGGAGCTGATTCC		1.75	0.532	0.357	0.654	13
157768 (+)	m6A	207	TCTAAAACGTTTCTTTTTCGAGCCAGCGCTTAATATCGAAG	SpnD39II: TCGAG	5.76	1	0.966	1	263
158016 (-)	m4C	184	ATAGAATTTCTTGGCCAACTCGATCACATTGAGAATGGCTG		1.72	0.615	0.398	0.787	4
158017 (+)	m6A	207	AGCCATTCTCAATGTGATCGAGTTGGCCAAGAAATTCTATC	SpnD39II: TCGAG	5.37	0.957	0.857	1	250
159017 (+)	m6A	221	CGAAGCCATGGTCAAAATCGAGAAGCAAGAAATCGTGGAAC	SpnD39II: TCGAG	6.25	0.957	0.872	1	262
159167 (-)	m6A	205	CTCCAACAGGAGTACCATCGAGAATTTCGATATTCCCATAG	SpnD39II: TCGAG	7.35	1	0.985	1	312
159565 (+)	m6A	218	CTCTTGGCAATCTTGTCACCACTTTCTCACTTGATTGTTAA	SpnD39IIIF_1: CAC-N7-CTT	5.12	0.879	0.781	0.977	213
159575 (-)	m6A	200	GATACTTGTTTTAACAATCAAGTGAGAAAGTGGTGACAAGA	SpnD39IIIF_2: AAG-N7-GTG	4.14	0.821	0.726	0.935	195
160382 (+)	m6A	220	AGAAAAAGAGGGCAATGACAAGGCCGATAGTGGTAATGGCT	SpnD39IIIF_2: AAG-N7-GTG	4.62	0.819	0.722	0.916	256
160392 (-)	m6A	225	CGCGCTTTGGAGCCATTACCACTATCGGCCTTGTCATTGCC	SpnD39IIIF_1: CAC-N7-CTT	5.65	0.847	0.755	0.942	227
160672 (+)	m4C	226	ACTAGAAGTTTTTGAAAACGCTTGAAATATGATATAATGGT		1.9	0.536	0.406	0.667	39
160824 (-)	m4C	223	CAAGGTGGCACTAGCCGGCGCTAGACCAAGGATAATCCCTC		1.59	0.966	0.712	0.993	15
161564 (+)	m6A	213	TGAAAATCAAGCTCGTATCGAGGGAATCTATAAATACTTTA	SpnD39II: TCGAG	3.37	0.897	0.762	1	177
162147 (-)	m4C	216	TTTTGGTAATTAGCAAAAGTCTGCCTCAAAGTCAGATAAAG		1.54	0.322	0.166	0.455	3
162170 (+)	m6A	204	TTTTGCTAATTACCAAAAGCAGGTAGTGGATTTAGTAGAAT		1.81	0.58	0.415	0.712	8
162345 (+)	m6A	190	CAGTTAGAGCTTAGTCAAAAAGATGCCAATATGCGAGCCTT		1.63	0.299	0.193	0.399	10
162856 (+)	m4C	217	CCAGCTACAGTGATCAAAGGCAGTCTATCGGGATTGTCAAT		1.67	0.488	0.329	0.638	11
162883 (-)	m4C	222	AAAATAGAGCACAAAACGCTCGTGTACATTGACAATCCCGA		1.72	0.54	0.382	0.71	28
163112 (-)	m6A	224	TTTTCCTGAACATATTCTAGAGCTTCATCGGCATGACTGGC	SpnD39I: TCTAGA	8.77	0.936	0.862	1	339
163117 (+)	m6A	223	TCATGCCGATGAAGCTCTAGAATATGTTCAGGAAAATCCTG	SpnD39I: TCTAGA	5.69	1	0.917	1	267
163413 (-)	m4C	198	CCCTAAATAACTAACAAATCCAGCCTCGTCTAATTCTTGAC		1.71	0.651	0.464	0.852	30
165135 (-)	m6A	223	CCACGCCATTCCCACCTTCGAGATAGGTCGGCAAAAAAGCG	SpnD39II: TCGAG	4.36	0.941	0.825	1	230
165225 (+)	m6A	212	CTATGGTAACAATGCTAGTAAGTGTTTTGGTGTGGTTGGGT	SpnD39IIIF_2: AAG-N7-GTG	5.14	0.89	0.811	0.968	269
165235 (-)	m6A	221	CGATTTCCTGACCCAACCACACCAAAACACTTACTAGCATT	SpnD39IIIF_1: CAC-N7-CTT	4.58	0.951	0.854	1	207
165514 (-)	m6A	227	TAAGAACTTTATACTATTCGAGAATCTCTTCAAACCACGTC	SpnD39II: TCGAG	7.09	0.959	0.882	1	327
166414 (-)	m6A	221	ATACAGTTCTGATTTTGTCGAGAAGACACCTTGGCAAATGG	SpnD39II: TCGAG	6.24	0.911	0.813	0.985	271
167374 (-)	m6A	211	CTACCTCCAGCTCATTATCGAGTTTGCGATTGTCTATCTCA	SpnD39II: TCGAG	4.72	0.955	0.859	1	227
167401 (+)	m4C	190	TGAGCTGGAGGTAGAAAATCCAGTGGAAAGGGAACCAACCA		1.61	0.458	0.281	0.627	14
167770 (-)	m4C	200	GCTTCACCTACTCTTCACGCCGTTATCTAAAAACCATCAAG		1.57	0.453	0.276	0.639	5
167979 (-)	m6A	207	GATTCAGCGCTTCTATATCGAGAATCGGAAGGTTCTAGCAG	SpnD39II: TCGAG	7.63	1	0.924	1	308
168078 (-)	m6A	207	TAAAGTCCAGAAAGTCATCGAGTTCGCAGAAAATCTGGACC	SpnD39II: TCGAG	3.47	1	0.982	1	131
168639 (-)	m4C	213	AATAATCTGACTAGAGCCCGCGTCAATGGCATTTTCTACCA		1.77	0.703	0.524	0.88	10
168948 (-)	m4C	210	CACACAAACCTTGGTTCCCACAGGACTAGTCGCTGGGATGA		1.36	0.561	0.247	0.779	3
169751 (-)	m4C	206	GGCTTTCTCTCTGCAAAATGCAGTTTTGCTGGCTTGGTCAA		2.5	0.767	0.617	0.933	85
170968 (-)	m4C	210	CGAGGTATCTAAGGGAATCGCCCAAATCAGTTTAAATAGCG		2.31	0.582	0.447	0.741	46
170977 (-)	m6A	204	TGTATGTAGCGAGGTATCTAAGGGAATCGCCCAAATCAGTT		1.77	0.33	0.241	0.473	39
170986 (-)	m6A	208	TTATGATTATGTATGTAGCGAGGTATCTAAGGGAATCGCCC		2.26	0.647	0.531	0.794	32
170988 (-)	m4C	209	CATTATGATTATGTATGTAGCGAGGTATCTAAGGGAATCGC		1.94	0.619	0.477	0.762	62
171124 (-)	m6A	212	TGTAAACGAGAAAGATATCGAGGTAGCCTGGGTTCCAGGAG	SpnD39II: TCGAG	2.9	0.74	0.631	0.893	135
171935 (+)	m6A	223	TGGAATGTTGTGTTTCTTCGAGAACTGAATTAAATCATCTG	SpnD39II: TCGAG	6.84	0.95	0.859	1	273
172092 (+)	m6A	217	CCACCTTTTTTTGCAATTAAAGGAAACATGTGTCCTGGCCT	SpnD39IIIF_2: AAG-N7-GTG	5.24	0.832	0.746	0.925	225
172102 (-)	m6A	225	TGATTTTCGCAGGCCAGGACACATGTTTCCTTTAATTGCAA	SpnD39IIIF_1: CAC-N7-CTT	4.69	0.789	0.682	0.896	205
172112 (-)	m6A	216	TAACACCCTCTGATTTTCGCAGGCCAGGACACATGTTTCCT		1.77	0.295	0.205	0.391	15
172360 (-)	m4C	214	CTTAATTTGTTCTGCACAAGCAGCTACAACAGAAAATGTTA		1.67	0.297	0.179	0.424	4
172880 (-)	m6A	203	TGGAAGTGAGGTGAATCTAGAAAGAGCCTTATCTGTCAACG	SpnD39I: TCTAGA	4.77	0.911	0.798	1	228
172885 (+)	m6A	216	ACAGATAAGGCTCTTTCTAGATTCACCTCACTTCCATGTTT	SpnD39I: TCTAGA	6.73	1	1	1	289
173341 (-)	m6A	217	GATTGATAGCCTAGTTCTAGAAGGGGGCAGTCTAATGAATT	SpnD39I: TCTAGA	5.05	0.941	0.849	1	241
173346 (+)	m6A	231	ATTAGACTGCCCCCTTCTAGAACTAGGCTATCAATCTGCAT	SpnD39I: TCTAGA	5.35	0.9	0.815	0.986	246
173390 (-)	m6A	212	GCAATCATATAGACTTATCGAGTTTAATGCAACATCTAGGA	SpnD39II: TCGAG	6.24	0.912	0.819	1	273
173651 (+)	m4C	234	ATTGACTCCCACCATAATTGCACTAACATAGTGTCGTAACT		1.56	0.533	0.355	0.671	26
173677 (+)	m6A	231	CATAGTGTCGTAACTGATGCACATGCTTTCTTGCTTCTTCT	SpnD39IIIF_1: CAC-N7-CTT	4.48	0.854	0.769	0.939	252
173687 (-)	m6A	215	GGATTACTGAAGAAGAAGCAAGAAAGCATGTGCATCAGTTA	SpnD39IIIF_2: AAG-N7-GTG	5.26	0.872	0.771	0.973	256
174259 (+)	m6A	211	CTTGAATAGGGGACTACTCAAGGCATACAAAAGAAAACTTA		1.71	0.225	0.148	0.361	12
174338 (+)	m6A	218	TTTCAGAGCACGCAAAAAGCACAAATATACTTTTATCTTCT	SpnD39IIIF_1: CAC-N7-CTT	4.39	0.906	0.799	0.985	236
174348 (-)	m6A	198	TCTGGATGAAAGAAGATAAAAGTATATTTGTGCTTTTTGCG	SpnD39IIIF_2: AAG-N7-GTG	6.23	0.858	0.75	0.951	230
175002 (+)	m6A	197	CAGATGGTGCTGGACTTGGAAGGCAAGGTAGTAGTTGCAGG		1.62	0.198	0.079	0.303	8
175241 (-)	m4C	177	GTGGGTTGGTCATCTTGACCCACGAACAACGTTTTGTCATT		2.2	1	1	1	28
175618 (-)	m4C	203	AGCTGGGGCTTGGCGATAATCAGGAACATCGTTAACGACAG		1.81	0.918	0.665	1	4
176903 (+)	m6A	207	ACTTTTCTTCGCTTGTTTCGAGCAAGAGGATTTTCCCTTCC	SpnD39II: TCGAG	7.36	0.91	0.814	0.985	219
176986 (+)	m6A	209	TCCGTGCTATCTGCGTATCGAGAGTTGTCAAAGATATCGTA	SpnD39II: TCGAG	5.95	1	0.932	1	295
177017 (+)	m6A	211	AGATATCGTAGAGGGATTCGAGGCAACCACCGAGGATTTTC	SpnD39II: TCGAG	4.33	0.949	0.825	1	162
177041 (-)	m6A	206	GCAAGGAAGTGCTCAGTTCGAGGGGAAAATCCTCGGTGGTT	SpnD39II: TCGAG	5.79	0.986	0.887	1	275
177157 (-)	m4C	205	GGAAGAATTTCAGAAATCCGCCCTAGTGACGTTTGGTATGA		2.18	0.807	0.591	0.973	22
178869 (-)	m6A	204	TGAAACCCAACAGGCCATCGAGATGGCAGATATTTATGGAA	SpnD39II: TCGAG	4.3	1	0.953	1	160
179149 (+)	m6A	196	ATTGCGATAAAGAATTTGAAAGATAAAACGTGAACGCATGA	SpnD39IIIF_2: AAG-N7-GTG	5.29	0.829	0.726	0.942	216
179159 (-)	m6A	193	TTCTATACCTTCATGCGTTCACGTTTTATCTTTCAAATTCT	SpnD39IIIF_1: CAC-N7-CTT	4.01	0.961	0.845	1	199
179385 (+)	m6A	214	GAGACATTTCTTCCGCATCGAGCGGTGCTCGAAGGTCGGCA	SpnD39II: TCGAG	7.02	0.985	0.913	1	301
179393 (-)	m6A	186	ATTGATATTGCCGACCTTCGAGCACCGCTCGATGCGGAAGA	SpnD39II: TCGAG	8	0.914	0.819	0.985	237
179436 (+)	m6A	209	CGAAGGTGTTGGCGATTTCGAGTGATTCATTTTGAGTCGGA	SpnD39II: TCGAG	3.92	1	0.916	1	216
179957 (-)	m4C	203	TCGTTGTTCCCACCGTCGAGCGAGGATTTTTACTAGTCGTT		1.46	0.42	0.268	0.591	8
179959 (-)	m6A	200	AGTCGTTGTTCCCACCGTCGAGCGAGGATTTTTACTAGTCG	SpnD39II: TCGAG	7.52	1	1	1	227
180173 (+)	m6A	225	CCAACATAAGAGTGTTATCGAGAAGGTTCAGAAAGACGGGT	SpnD39II: TCGAG	6.04	0.886	0.787	0.97	310
181842 (+)	m6A	213	ACAAATGAAGCCAAAATTCGAGGCTACAAGAAGGGGCGCTT	SpnD39II: TCGAG	4.95	0.892	0.795	0.981	212
182212 (-)	m6A	226	GTAGAAAGATTTTCCTGTCGAGCGTTTGTGGAGTTCGCTAG	SpnD39II: TCGAG	7.67	0.949	0.873	1	301
182336 (+)	m6A	212	CAATACAGTCCTCGTCATCGAGCACAATCTGGATGTTATCA	SpnD39II: TCGAG	9.6	0.94	0.867	1	297
182897 (-)	m4C	231	AGAACAAGCCTTGCGAATCGCTGCAATCTCTGCCTCATCCT		1.87	0.461	0.336	0.588	4
183483 (+)	m6A	214	CAAATATGGCGTTCGTATCGAGGATGATATCCTGATTACAG	SpnD39II: TCGAG	6.9	0.932	0.857	1	316
183511 (-)	m6A	212	GCTAGGGTCAATAATTCACAACCTGTCTCTGTAATCAGGAT		1.75	0.333	0.199	0.47	12
183841 (-)	m4C	218	CGAAACGATGCTGGCTATTCCGTTATCTGTTTTGGTTAGAA		1.67	0.664	0.46	0.849	6
184707 (-)	m4C	219	GATTTTCTACTGTTCTGTCGCACCATTTGCCAATCTATCTG		2.3	0.684	0.521	0.83	16
184871 (-)	m4C	227	ATAAACATCTGTCAAAGTTTCGCTAATTTCTTTTTTATTGG		1.8	0.501	0.331	0.646	28
184964 (-)	m6A	223	ATTATTATAACGAGGAACGTAGGCAGGGTCTCCACTCAATA		1.46	0.172	0.088	0.253	3
185004 (+)	m6A	210	TGCACGAAATCAAATCCGTAAGTATGAGCGTGATGAAATCG	SpnD39IIIF_2: AAG-N7-GTG	5.77	0.85	0.767	0.926	280
185014 (-)	m6A	225	AATTCCTCAACGATTTCATCACGCTCATACTTACGGATTTG	SpnD39IIIF_1: CAC-N7-CTT	4.04	0.764	0.673	0.856	220
185112 (+)	m4C	208	ATTGGACGTCGGTTCAAAAACGGTAGGGGTGGCGATTAGCG		1.62	1	0.886	1	12
186479 (-)	m6A	214	GACGATATGAGGGGAGGTAAAGGTCGCAACTTTTTTGCCAT		1.59	0.322	0.211	0.445	5
186793 (-)	m6A	243	TGCTCTGCAATTGCTTCTAGACTATCACCCAAGGTTTCTTG	SpnD39I: TCTAGA	7.26	1	0.926	1	320
186798 (+)	m6A	237	AACCTTGGGTGATAGTCTAGAAGCAATTGCAGAGCAGAAAG	SpnD39I: TCTAGA	5.41	0.96	0.872	1	269
187153 (+)	m6A	237	CGCTTGGAGCGTATTCGCCCACAGATTTACTTGGATGGTGC	SpnD39IIIF_1: CAC-N7-CTT	5.04	0.914	0.815	1	237
187163 (-)	m6A	240	GAGGTTATGAGCACCATCCAAGTAAATCTGTGGGCGAATAC	SpnD39IIIF_2: AAG-N7-GTG	5.38	0.881	0.782	0.974	257
187404 (-)	m4C	232	CGAAACTGCTGATAAATTCTCGGTAAGAGGGAATTACATGG		2.54	1	1	1	27
187627 (+)	m6A	234	TCATGAAATTAAAAAGATTCACACTTTCTCTTGCTTCTCTA	SpnD39IIIF_1: CAC-N7-CTT	5.44	0.813	0.727	0.897	248
187637 (-)	m6A	215	TAAAACTTGCTAGAGAAGCAAGAGAAAGTGTGAATCTTTTT	SpnD39IIIF_2: AAG-N7-GTG	3.72	0.745	0.64	0.846	221
187754 (+)	m4C	240	AGGAGGTAACCAAAATCAAGCGGCTCCAGTACAAAACCAAC		1.57	0.486	0.334	0.628	10
187877 (-)	m6A	231	TCTGATCCCCGTCAGATTCGAGCTCAGTCCATGTACCAGTC	SpnD39II: TCGAG	7.89	0.936	0.859	1	327
187934 (-)	m4C	229	CATCATCGCCAATAATCATGCGTTGATTTGCTGAATCAAAT		2.04	0.55	0.413	0.691	40
188090 (-)	m6A	225	AGTATTTATAATTATTTTCTAGGTAAAAGTAAAAAGGCTGA		1.89	0.368	0.267	0.465	36
188731 (+)	m6A	220	GAATATTACATTATAGAAGAAGGTTTGATGTGGAATCGCAT	SpnD39IIIF_2: AAG-N7-GTG	5.52	0.896	0.791	0.979	277
188741 (-)	m6A	215	TATATCTAGTATGCGATTCCACATCAAACCTTCTTCTATAA	SpnD39IIIF_1: CAC-N7-CTT	6.66	0.962	0.888	1	272
188874 (+)	m6A	234	ACTTCGTCAGCTGGGCATCGAGGCCCATAAATTCAATAAAG	SpnD39II: TCGAG	3.96	0.952	0.829	1	275
189015 (+)	m6A	238	TGAGTACATTAACCACGTCGAGAGATTTGGTTATTGGAAGG	SpnD39II: TCGAG	3.65	0.798	0.672	0.918	174
189112 (+)	m6A	242	ACCACTTGGTACATTAATCGAGGAGAAATTAGTGATTTTGA	SpnD39II: TCGAG	6.7	0.924	0.836	0.985	321
189214 (+)	m6A	239	GGACCCAAGCCAATTTTTCGAGCGCAGGTAGGGAAAAAAGT	SpnD39II: TCGAG	6.52	0.87	0.774	0.948	267
189403 (-)	m4C	226	AGGTCGGGATAAGCTCCTCTCGTGACTAACTGAATGAACTT		1.74	1	1	1	10
189525 (-)	m6A	232	GTACCAAGCTCCGGTAGTCGAGATTGATTGTCCCCACCACC	SpnD39II: TCGAG	6.1	0.945	0.846	1	313
189723 (-)	m6A	227	GTTTGTATCCTAAGTTCTAGATTTCTTATAAGATAGGGGCG	SpnD39I: TCTAGA	4.88	1	0.979	1	307
189728 (+)	m6A	252	CTATCTTATAAGAAATCTAGAACTTAGGATACAAACCAGAC	SpnD39I: TCTAGA	6.25	0.949	0.868	1	332
190010 (+)	m6A	231	TAGAGTAGAAGAAGTTCATAAGGAGAATCGTGAACCTCTAG	SpnD39IIIF_2: AAG-N7-GTG	6.03	0.813	0.698	0.92	258
190020 (-)	m6A	224	ATTTGGTATTCTAGAGGTTCACGATTCTCCTTATGAACTTC	SpnD39IIIF_1: CAC-N7-CTT	4.67	0.745	0.644	0.837	200
190026 (-)	m6A	222	TGTTCGATTTGGTATTCTAGAGGTTCACGATTCTCCTTATG	SpnD39I: TCTAGA	5.08	0.899	0.806	0.978	283
190031 (+)	m6A	236	GGAGAATCGTGAACCTCTAGAATACCAAATCGAACAAGAAT	SpnD39I: TCTAGA	4.62	0.938	0.836	1	254
190145 (-)	m6A	222	CTTGTGCACTCATTAAGTCGAGTAATAGCGGTACTCCTAGA	SpnD39II: TCGAG	5	0.909	0.821	0.985	321
191683 (+)	m6A	236	TTTGCCAACTCTCTTCGTCGAGAAACGAGATGGGAGACGTG	SpnD39II: TCGAG	6.4	1	0.935	1	345
192737 (-)	m6A	231	CGCTTGGTTGCACACTCTAGAGCCAACTGCTTGATGTCATA	SpnD39I: TCTAGA	6.66	0.973	0.884	1	315
192742 (+)	m6A	240	CATCAAGCAGTTGGCTCTAGAGTGTGCAACCAAGCGGATGT	SpnD39I: TCTAGA	5.27	0.985	0.918	1	306
193033 (+)	m4C	241	TGTCGAACGCACTAAAGAGGCGACACCAGCGAATGCTCCTA		1.71	0.633	0.432	0.801	21
194512 (+)	m6A	220	GGATGCTCGCAATGGAGTCGAGCGTTATTGGATAGAGGTAG	SpnD39II: TCGAG	9.54	1	1	1	315
195009 (+)	m6A	223	AATCTCATGCTCCAGTTTCGAGGTTCGTCCAACCAACGAAT	SpnD39II: TCGAG	3.79	0.97	0.866	1	205
195166 (+)	m6A	223	CCAACTAGTCTCAGAGATCGAGACGGGGAAAGTCAGGACAC	SpnD39II: TCGAG	5.32	0.983	0.894	1	289
196116 (+)	m4C	243	TCGTACAGGTGCACAAGTTGCGGGTCCAATCCCACTTCCAA		1.85	0.473	0.308	0.616	22
196364 (-)	m4C	232	TTTTCACACCGAGTTTAGCCCGTGTTCAATTAGATTGAAAC		2.04	0.979	0.761	1	63
196589 (-)	m4C	243	TGTTACAGGGATCAATTCGCCAGCTTCAGTGAAGATTTGAG		1.76	0.508	0.35	0.638	40
196983 (-)	m4C	252	GGTTTTTACCTTTGAATACGCGGTTAGGTGCAACAGGCCCC		2.5	0.87	0.665	1	85
197024 (-)	m4C	257	GTTTTGAATTGTTACGCGGTCGCCACCCATACGTCCTGCAA		1.74	0.424	0.296	0.56	15
197304 (-)	m4C	252	TTCCTTGACGAAGGCTTGCGCGTTGGCTGATGATTACATCA		1.6	0.453	0.273	0.618	8
197741 (-)	m4C	252	AAGAAGTTTGTCGCTATTTGCGATGTCAAGAACACTTGCAG		1.71	0.975	0.967	0.988	13
197790 (+)	m6A	226	AGCAGCTATCTCTAAAATCGAGGAGGTTCTTGCATAATGAA	SpnD39II: TCGAG	6.7	0.949	0.865	1	270
198077 (+)	m6A	227	AGCTGATTCTAAAGCAATCGAGTTGTTTGCTGCTGAAGCTG	SpnD39II: TCGAG	5.5	1	0.908	1	300
198364 (+)	m6A	221	AGCAGTTGTTAAAACAATCGAGTACGATCCAAACCGTTCTG	SpnD39II: TCGAG	6.95	1	0.931	1	294
198553 (+)	m6A	216	TACTTTGATTCACAACATCGAGTTGAAACCAGGTCGTGGTG	SpnD39II: TCGAG	5.64	0.879	0.782	0.981	225
199855 (+)	m4C	223	AAAAGAACTTGCTGACGCAGCAGTTTCAACTATTGAAATCG		1.74	0.479	0.338	0.632	4
200016 (-)	m4C	244	CAAATCAGGTTGTTTGATTTCGATGATGTTGATGTGTACTT		1.78	0.597	0.429	0.775	26
200058 (-)	m4C	233	CTCCAATTGACGAGCAATTCCTTCACCTACAAGGTGAGCAT		1.55	0.594	0.408	0.771	4
200392 (-)	m4C	236	TTTTTCCACGGAACTCACGACGGTGTTTAACACGTTTAGGT		1.89	0.756	0.558	0.935	14
200415 (+)	m4C	205	GTGAGTTCCGTGGAAAAATGCGCGGTGAAGCAAAAGGTGGA		1.89	0.449	0.319	0.587	10
201565 (+)	m4C	194	AAAACGCAGCAGTTATCATCCGTGAAGACAAAACTCCTCGC		1.49	0.527	0.263	0.704	7
201605 (+)	m4C	183	CGGAACACGTATCTTTGGCCCAGTTGCACGTGAATTGCGTG		1.69	0.505	0.331	0.687	5
201716 (+)	m4C	190	TAGCTTCAAGCTAGGGTGCCCTTATGGGCGTAAGAAAAATC		2.01	0.635	0.42	0.739	54
201897 (-)	m4C	221	GATACCACCTTGAGGAAGCTCGTTAGTTGGACGTTGGTGTT		1.72	0.553	0.373	0.719	14
201922 (+)	m6A	212	TCCTCAAGGTGGTATCATCGAGAAAGAAGCAGCTATCCACG	SpnD39II: TCGAG	6.82	1	0.92	1	298
203554 (+)	m6A	211	TGATAAAGAAGCACGCCAAAAGAATGTTGGTGGTGAGGTTA	SpnD39IIIF_2: AAG-N7-GTG	6.56	0.832	0.748	0.914	273
203564 (-)	m6A	232	ACGTAAGCGATAACCTCACCACCAACATTCTTTTGGCGTGC	SpnD39IIIF_1: CAC-N7-CTT	4.34	0.847	0.73	0.944	242
203664 (+)	m6A	216	GTTTGTTTACAAACAAGCCAACTTATCTATTTTGCACAGTT		1.4	0.337	0.193	0.436	3
204185 (-)	m4C	198	AACTACTTCTTTTGAAATTCCGCTAACAACGATTGTTGTTG		1.75	0.874	0.629	1	16
205092 (-)	m4C	232	GGCACGAACTGCACCACCAGCGGCAACTCCAGAACCTTCTA		1.52	0.581	0.383	0.754	24
205907 (+)	m4C	230	TCCAGTTGTTCTTATCGAAGCAGGAATTGTTAAAGCTGAAA		1.71	0.666	0.494	0.856	20
205954 (-)	m4C	225	CAATTTCTTAGTCAACTCACCGTTACCAAGAATTTTAATAC		1.46	1	0.834	1	6
206374 (-)	m4C	239	CAATTTTCTTCGACCTACTTCCCCTTGTTTACCCCACTCTA		1.73	0.317	0.208	0.433	5
206519 (-)	m6A	247	TTAAGATGATACCAATCGTCAGAAAAACTTGTGGAGTTAAA		1.61	0.122	0.065	0.192	3
207387 (-)	m4C	227	TCCCTCAGTATTTACTGATTCAGTAAATACTTTTATTCTGT		1.55	0.676	0.493	0.872	11
207473 (-)	m4C	195	AGCAAAAAGTTTTTTCACCCCGATTTAAAAACAAAATAGAA		1.58	0.398	0.208	0.566	11
207475 (-)	m4C	222	GAAGCAAAAAGTTTTTTCACCCCGATTTAAAAACAAAATAG		1.56	0.567	0.44	0.711	68
208241 (-)	m6A	222	TTTCGATTCGATGCCTCTAGACACAGAGACAACAATTATAA	SpnD39I: TCTAGA	5.06	1	0.922	1	279
208246 (+)	m6A	225	ATTGTTGTCTCTGTGTCTAGAGGCATCGAATCGAAATTTAT	SpnD39I: TCTAGA	3.61	0.872	0.758	0.984	201
209474 (+)	m6A	221	AGGGAGTAACTAAATGATCGAGTTTGAAAAACCAAATATAA	SpnD39II: TCGAG	5.31	1	0.918	1	311
210093 (-)	m4C	203	GTCAAAATACGTGCTGAAAGCCCTAAAGCATCTTCTGGAAT		1.69	0.378	0.211	0.482	18
210732 (+)	m6A	208	CTGAACGTAACGGTGGATACACTCGTATCCTTAAAACTGAA	SpnD39IIIF_1: CAC-N7-CTT	6.18	0.856	0.763	0.962	241
210742 (-)	m6A	184	CACGACGTGGTTCAGTTTTAAGGATACGAGTGTATCCACCG	SpnD39IIIF_2: AAG-N7-GTG	5.27	0.821	0.69	0.937	237
211302 (-)	m4C	187	ATACATAGCTTCGAAAATCGCTGCACTCTGAATATTGATTT		1.6	0.376	0.251	0.505	12
211528 (+)	m4C	202	AGCTGTTGGTGATGAAATTGCGGCTGAGTTGGGAATTCCTA		1.96	0.465	0.319	0.589	19
212166 (-)	m4C	201	TGCTACAGAGTCTCCAACCGCAGGGGTTGGTGCCAAACTCA		1.68	0.452	0.289	0.582	3
212710 (+)	m6A	211	GAAATTTTAAGTTCTATTTAAGATTAGATGTGTATACTATA	SpnD39IIIF_2: AAG-N7-GTG	5.8	0.833	0.725	0.91	277
212720 (-)	m6A	212	ATTTAATGATTATAGTATACACATCTAATCTTAAATAGAAC	SpnD39IIIF_1: CAC-N7-CTT	4.37	0.816	0.699	0.907	216
213094 (+)	m6A	219	AGTTTGAGCGCGCTTATTCGAGTGATTCTGGTCGTACCATT	SpnD39II: TCGAG	4.71	0.947	0.84	1	228
213228 (+)	m4C	219	TTTGATGGAGCCTATGATGGCGATCTTTTCATGGGCATTAT		1.42	0.347	0.187	0.503	12
213278 (+)	m6A	214	CTTTAATGTGGACCACGTTCACCAATTGTCTTATGCTGAAC	SpnD39IIIF_1: CAC-N7-CTT	4.45	1	0.886	1	250
213288 (-)	m6A	204	CCCTCAGCCAGTTCAGCATAAGACAATTGGTGAACGTGGTC	SpnD39IIIF_2: AAG-N7-GTG	6.12	0.935	0.817	1	299
213495 (-)	m6A	222	GTCACGCTACCATTATCTAGACCATGCGGATGCATGCCATT	SpnD39I: TCTAGA	5.57	1	0.976	1	220
213500 (+)	m6A	213	CATGCATCCGCATGGTCTAGATAATGGTAGCGTGACGATTC	SpnD39I: TCTAGA	5.41	0.985	0.914	1	278
213620 (-)	m6A	224	CTCATGGCAAGCAAGTCTAGACTGATTAAATAGAGCCTTCT	SpnD39I: TCTAGA	4.47	1	1	1	214
213625 (+)	m6A	211	GCTCTATTTAATCAGTCTAGACTTGCTTGCCATGAGCTAGG	SpnD39I: TCTAGA	4.75	0.96	0.858	1	240
214176 (+)	m6A	189	AGTATTGAAGGAAGAAATGAAGGCAATCCCTAGAACGGTTC		1.66	0.21	0.107	0.311	6
215502 (+)	m6A	231	TTCACTAACTTGAATTTTTGAGGCAAAACCTGTCTCAATGA		1.77	0.347	0.235	0.453	12
215511 (+)	m4C	230	TTGAATTTTTGAGGCAAAACCTGTCTCAATGAAATAATCCG		1.75	0.655	0.492	0.823	24
215607 (-)	m4C	255	CTATTCATGTAAGCATTCGTCCCGAAGAGTTTATCAAAGAT		1.45	0.384	0.245	0.521	16
215868 (+)	m4C	243	AGCCATGGCTTCTTCTTGGTCGTGGGTTACATAAACAGTTG		1.5	0.466	0.27	0.633	6
216015 (+)	m6A	234	AACCGCTAAGGCGCATGCCAAGGTGACACGTTGTTGTTGTC		2.12	0.646	0.511	0.78	35
216213 (+)	m4C	202	GTAGTTTTGGAAAACCAGCCCGATATTGCGTTTGCTGGGTT		1.53	0.708	0.481	0.939	32
218105 (-)	m6A	279	AGATCTTATTGATTATCAAAAGGTATTTCTGAACCACCATA		1.52	0.321	0.219	0.419	21
218254 (-)	m4C	295	TTAGAGGATGCAGAAAAATTCGCTACTCTATTTAACTCATT		1.57	0.421	0.287	0.555	17
218478 (+)	m4C	310	TTTTTCATGATCAACAAAGGCAGTAGTTTCAATGGCAGTGT		1.56	0.633	0.481	0.8	6
219272 (-)	m4C	309	TCTTTTTTGCTTGCAAATTTCCTCAGCAAGTAAAGCACAGG		3.03	0.974	0.972	0.998	110
220208 (-)	m6A	296	CTCTCCATGAAATTTTCTAGACATTTCATAAATCAGTGTAT	SpnD39I: TCTAGA	4.34	0.936	0.843	1	336
220213 (+)	m6A	290	CTGATTTATGAAATGTCTAGAAAATTTCATGGAGAGTGTAC	SpnD39I: TCTAGA	5.05	0.896	0.82	0.977	324
220753 (+)	m6A	282	TTTTCTTTTTAGTTGATTGCACATTTGTGCTTATATAAACA	SpnD39IIIF_1: CAC-N7-CTT	2.96	0.587	0.477	0.677	123
220763 (-)	m6A	289	AAACTATTTTTGTTTATATAAGCACAAATGTGCAATCAACT	SpnD39IIIF_2: AAG-N7-GTG	6.13	0.695	0.614	0.764	279
221430 (-)	m6A	282	AATGTATAAGCAACTTGTGGACCCAATAGTGCAACATCTAT		1.71	0.375	0.273	0.465	8
221859 (+)	m6A	252	TTCTTGTTTTTCAATTGCCTATTCTTATGCTAAGAATAGCG		1.8	0.238	0.146	0.312	24
223120 (+)	m6A	273	GAAAGGATGAACAAATATCGAGAAGATGTTTTAAATAAAAA	SpnD39II: TCGAG	5.91	0.932	0.859	1	348
223639 (-)	m6A	294	GCTGGATCTGTTAAATCTAGAGCTACTTTTGCTTTACGAGC	SpnD39I: TCTAGA	7.77	0.964	0.901	1	388
223644 (+)	m6A	279	TAAAGCAAAAGTAGCTCTAGATTTAACAGATCCAGCAAGTA	SpnD39I: TCTAGA	3.71	0.871	0.765	0.963	166
223814 (-)	m6A	294	CGGTTCATATGGGACTCTAGAGCAAATATCTGCAATCTCAA	SpnD39I: TCTAGA	9.27	1	0.964	1	363
223819 (+)	m6A	281	ATTGCAGATATTTGCTCTAGAGTCCCATATGAACCGGCAAC	SpnD39I: TCTAGA	5.71	0.955	0.878	1	329
223833 (+)	m4C	249	CTCTAGAGTCCCATATGAACCGGCAACTACTTTTGCAGAAG		1.6	1	1	1	14
224119 (-)	m6A	281	ACAGCATCCTTCTTATCTCGAGTCTGTCCACCAATTGTAAC	SpnD39II: TCGAG	8.27	1	0.961	1	349
224122 (+)	m6A	272	ACAATTGGTGGACAGACTCGAGATAAGAAGGATGCTGTTAA	SpnD39II: TCGAG	4.21	1	0.914	1	286
224385 (+)	m4C	259	CATTGGATGTGTTGAAACGGCAGTTCCAGGGAAATGGGGCT		1.86	0.649	0.474	0.784	49
224936 (-)	m4C	267	AACATAAATGTCATAAGCAGCAGTAACCAATTTGTCAGCAT		1.67	0.83	0.622	1	8
225464 (-)	m4C	262	TTTATTTTACAAAGTATGCTCAGTACGTCCTATAATGTCAT		1.42	0.776	0.561	1	6
225792 (+)	m6A	238	AGCTGGATTACGTGCAATAAAGGTGCTAAAAAAAGAGGGCT		1.44	0.18	0.092	0.258	8
226204 (-)	m6A	238	TTCCCCCTGAATATATCTAGAAGGACTAGCAAAAATTCTCA	SpnD39I: TCTAGA	4.65	1	0.968	1	275
226209 (+)	m6A	225	ATTTTTGCTAGTCCTTCTAGATATATTCAGGGGGAAAATGC	SpnD39I: TCTAGA	2.37	0.887	0.709	1	87
226404 (+)	m6A	225	TCTGACAATGAAATCAATCGAGTTGTTGCCTTGGCTGAGAA	SpnD39II: TCGAG	4.56	0.985	0.892	1	254
226862 (+)	m4C	207	TGAAGCTAAAGTGGTGACACCAGCATTAGAAAATATTGTTG		1.41	0.507	0.329	0.68	4
229123 (+)	m6A	224	TCAGGTACTGGTGAAAGTCCACTAGCTAACTTGACAGATTG	SpnD39IIIF_1: CAC-N7-CTT	4.84	0.843	0.748	0.943	213
229133 (-)	m6A	212	CACTTCAAGCCAATCTGTCAAGTTAGCTAGTGGACTTTCAC	SpnD39IIIF_2: AAG-N7-GTG	4.21	0.726	0.608	0.835	181
229653 (-)	m6A	232	ACCAAGCAATCGAAGCATCGAGTGGTCCCATAAACATTTCA	SpnD39II: TCGAG	3.65	0.796	0.68	0.893	175
230311 (+)	m6A	218	GTTAATATCGTTGTGAAATAAGGTAGGAATCCTTCAGAGTA		1.93	0.549	0.372	0.674	15
230706 (-)	m4C	240	TCCCAAAGCCTTACCAGTCGCCTTGTCTATGATTGCATAGT		1.71	0.604	0.45	0.756	33
231940 (-)	m4C	218	CGACCAAAATCCGAAAAATACCGAAAAATATCGAAAAATTA		1.81	0.556	0.303	0.757	21
231943 (-)	m6A	208	CCCCGACCAAAATCCGAAAAATACCGAAAAATATCGAAAAA		1.4	0.453	0.424	0.485	5
231970 (+)	m4C	207	GATTTTGGTCGGGGAATTGGCGGGGACTTTTTTAGCGAATA		1.6	0.496	0.334	0.647	13
232466 (+)	m4C	217	CATCATGGGCTATCTCACCTCCTTTCGTAGGCGGTGTAGCA		2.23	0.501	0.365	0.656	36
232467 (+)	m4C	214	ATCATGGGCTATCTCACCTCCTTTCGTAGGCGGTGTAGCAG		1.9	0.511	0.352	0.658	48
232726 (+)	m4C	206	TTATTGAAGCTGCCAAAATGCGGGATGAAGCGCTGGATCAT		1.91	0.611	0.414	0.813	34
233034 (+)	m6A	214	AGTGTTCATTTGGAGTTACCACCTTTTACCTTGATTGGTGC	SpnD39IIIF_1: CAC-N7-CTT	3.79	0.741	0.619	0.845	143
233044 (-)	m6A	211	CCGAGTCGTCGCACCAATCAAGGTAAAAGGTGGTAACTCCA	SpnD39IIIF_2: AAG-N7-GTG	4.02	0.879	0.763	0.972	221
233156 (+)	m6A	209	TGACTTGACAGAAATTGTCGAGCGGACGGCAGATATTTTTG	SpnD39II: TCGAG	3.73	0.79	0.686	0.925	151
233268 (+)	m4C	213	CGTCTCCTCAAGCGCGTGCGCGATTTTGCCCAGATAATGGG		1.65	0.548	0.368	0.708	24
233853 (+)	m6A	219	CCAGTGGGAATTGAAAAATCAGGTCTATATGCATCAGCACA		1.58	0.296	0.191	0.404	6
234147 (+)	m6A	216	AAATACTTAAGGAAACTTTAAGCTAGGGAGTGTACACTAAG	SpnD39IIIF_2: AAG-N7-GTG	5.97	0.766	0.673	0.879	219
234157 (-)	m6A	216	AACTTATGAACTTAGTGTACACTCCCTAGCTTAAAGTTTCC	SpnD39IIIF_1: CAC-N7-CTT	4.1	0.836	0.728	0.943	225
235079 (+)	m4C	204	CGAAGCGGCCTTGCAGGAAGCTATTCTTGCCTATAATCGTC		1.65	0.898	0.681	1	17
235106 (-)	m4C	199	CCTAAACTCCTCCAAATCGGCGATGACGACGATTATAGGCA		2.06	1	0.854	1	37
236084 (-)	m6A	179	CCAATGTGAGCAAAAATTTTAGGTCCCATACCGATGGCAAA		2.12	0.525	0.406	0.68	16
236246 (+)	m4C	188	GATGATGGTAAGGTTAAACGCATCAATCTCTCAGGTAAAAA		1.6	0.636	0.427	0.832	3
236507 (-)	m6A	182	AAAACCCAAAAAACAACGACACCTAAGATAAAATTGTTCAT		1.92	0.346	0.217	0.471	22
236953 (+)	m6A	179	TGGACCTGTTGCTATCTTTAAGGCAAGTAGTGATGCTGCTA	SpnD39IIIF_2: AAG-N7-GTG	4.51	0.77	0.633	0.884	183
236963 (-)	m6A	177	ATTCCATTTTTAGCAGCATCACTACTTGCCTTAAAGATAGC	SpnD39IIIF_1: CAC-N7-CTT	4.99	0.942	0.829	1	207
237222 (+)	m6A	195	GACTCTTTTTTAGATAATCGAGGAATATTATGAAACAAAGT	SpnD39II: TCGAG	5.83	0.898	0.801	0.985	247
237662 (+)	m4C	199	AAGTATCGTGATGAAAAACGCCCGCGTAATGGACTTCTTCG		1.55	0.443	0.291	0.583	10
238465 (-)	m4C	168	CATATTCTGCAGTAAAATCACGGCCTGGGTTCACACCAGTC		1.94	0.543	0.344	0.712	23
238551 (+)	m4C	182	AAGGTGTCCTTAACTTTGCGCGTGGTATTGAGATCGGTCAT		1.55	0.529	0.32	0.715	9
238981 (+)	m4C	181	TATCACTGTTGGTAAAAAAGCGGCCGATGGCATTGTAGAAG		1.87	0.472	0.327	0.62	24
239011 (+)	m6A	170	CATTGTAGAAGTTAAGATCAAGGCAACTGGTGACACCATTG	SpnD39IIIF_2: AAG-N7-GTG	3.93	0.898	0.761	1	192
239021 (-)	m6A	163	GCATGAACCTCAATGGTGTCACCAGTTGCCTTGATCTTAAC	SpnD39IIIF_1: CAC-N7-CTT	4.26	0.929	0.764	1	153
239040 (-)	m4C	167	CGTTTCAAGCACGTTATCTGCATGAACCTCAATGGTGTCAC		1.62	0.809	0.572	1	18
240098 (-)	m6A	167	TCTGGATGCTTAGCAAATCGAGGAGCCATAACACGCAAAGG	SpnD39II: TCGAG	7.08	0.985	0.902	1	202
240309 (+)	m4C	180	TTGAAGGGGAAGAAAAATTCCGTCAAGATGGAATGATTCAA		1.58	0.52	0.268	0.697	7
240381 (-)	m4C	171	GTTGGCACCATCTTCAATGGCACGGTGAAGTTCACGAAGAT		1.74	0.411	0.267	0.558	7
240467 (+)	m4C	186	CTCAACAGCTATAAAAATCGCTATGGTTTGGTCGAATTAGA		1.95	0.665	0.482	0.847	33
240924 (+)	m6A	175	TATCGCAGAATTGTCTGCCAAGACAGCTGGTGTTGAGGGAA	SpnD39IIIF_2: AAG-N7-GTG	4.44	0.804	0.664	0.918	202
240934 (-)	m6A	180	ATACCAGTTGTTCCCTCAACACCAGCTGTCTTGGCAGACAA	SpnD39IIIF_1: CAC-N7-CTT	4.1	0.829	0.692	0.947	147
241014 (-)	m4C	176	CAAAACGTTCTGTCTCAGAGCGGTGTGGGTGAGCATTGTCT		1.74	0.694	0.461	0.887	15
241131 (+)	m4C	177	GCAAACAGATACGGAAATCGCCGTACATTTGATTGGAAAAT		1.62	0.542	0.355	0.692	10
241771 (+)	m6A	173	CCACTTCTCAGCAAGAAACCACTCTTCATCTTTATCAGCCA	SpnD39IIIF_1: CAC-N7-CTT	4.48	0.882	0.762	0.999	167
241781 (-)	m6A	156	TTCACCAGATTGGCTGATAAAGATGAAGAGTGGTTTCTTGC	SpnD39IIIF_2: AAG-N7-GTG	5.9	0.778	0.689	0.878	177
241853 (+)	m6A	163	CTAATGAAATGGGAATTCCAAGCTTAACAGTGACAAACGTT	SpnD39IIIF_2: AAG-N7-GTG	7.36	0.832	0.715	0.915	241
241863 (-)	m6A	170	TTGAACCTGGAACGTTTGTCACTGTTAAGCTTGGAATTCCC	SpnD39IIIF_1: CAC-N7-CTT	6.03	1	0.922	1	200
241938 (+)	m4C	173	TCACGCAGGTCCTGAAATTGCCGTGGCATCAACTAAAGCCT		2.57	0.815	0.644	0.986	11
242514 (-)	m6A	170	TACGTGGTTTATCCACATCGAGGCCACGGTGGAGGGTTGCA	SpnD39II: TCGAG	3.73	0.916	0.771	1	137
243587 (-)	m4C	174	TCCAATCCTAAATCCTCTATCATGCGAATCAATTTTTCGGC		1.61	0.422	0.256	0.601	12
243994 (-)	m4C	177	AGAAGCGGTTCAAAACGAATCGGTAGAAAACTCTAGCAAGA		1.5	0.852	0.611	1	23
243997 (-)	m6A	179	AAAAGAAGCGGTTCAAAACGAATCGGTAGAAAACTCTAGCA		1.75	0.275	0.149	0.388	3
244094 (+)	m4C	168	TTGGCTAGGTTTATTTTCCGCATCAGCTACTTTGGCATCTG		1.43	0.445	0.268	0.604	4
244230 (-)	m6A	172	CTTACAGCTACTGTTCTTCGAGTCTCTCAAAATGGAACTAG	SpnD39II: TCGAG	6.82	0.949	0.845	1	188
244345 (-)	m4C	174	CTTTGCACATCTAAGAAATGCGGAAGTTTTGGCAGATGAAA		2.42	0.504	0.332	0.68	39
245430 (+)	m6A	174	CCACCACCAAAGCTAGTTCGAGGTGTGCCATCGGCATCCAT	SpnD39II: TCGAG	4.46	0.984	0.886	1	197
245783 (-)	m4C	177	TTGAAGCCTTCATTGAAAAACTAGACTATCTCAAAGACTTG		1.64	0.858	0.634	1	6
246043 (+)	m6A	171	GAGATTTAGCGTAAGGATCGAGTGCAAGAACAGTTTTACCT	SpnD39II: TCGAG	5.9	0.947	0.845	1	233
246070 (-)	m6A	177	CTATTATCAATACCAAATCGAGCGTCAAGGTAAAACTGTTC	SpnD39II: TCGAG	7.97	1	0.93	1	254
246130 (-)	m6A	181	AACTTGGAAACAAACTCTAGACAGCACAAACAAACTCGGAA	SpnD39I: TCTAGA	6.05	1	1	1	247
246135 (+)	m6A	168	AGTTTGTTTGTGCTGTCTAGAGTTTGTTTCCAAGTTCCTCT	SpnD39I: TCTAGA	7.22	1	0.919	1	237
246169 (+)	m6A	167	TTCCTCTTTCCCCTTTTTCGAGAGCGACAGTTCCAACTACT	SpnD39II: TCGAG	6.12	0.829	0.725	0.927	184
246555 (+)	m6A	174	AAGCTACTTTCAATGCTAGAAGTGCCTACGTGTTGGGCTCC	SpnD39IIIF_2: AAG-N7-GTG	5.14	0.894	0.792	0.979	212
246565 (-)	m6A	194	CCGTATGACAGGAGCCCAACACGTAGGCACTTCTAGCATTG	SpnD39IIIF_1: CAC-N7-CTT	4.02	0.843	0.711	0.949	160
247312 (-)	m4C	176	AGAGAAAACAGAAGAAAAACCTGCAACAGAGCCAACTACTT		1.72	0.535	0.38	0.72	16
247368 (+)	m6A	170	TTTCTAGGTGAAGAAATATCACTTTCGTTCTTACCAGAGTC	SpnD39IIIF_1: CAC-N7-CTT	4.33	0.829	0.712	0.936	190
247378 (-)	m6A	178	TACAGCAGCTGACTCTGGTAAGAACGAAAGTGATATTTCTT	SpnD39IIIF_2: AAG-N7-GTG	7.2	0.945	0.883	1	285
247443 (-)	m6A	183	AGTACACCAACCACTAACGAACCCAACAACAGAAATACAAC		1.7	0.395	0.24	0.507	6
247688 (-)	m6A	185	AAAACTTCTCAAAAGTAAGAATTTTTTTCACAAATCAAAGA		1.46	0.302	0.141	0.475	14
248219 (-)	m4C	195	GATAAGGTTGCTCAAACGTACACGAGCGAATTTACGAAGGG		1.41	0.319	0.194	0.474	5
249724 (-)	m4C	200	AAATACGATACGTGGAACTCCGTACTCAGTTGCTTGACGCC		1.44	0.519	0.274	0.712	4
249910 (-)	m4C	198	AAGGATATCCGTACCAAGGTCGTTAGTATAGATTTCAGCTT		1.67	0.759	0.539	0.967	20
250034 (-)	m6A	205	TAGTGATTTCTTCACCTTCGAGGTATTTCATCATCAATTCT	SpnD39II: TCGAG	2.94	0.87	0.726	0.987	100
250818 (+)	m6A	189	TTCCGCGCTTCTACTCAAGCACGCGGATTCTTCAAACGTCA	SpnD39IIIF_1: CAC-N7-CTT	5.68	0.953	0.855	1	209
250828 (-)	m6A	195	ACCACCAGACTGACGTTTGAAGAATCCGCGTGCTTGAGTAG	SpnD39IIIF_2: AAG-N7-GTG	6.47	0.913	0.831	0.983	280
251439 (-)	m6A	195	ACTAAGTGACTTCCTTCTAGAGTGAGGACGGATTAGTCTTC	SpnD39I: TCTAGA	4.25	0.903	0.751	0.986	229
251444 (+)	m6A	186	CTAATCCGTCCTCACTCTAGAAGGAAGTCACTTAGTGGCTT	SpnD39I: TCTAGA	6.12	1	1	1	250
251449 (+)	m6A	184	CCGTCCTCACTCTAGAAGGAAGTCACTTAGTGGCTTCCTTT	SpnD39IIIF_2: AAG-N7-GTG	4.54	0.887	0.8	0.981	221
251453 (+)	m6A	189	CCTCACTCTAGAAGGAAGTCACTTAGTGGCTTCCTTTTGTC	SpnD39IIIF_1: CAC-N7-CTT	4.05	0.862	0.747	0.986	160
251459 (-)	m6A	208	TCTAAAGACAAAAGGAAGCCACTAAGTGACTTCCTTCTAGA	SpnD39IIIF_1: CAC-N7-CTT	4.98	0.914	0.809	1	246
251463 (-)	m6A	206	ATTTTCTAAAGACAAAAGGAAGCCACTAAGTGACTTCCTTC	SpnD39IIIF_2: AAG-N7-GTG	5.2	0.841	0.752	0.936	218
252015 (+)	m6A	206	AACTTTTAACTGTCAAGTCGAGAAGAATGATGTCCTGACCC	SpnD39II: TCGAG	6.14	0.974	0.881	1	302
252433 (+)	m6A	203	AATTCTTGGCTCCGAGTTCGAGGGAATGTGGAGATGAATAA	SpnD39II: TCGAG	2.48	0.842	0.684	1	58
252639 (+)	m4C	202	TGCTAAGTGGGGACACAAGGCGGTTGCTATCACAGACCATG		1.65	0.552	0.381	0.705	4
253203 (+)	m6A	207	TGGTTTGGGGCCTTTGACCAAGCGTTTTGGTGTGGCCTTGG	SpnD39IIIF_2: AAG-N7-GTG	6.58	0.833	0.74	0.912	244
253213 (-)	m6A	211	TGGTGATGTTCCAAGGCCACACCAAAACGCTTGGTCAAAGG	SpnD39IIIF_1: CAC-N7-CTT	5.57	0.942	0.844	1	191
253220 (-)	m6A	202	GGCCATGTGGTGATGTTCCAAGGCCACACCAAAACGCTTGG		1.55	0.38	0.282	0.488	7
253489 (-)	m6A	203	CCCTCTCGATGGGCATCTAGAACCGTTCTCGGAATCCGTGA	SpnD39I: TCTAGA	7.2	0.977	0.891	1	264
253494 (+)	m6A	208	GATTCCGAGAACGGTTCTAGATGCCCATCGAGAGGGCTTGA	SpnD39I: TCTAGA	5.12	0.875	0.793	0.977	237
253504 (+)	m6A	202	ACGGTTCTAGATGCCCATCGAGAGGGCTTGATTTTAGGTTC	SpnD39II: TCGAG	3.84	0.889	0.767	0.985	221
253567 (+)	m6A	198	TTTGACGTGGTCGTTTCTCAAGGTGTGGATGCGGCGGTTGA		1.54	0.339	0.182	0.459	12
253614 (+)	m6A	207	CAAGTATTATGACTTTATCGAGGTCATGCCACCGGCTATCT	SpnD39II: TCGAG	3.69	0.955	0.838	1	172
254179 (-)	m4C	208	GAACGTTGCACCAGCATCTGCGATGCCAGATAAATCACAGC		1.47	0.898	0.634	1	16
254628 (+)	m6A	206	TTACGAGCGAGATTATGGCAAGTTTTATCGTGATGCAGAAG	SpnD39IIIF_2: AAG-N7-GTG	4.33	0.8	0.674	0.909	233
254638 (-)	m6A	215	AGGCGTTCTACTTCTGCATCACGATAAAACTTGCCATAATC	SpnD39IIIF_1: CAC-N7-CTT	6.18	0.87	0.783	0.956	231
254841 (-)	m6A	213	CATCATGTCCCAGTACATCGAGTTTGAGGACGTTCTCATCG	SpnD39II: TCGAG	8.05	0.984	0.919	1	243
255504 (+)	m6A	211	TGCTAAGGCTTTTGATATCAAGACCATGGGTGCGGGCTTGG	SpnD39IIIF_2: AAG-N7-GTG	6.7	0.877	0.768	0.956	330
255514 (-)	m6A	218	TTGATGGCCTCCAAGCCCGCACCCATGGTCTTGATATCAAA	SpnD39IIIF_1: CAC-N7-CTT	4.22	0.983	0.86	1	192
256683 (+)	m6A	232	CTATCGACAGCACTCTTGTCAGGTGCTATTGCTTTAGCAGG		1.57	0.302	0.211	0.397	6
256779 (-)	m6A	227	AATTTCGCATATTTTTCTAGATTTTCTTTAAAATTTGGTAA	SpnD39I: TCTAGA	5.92	0.973	0.878	1	276
256784 (+)	m6A	220	AAATTTTAAAGAAAATCTAGAAAAATATGCGAAATTGTTGG	SpnD39I: TCTAGA	4.77	0.985	0.894	1	279
256813 (-)	m4C	199	ACCAGGTTGCACGTTAATTCCGTTCGCAACCAACAATTTCG		1.51	0.743	0.495	0.995	8
256957 (-)	m4C	217	CGGGGCATGGAGGAATTTCTCACGGTTAATCACATCATCTG		1.81	0.703	0.521	0.878	50
257956 (+)	m4C	226	GTATTCGTGAGGATGGAACGCGGGTACCTCTTTTCCGTAAT		1.36	0.301	0.176	0.445	5
258403 (+)	m6A	217	CAGCTAAAAACACTGTTTTGAGGTTGCAGATAGAACTGACG		1.83	0.35	0.244	0.459	20
258862 (+)	m6A	232	TAGGACGCTTGGATATTAACACGCATGGTCTTTTGCTCTTG	SpnD39IIIF_1: CAC-N7-CTT	4.49	0.796	0.696	0.887	187
258872 (-)	m6A	228	CATCATTGGTCAAGAGCAAAAGACCATGCGTGTTAATATCC	SpnD39IIIF_2: AAG-N7-GTG	6.03	0.798	0.7	0.898	209
259582 (-)	m4C	211	TTCCAGAGCTGCAAAAATTCCGTTGTGGCTGGCAGCATTTT		2.16	0.656	0.484	0.831	42
259938 (+)	m4C	229	GTTTCCCTCTTTGAAAAATACGGTGTCGTGCCTAAGTCAGT		1.81	0.97	0.913	0.985	10
260925 (+)	m6A	219	TACCCACTGCGAAGAGGGCAAGGATAATAGTGATTGGAGAT	SpnD39IIIF_2: AAG-N7-GTG	6.3	0.891	0.807	0.962	307
260935 (-)	m6A	220	AGAAAAAAGTATCTCCAATCACTATTATCCTTGCCCTCTTC	SpnD39IIIF_1: CAC-N7-CTT	5.4	0.923	0.815	1	264
261358 (+)	m6A	202	AATCAAGTTCCATGCAACAAAGAAGAGGAGTGGCCCCAAGA	SpnD39IIIF_2: AAG-N7-GTG	5.22	0.724	0.624	0.83	186
261368 (-)	m6A	215	ACTGGCAATATCTTGGGGCCACTCCTCTTCTTTGTTGCATG	SpnD39IIIF_1: CAC-N7-CTT	4.82	0.926	0.83	1	261
262464 (+)	m4C	164	AATCATTTGAAGCGATCCACCGAGGATAATCCCTGCTTCCA		1.42	0.488	0.264	0.773	3
262550 (+)	m6A	220	GGTGAAATTGGAACTGGTCGAGGATGCCTTCAAGACCTGCA	SpnD39II: TCGAG	6.78	0.903	0.825	0.986	251
263096 (+)	m6A	209	CAGTTGCAACCTGACCGTGAAGTAGACGTGTGTCAAGACGG	SpnD39IIIF_2: AAG-N7-GTG	7.21	0.971	0.884	1	280
263106 (-)	m6A	200	TCAATCTTGCCCGTCTTGACACACGTCTACTTCACGGTCAG	SpnD39IIIF_1: CAC-N7-CTT	5.45	1	0.898	1	234
263700 (+)	m4C	196	AAGACTGTTTAAGTATAAACCGTTTTCATAAAAAAAGCAAC		1.62	0.369	0.182	0.504	14
263880 (+)	m6A	201	TAGATTAGTGGGTGAAGTCGAGTACCATACGTCCTTGGATT	SpnD39II: TCGAG	5.15	0.895	0.791	0.985	218
263929 (+)	m4C	204	TTCCATTTCGTCGAAAATGGCAACAGCATCTTCTACTGGAC		1.45	0.547	0.339	0.777	4
264054 (+)	m6A	209	CGATGACTTGGATTCCATCGAGGACTGTTTTAACGATGCTG	SpnD39II: TCGAG	6.98	0.969	0.887	1	289
264240 (+)	m6A	206	CAGCTACATCTTCAACTTCGAGGCCGTTAATCACAATGTCA	SpnD39II: TCGAG	4.12	0.925	0.81	1	221
264925 (+)	m6A	191	CCGAGAACAGGGACAACGGGACTGGATTGATTTTTTGTCAA		1.97	0.394	0.272	0.539	25
264954 (+)	m6A	190	ATTTTTTGTCAACAGAGTCGAGTGTGACGAGCTCTCTTGTA	SpnD39II: TCGAG	6.27	0.916	0.821	1	262
267684 (+)	m6A	190	CCCCCCTTTTTTAATACAAAAGGAGATAGGTGATGAAAGAG	SpnD39IIIF_2: AAG-N7-GTG	5.24	0.759	0.66	0.848	216
267694 (-)	m6A	189	ACATATTTTTCTCTTTCATCACCTATCTCCTTTTGTATTAA	SpnD39IIIF_1: CAC-N7-CTT	4	0.955	0.841	1	172
267950 (+)	m6A	204	TTTAGAGCTAAAGATTTGGCACGTTTGGGCTTGAGTTATCT	SpnD39IIIF_1: CAC-N7-CTT	3.94	0.86	0.763	0.971	205
267960 (-)	m6A	182	GACAATAACTAGATAACTCAAGCCCAAACGTGCCAAATCTT	SpnD39IIIF_2: AAG-N7-GTG	6.59	0.803	0.699	0.885	224
268676 (-)	m6A	184	TCGATTCTCCGCCGATATCGAGCATACTGGCTCCTTCTGCT	SpnD39II: TCGAG	7.76	1	0.96	1	293
269618 (-)	m4C	161	AGCAATAGTCGAGCCCTTGCCGTTAGTTCCTCCGATATGGA		1.64	0.433	0.241	0.598	9
269627 (-)	m6A	179	TTTCAAAAAAGCAATAGTCGAGCCCTTGCCGTTAGTTCCTC	SpnD39II: TCGAG	6.9	1	0.918	1	257
270002 (-)	m6A	176	CTGCTCTGCTATGGCCTCCAAGGTGTCACCAAGTAAGGCCA		1.94	0.548	0.407	0.696	11
270310 (+)	m6A	212	TTTTGTCAAGAAGATGGTCGAGAGCTAGCAAGCAATGACTT	SpnD39II: TCGAG	5.68	1	0.999	1	279
270626 (-)	m6A	189	TTGGTAGCTGAGATTTCTAGACTTAGCTGCCTCTTTCAGCA	SpnD39I: TCTAGA	4.67	0.924	0.817	1	208
270631 (+)	m6A	217	AAAGAGGCAGCTAAGTCTAGAAATCTCAGCTACCAAGATTG	SpnD39I: TCTAGA	4.69	1	0.959	1	245
270661 (-)	m6A	185	TCTGTCACATTCTGCTCTAGAAAATCATGCCAATCTTGGTA	SpnD39I: TCTAGA	4.67	0.907	0.807	1	205
270666 (+)	m6A	218	AGATTGGCATGATTTTCTAGAGCAGAATGTGACAGATAAAA	SpnD39I: TCTAGA	11.2	0.957	0.892	1	312
270820 (+)	m6A	227	AGCTGTAAAAATGATTATCGAGGCTGTAGGAGAGGACGCTA	SpnD39II: TCGAG	4.04	0.965	0.861	1	281
271357 (-)	m6A	184	CCATAATGATTCCTTTCTAGAAAAATCCGCTTGAAACGGAT	SpnD39I: TCTAGA	5.94	0.957	0.864	1	248
271362 (+)	m6A	226	TTTCAAGCGGATTTTTCTAGAAAGGAATCATTATGGATCAA	SpnD39I: TCTAGA	4.74	0.958	0.848	1	265
271747 (+)	m4C	225	CAAGCAACGAGCCTTTATCGCCCTAGGAAGCAATATGGGAG		1.92	0.583	0.432	0.732	33
272412 (-)	m6A	193	TGAATTGGAAGAAGAACTCGAGTTTCAATTGCTTAATAACC	SpnD39II: TCGAG	5.7	0.879	0.785	0.981	214
272415 (+)	m6A	221	TATTAAGCAATTGAAACTCGAGTTCTTCTTCCAATTCAAAG	SpnD39II: TCGAG	6.63	0.937	0.853	1	240
272792 (-)	m4C	204	GGGGTAAACAATACCGCCTACTATCATACCAAATTTCACCC		1.84	0.35	0.203	0.509	31
273882 (+)	m4C	229	TTAGTCGCTTACAAATGTGGCTGCAACCTGACAAGGTCAGT		1.41	0.222	0.087	0.369	43
273884 (-)	m4C	206	CAACTGACCTTGTCAGGTTGCAGCCACATTTGTAAGCGACT		1.85	0.615	0.443	0.768	44
273907 (-)	m6A	209	TCGTATTGATTAACGTTTTGAGGCAACTGACCTTGTCAGGT		2.58	0.481	0.367	0.588	42
273982 (-)	m4C	206	AGGTAAACTTTTCAAAAAAGCACGAAAAAAGCACCCATAAG		1.41	0.216	0.1	0.333	17
273988 (-)	m6A	198	AAAATAAGGTAAACTTTTCAAAAAAGCACGAAAAAAGCACC		1.41	0.263	0.117	0.396	50
273992 (+)	m6A	225	CTTTTTTCGTGCTTTTTTGAAAAGTTTACCTTATTTTTATA		1.73	0.281	0.147	0.405	32
274042 (+)	m6A	234	AATAAGAATAGGACAAATCGAGGATAGTCAAATCGAATTCT	SpnD39II: TCGAG	9.81	1	0.985	1	349
275087 (+)	m6A	230	TGGATGGCAAGAAGGTGGCAAGGGAATTAGTGTTGCTGATG	SpnD39IIIF_2: AAG-N7-GTG	3.03	0.726	0.608	0.815	175
275097 (-)	m6A	232	GCAGTCATAACATCAGCAACACTAATTCCCTTGCCACCTTC	SpnD39IIIF_1: CAC-N7-CTT	5.13	0.859	0.769	0.965	220
275140 (-)	m4C	232	TAAAACTCCCAAAGTAATTTCACGAGCTACTCCATGACGAC		1.58	0.363	0.229	0.493	4
275545 (-)	m4C	240	AAAATCTTCCTGATAATTCGCTTGATTATTGATTTCATTGA		1.74	1	0.817	1	41
276780 (-)	m4C	244	ATTTTTATTATAAAATAAAGCGTTTCCAATGACAATTCCCT		1.82	0.639	0.456	0.79	25
277747 (-)	m4C	255	GACATAAACTCCTTTATTCGCCCTACTCTCAATGGACAAAT		1.75	0.647	0.483	0.812	8
278887 (-)	m4C	265	CATCTTTTCAAGTAAATTTTCCTTGTCATATTTAGTACATA		1.53	0.745	0.535	0.943	10
278929 (-)	m4C	268	TTGTTCAAACTCATTTGATTCACCAACAGATAAACCCTCAA		1.57	0.593	0.42	0.753	19
278974 (+)	m4C	278	TACTTTATGGAATTAAACAGCGAGAAGAATTAAGTTCAGTT		1.54	0.608	0.432	0.766	12
279376 (+)	m6A	272	ATGAAGCATTTGCAAAAATGAGAGAAGGTAGTTTTGATGAT		1.84	0.395	0.281	0.491	21
279657 (+)	m6A	270	AAAATTGAACAACAACGTCGAGAGATGGCTCTAACTAATAC	SpnD39II: TCGAG	4.06	0.846	0.749	0.942	250
280711 (-)	m4C	257	ATAATGATTGCGGTAAAAATCCCTGTTGTCCCAAAACGTGC		1.82	0.447	0.319	0.569	16
280793 (+)	m4C	265	ATAATTGGGTTATTAAAATGCCTGAAGCTGTTCCAGAAGGA		1.82	0.533	0.403	0.663	19
280859 (-)	m6A	244	GTTGATAAAGATAACAACGAATGCAACAACAAATCCTGGAA		1.83	0.403	0.309	0.52	10
281087 (-)	m4C	232	TGCAACAGCGAAGTGCCCGCCAGCAGCATTTTCAGCCATGT		1.68	1	0.803	1	23
281090 (-)	m4C	210	ACCTGCAACAGCGAAGTGCCCGCCAGCAGCATTTTCAGCCA		1.63	0.799	0.559	1	17
281443 (+)	m6A	264	TTAGGGACAGCAGATCTTCGAGCTGTATTAGTTGCTCTCGT	SpnD39II: TCGAG	8.76	0.984	0.937	1	356
281566 (-)	m6A	252	CTATATGGATTCTATCATCGAGTATACTTTTTTACTTATTA	SpnD39II: TCGAG	7.65	0.978	0.902	1	291
281801 (-)	m4C	252	TCAAACCCAAATATAAAACGCATTCTTTTTGCTTTTTTACT		1.5	0.317	0.201	0.451	22
282321 (+)	m6A	265	CAACTGCATAAGCTTAGAAAAGTTGAAAAGTGATAACTCTT	SpnD39IIIF_2: AAG-N7-GTG	6.1	0.794	0.702	0.869	278
282331 (-)	m6A	277	GAGTTTATTAAAGAGTTATCACTTTTCAACTTTTCTAAGCT	SpnD39IIIF_1: CAC-N7-CTT	5.15	0.869	0.765	0.964	256
282606 (-)	m4C	284	CTATTATAGATAAGTTGTGTCGTTCTATCCTCAAAACTTCC		1.6	0.465	0.301	0.617	6
282659 (+)	m6A	278	AATTTCGTTAGATTATATCGAGACATCAAACGTACTAGATA	SpnD39II: TCGAG	4.49	0.986	0.884	1	300
283638 (+)	m6A	246	CGCTACCCTGTTGGTTTTTCAGGGGATACTATTATTAGTTG		1.67	0.209	0.117	0.295	5
283812 (-)	m6A	238	CTTCTAGAACTATGTAATCGAGTAATCGGACTAAAAACACC	SpnD39II: TCGAG	6.31	1	0.934	1	306
283825 (-)	m6A	243	ACTATTAAAAGGACTTCTAGAACTATGTAATCGAGTAATCG	SpnD39I: TCTAGA	6.3	1	0.974	1	290
283830 (+)	m6A	244	ACTCGATTACATAGTTCTAGAAGTCCTTTTAATAGTAAAGA	SpnD39I: TCTAGA	4.73	0.922	0.829	1	232
284197 (-)	m6A	259	TGCAAACACAGGCGTAGTCGAGATGTCCCTATAAACACTTA	SpnD39II: TCGAG	4.99	0.921	0.824	1	316
285471 (+)	m6A	265	AGTTTTTACTTTTTTCGTCGAGTCGGATGGAAGATATTGTT	SpnD39II: TCGAG	7.01	1	0.972	1	319
285866 (+)	m6A	241	AGTCCGTGGACAGGAAGCAAAGCTCAGGGGTGGTCAGCTTG	SpnD39IIIF_2: AAG-N7-GTG	8.83	0.848	0.78	0.931	333
285876 (-)	m6A	247	CTGGTCTACCCAAGCTGACCACCCCTGAGCTTTGCTTCCTG	SpnD39IIIF_1: CAC-N7-CTT	4.7	0.911	0.814	0.986	248
285923 (-)	m6A	248	TCCTTAGCCTCAATGACTCGAGTTGAGGCATCTGCAGAACT	SpnD39II: TCGAG	5.91	0.997	0.96	1	336
285926 (+)	m6A	256	TCTGCAGATGCCTCAACTCGAGTCATTGAGGCTAAGGATGG	SpnD39II: TCGAG	3.85	1	0.944	1	278
286031 (-)	m4C	242	TCTGTTTTAATCTTGAAACGCAGTTTATACTTTTTCTTAGC		1.85	0.846	0.651	1	6
287026 (+)	m6A	238	GACGACTGATAACCCATTCAAGGCTCTAGGTGGAAACTTAG	SpnD39IIIF_2: AAG-N7-GTG	4.56	0.827	0.737	0.925	265
287036 (-)	m6A	239	CCCATATCAACTAAGTTTCCACCTAGAGCCTTGAATGGGTT	SpnD39IIIF_1: CAC-N7-CTT	4.37	0.913	0.811	1	243
287121 (-)	m6A	234	CTTGAACACTTGCTCAATCGAGCGAATGGTAGAAGAAATTT	SpnD39II: TCGAG	3.21	0.764	0.643	0.887	108
287382 (-)	m6A	223	GCTATTTGCACGACTGATCGAGCGTCCACGACTCATATCCA	SpnD39II: TCGAG	6.2	0.901	0.821	0.983	250
288430 (+)	m6A	237	CTTCAATCAAATGATAAAAGAGTTAGAAAGTAGCCTCATCG		1.54	0.188	0.106	0.27	6
288810 (-)	m4C	233	TCTACGGAATAAATAAAACGCCCCAAGTAGCAAGAACCCTA		1.84	0.558	0.431	0.692	34
288857 (-)	m6A	232	GTTTCATGTAATTCATCTAGATGATGAACAAATTAGTTGTT	SpnD39I: TCTAGA	6.88	0.936	0.859	1	318
288862 (+)	m6A	231	CTAATTTGTTCATCATCTAGATGAATTACATGAAACTGTGG	SpnD39I: TCTAGA	6.35	0.912	0.835	0.993	255
289112 (-)	m4C	227	AGCGGGTGGTTGTTTTGTCTCGCTCCGTGAGGTGCGAGACG		1.98	0.409	0.269	0.535	19
289340 (-)	m4C	224	ACAAGCGATGAAATATTTCGCCTAAACTACTTCTATATTGA		1.57	0.485	0.351	0.633	6
289388 (+)	m6A	214	TAAAGGTGTTGAAATGATCGAGGGTCACTTAATGCCAGACC	SpnD39II: TCGAG	5.24	0.963	0.875	1	315
289453 (+)	m6A	210	CACTAAGGCTAAGTGTTTCGAGTTTCATGGGGTATTTAAAA	SpnD39II: TCGAG	5.61	0.897	0.808	0.985	227
289641 (+)	m4C	223	TATCCAGTGGATGATTTCTTCACGAGTATGAAAATTTGAGA		1.82	1	0.845	1	17
290242 (+)	m6A	225	TGATTTCACTACCGGCTTCAAGTGCAGTCGTGATCTCTGTG	SpnD39IIIF_2: AAG-N7-GTG	6.51	0.919	0.817	0.986	278
290252 (-)	m6A	230	GTATTACCCTCACAGAGATCACGACTGCACTTGAAGCCGGT	SpnD39IIIF_1: CAC-N7-CTT	5.07	0.867	0.77	0.954	214
290314 (-)	m4C	228	ATCTTTCCATGCTGAAACTGCGAAAATGTGCAATCTCTACA		1.91	0.527	0.394	0.659	18
290528 (+)	m6A	213	GCCCTTGATACAAGCAATCGAGGCTTGTAGTCCTTCTTCCT	SpnD39II: TCGAG	4.93	0.985	0.899	1	267
290559 (-)	m6A	219	AAAATTGTCGCTGTCATTCGAGGAAATACAAAGGAAGAAGG	SpnD39II: TCGAG	6.19	0.985	0.914	1	290
291013 (-)	m6A	215	GATTGATGACCAAAATCTAGAGATGTTTCCAAGAGACAGTG	SpnD39I: TCTAGA	6.84	1	0.93	1	277
291018 (+)	m6A	209	TCTCTTGGAAACATCTCTAGATTTTGGTCATCAATCATGAG	SpnD39I: TCTAGA	8.24	1	0.924	1	289
291452 (+)	m4C	211	GAGAAAACGATCTCCAATCTCGTTGGCAGGGAGTGCGGTAA		1.68	1	0.88	1	5
291882 (-)	m4C	201	TTATTTGCTGAAGAAATGGGCGGTGGCTACCCAAGAGAACG		2.13	0.994	0.99	1	37
292476 (-)	m4C	183	CGCCACCCATTTGACCAGTTCATCATTGCAAAAACACCTGC		1.45	0.658	0.306	0.93	9
292565 (+)	m4C	170	AATATAACCTGGTCCAATTCCGTTACATTGGATATTGGCTC		1.67	0.674	0.464	0.928	13
292797 (-)	m4C	174	CCAATGTGCGAAATGAGCGCCGCTGATTTCCGTAAGGTCAT		1.73	0.365	0.199	0.497	10
293019 (-)	m4C	189	AAATCCTACGCTGAAGCCGGCGCTACTATTGTCTTTAACGA		1.54	0.647	0.492	0.885	11
295406 (+)	m6A	184	CCTGGTAAAGAGCAAGTGACACGCTCCATCTTCCTGGGTGA	SpnD39IIIF_1: CAC-N7-CTT	5.61	0.931	0.834	1	203
295416 (-)	m6A	187	CTTGTCCTCTTCACCCAGGAAGATGGAGCGTGTCACTTGCT	SpnD39IIIF_2: AAG-N7-GTG	6	0.883	0.787	0.959	232
295580 (-)	m4C	195	CCATAATCCAATTAAAATCGCTTGAAATACATTAATCGACA		1.7	0.438	0.3	0.572	6
296536 (+)	m6A	180	ATTTTATAATACCAACCCACACTTCCTGCCTTTTATTACCA	SpnD39IIIF_1: CAC-N7-CTT	4.75	0.892	0.782	0.986	184
296543 (-)	m4C	192	TGCAAGCTGGTAATAAAAGGCAGGAAGTGTGGGTTGGTATT		1.66	0.381	0.248	0.521	11
296546 (-)	m6A	181	AGATGCAAGCTGGTAATAAAAGGCAGGAAGTGTGGGTTGGT	SpnD39IIIF_2: AAG-N7-GTG	4.3	0.699	0.566	0.834	119
297943 (-)	m6A	194	AAGTCAATCTGCTTTTCTAGACTGACCAAAATTTTCTCTAG	SpnD39I: TCTAGA	3.88	1	1	1	186
297948 (+)	m6A	171	GAAAATTTTGGTCAGTCTAGAAAAGCAGATTGACTTTATGA	SpnD39I: TCTAGA	5.97	0.971	0.879	1	217
298066 (-)	m6A	202	AAATGGTAAGCTTCTTCTAGATCCATCTTATCTGAAAAGAA	SpnD39I: TCTAGA	5.37	1	0.923	1	276
298071 (+)	m6A	180	TTCAGATAAGATGGATCTAGAAGAAGCTTACCATTTTGCTT	SpnD39I: TCTAGA	7.14	0.966	0.869	1	208
298108 (-)	m4C	205	AAAATCTGTGTCTCAATTTGCTGTTTCAACTCCTCTGAAGC		1.55	0.276	0.102	0.415	11
299467 (-)	m6A	195	AAATGACACGGTTGTTTTCGAGGTCTGAGCCATTTCCGCAA	SpnD39II: TCGAG	3.69	0.907	0.766	1	193
299628 (+)	m4C	176	AAATTAATCGGTGTTTTGATCGGTGATATTACCAACAGTTT		1.58	0.923	0.667	1	4
299813 (-)	m4C	210	CGATGATACGAGAATATTTTCGGAAATTAGAGGTCGGCTGA		1.57	0.334	0.208	0.449	4
300019 (+)	m6A	178	GTACTCGGATTGAGCGGGCAAGTGGTTTTGTGGATGCTTTA	SpnD39IIIF_2: AAG-N7-GTG	3.99	0.764	0.655	0.887	153
300029 (-)	m6A	219	TAGCATCTGTTAAAGCATCCACAAAACCACTTGCCCGCTCA	SpnD39IIIF_1: CAC-N7-CTT	5.07	0.855	0.769	0.958	239
300857 (+)	m6A	176	GTCTAGCTAGTGATTTCATAAGGTACCTCCTAATCCTGGTC		1.86	0.711	0.514	0.938	6
301243 (-)	m6A	217	CCAAGGATATCGGTGTCTCGAGACAGACTATCAATATGATT	SpnD39II: TCGAG	6.33	0.982	0.888	1	289
301246 (+)	m6A	194	CATATTGATAGTCTGTCTCGAGACACCGATATCCTTGGCGA	SpnD39II: TCGAG	4.63	1	0.986	1	263
301250 (+)	m6A	192	TTGATAGTCTGTCTCGAGACACCGATATCCTTGGCGAGTTC	SpnD39IIIF_1: CAC-N7-CTT	4.04	0.892	0.787	1	182
301260 (-)	m6A	215	TTCCCAGCTCGAACTCGCCAAGGATATCGGTGTCTCGAGAC	SpnD39IIIF_2: AAG-N7-GTG	6.44	0.953	0.85	1	276
301264 (+)	m4C	191	CGAGACACCGATATCCTTGGCGAGTTCGAGCTGGGAAATAC		1.52	0.398	0.257	0.585	9
301272 (+)	m6A	192	CGATATCCTTGGCGAGTTCGAGCTGGGAAATACCCAATTCC	SpnD39II: TCGAG	8.35	0.999	0.916	1	259
301784 (-)	m4C	192	TCCCAAGTCATAACAAATTCCATCAATTTCCTGAACACCAG		1.82	0.623	0.378	0.817	15
302444 (+)	m6A	172	TTCACAAGTAAGAGGGAAAAAGATGGCAGAAAAAATGGAAA		1.51	0.305	0.146	0.416	3
302719 (+)	m4C	189	TGAAAGAAATTGCCAATTCACACGATTTGCAATTAAACAAT		1.96	0.638	0.453	0.815	24
302763 (+)	m6A	185	AATATTAGAATAGCGGAGTAAGATATGAAGTGGACAAAAAG	SpnD39IIIF_2: AAG-N7-GTG	4.48	0.823	0.654	0.974	205
302773 (-)	m6A	213	ACGGATTACTCTTTTTGTCCACTTCATATCTTACTCCGCTA	SpnD39IIIF_1: CAC-N7-CTT	4.24	0.772	0.683	0.888	213
303882 (+)	m6A	193	ATTGCAGATGCCACGATTCGAGATTGGGACGTTAATGAAGG	SpnD39II: TCGAG	5.41	0.949	0.849	1	250
305079 (+)	m4C	162	ACTAACTTTAGTAGGAATTCCGGCCTTTATCCAATTTTATA		1.55	0.621	0.406	0.832	4
305534 (-)	m4C	174	AACGGAAATACTAGCTAAACCGTCAACACCGTCTGTCAAGT		1.43	0.621	0.361	0.892	6
306211 (+)	m6A	175	CATTTTACTATACAGTTTCGAGGTTGTAGATAAGGCGAAGC	SpnD39II: TCGAG	3.69	0.848	0.726	0.967	164
306399 (-)	m6A	185	TTACTTCTGAAGATTTCTAGATGAAACATAGACCCACCTCT	SpnD39I: TCTAGA	6.4	0.93	0.826	1	222
306404 (+)	m6A	174	TGGGTCTATGTTTCATCTAGAAATCTTCAGAAGTAAAGATA	SpnD39I: TCTAGA	5.74	0.926	0.828	1	178
306980 (+)	m4C	166	GCGCAAGCGATTGTGAACGGCGATGTCCCAGCTGCTATTAA		1.57	0.343	0.182	0.495	6
307957 (-)	m6A	176	CCTGGGTTCCAAACATATCGAGTGCCAATTGCTTAGCAAGC	SpnD39II: TCGAG	6.52	1	0.947	1	226
308180 (-)	m6A	164	GTCAAACGACCATCATCTAGAACTTGGAGGAGAAGGGTAAT	SpnD39I: TCTAGA	7.05	1	0.932	1	232
308185 (+)	m6A	166	CCTTCTCCTCCAAGTTCTAGATGATGGTCGTTTGACAGATG	SpnD39I: TCTAGA	6.59	0.985	0.899	1	271
308320 (-)	m4C	160	GACGGAAGAAGGGTTTCAAACGGTCCATCAATTCTGGTTTA		1.64	0.581	0.383	0.809	5
308374 (+)	m6A	159	CCGCTTTAATGCAGTCATCGAGTTCTCACACTTGACTAAGG	SpnD39II: TCGAG	5.33	1	1	1	151
308864 (-)	m6A	155	CTTTTAACGCATGTCGTTCAAGGTAATAATCCAAACACGAA		1.81	0.609	0.394	0.783	12
308953 (-)	m6A	165	CGTCATGTGATTTAAAATCGAGTAGGGGATAATCTCTAGCC	SpnD39II: TCGAG	5.45	1	0.888	1	175
308979 (+)	m6A	145	TTAAATCACATGACGTTCAAAGGCATCATCTGAAATCCCTT		1.72	0.436	0.246	0.596	31
309263 (-)	m6A	162	TGCCGGCCTTCACACTATCGAGCACCTCTTAGCCAAACTCA	SpnD39II: TCGAG	7.5	0.967	0.877	1	252
309813 (-)	m6A	171	TAAAGAAGTAAAACTAATCGAGCCTGAAGTTGTTAAGCCAA	SpnD39II: TCGAG	8.17	0.985	0.921	1	251
310329 (+)	m6A	157	CAATCATGTTGACATCATCAAGGTCAGCTGTGGCAGCTTCA	SpnD39IIIF_2: AAG-N7-GTG	4	0.788	0.646	0.918	157
310339 (-)	m6A	160	ACTTGGCTTATGAAGCTGCCACAGCTGACCTTGATGATGTC	SpnD39IIIF_1: CAC-N7-CTT	6.26	0.943	0.835	1	189
310484 (-)	m4C	158	GTCGTAACCGCTCCTGGACCCGGTTCTGGAAAATTGGCAAC		1.83	0.951	0.627	1	5
310762 (+)	m6A	166	TTGGTCATAAGAAATGCCTAAGTCGCCACGTGCTTTGGAAT	SpnD39IIIF_2: AAG-N7-GTG	4.95	0.884	0.793	0.987	202
310772 (-)	m6A	176	AACATTGAACATTCCAAAGCACGTGGCGACTTAGGCATTTC	SpnD39IIIF_1: CAC-N7-CTT	3.66	0.852	0.738	0.979	155
311037 (-)	m6A	173	CCAATTTTTTATTATAATAGAGGTCAGAGGTAAAAAAATGA		1.49	0.184	0.089	0.281	8
311178 (+)	m6A	167	TAATGAGGTAAGAAGATGCAAGAAAAATGGTGGCATAATGC	SpnD39IIIF_2: AAG-N7-GTG	3.67	0.726	0.614	0.826	165
311188 (-)	m6A	170	ATAGACTACGGCATTATGCCACCATTTTTCTTGCATCTTCT	SpnD39IIIF_1: CAC-N7-CTT	3.54	0.751	0.638	0.888	149
312155 (-)	m4C	189	AGGCTTTGGCAGATTTTTCGCGGTATTCTTGGTCATTTCCC		1.81	1	0.902	1	27
312479 (+)	m4C	214	GATGATCAACGTCCAAGAAGCGCTGGCAAATCCAGATTCTA		1.46	0.333	0.196	0.476	7
312558 (+)	m6A	220	GAGAATAGCTGGCTAATTCGAGCTGACTTTGAATTGCTTGA	SpnD39II: TCGAG	7.08	0.951	0.875	1	280
313515 (-)	m6A	223	TTCGATACTTATTTTTATCGAGAATATGGTCGCTCATTAAA	SpnD39II: TCGAG	6	0.901	0.81	0.985	314
313648 (+)	m6A	221	AGGTGTGGTTCTTTTTTTCGAGTGTAGCCCATAGCTTTGAG	SpnD39II: TCGAG	5.8	0.967	0.886	1	313
314778 (+)	m6A	223	TGTCTTTGAAAATATCATCGAGTTAGAGTATCCAGACTACG	SpnD39II: TCGAG	4.41	0.949	0.836	1	262
315253 (-)	m6A	234	AGAGCTTGCTCAGAGTCTAGATGGACATTCCCTACTGGGAA	SpnD39I: TCTAGA	6.31	1	0.998	1	310
315258 (+)	m6A	229	AGTAGGGAATGTCCATCTAGACTCTGAGCAAGCTCTAGGTT	SpnD39I: TCTAGA	6.64	0.958	0.872	1	266
316100 (+)	m6A	211	AATAATGAAAAACGCGTTCGAGAACTGATTGATATGGGCTG	SpnD39II: TCGAG	5.89	0.941	0.834	1	270
316253 (-)	m6A	220	TGAGGAGGTCTACCGTCTAGATTGTGCATATCACTTGCAAT	SpnD39I: TCTAGA	6.74	1	0.931	1	257
316258 (+)	m6A	204	AAGTGATATGCACAATCTAGACGGTAGACCTCCTCATATGG	SpnD39I: TCTAGA	5.52	0.948	0.834	1	215
316349 (-)	m6A	217	TGATCCATTACAATTTTTCGAGGATTGTCTATAAAAAGTTC	SpnD39II: TCGAG	6.7	0.906	0.815	0.985	245
317273 (+)	m4C	210	ATATCGCTTGGGCTTTTGCGCGTGCAGGTTACAAAACGCTG		1.59	0.501	0.35	0.662	4
317754 (-)	m4C	226	CGACCTATTTTTTATTTTTCCCGTAATCTCCATAAGAACCG		1.67	0.487	0.359	0.631	9
317798 (+)	m4C	206	GATAGAGATGAATGGAAAAACAGTAAAGTCTTCATTGGCCA		1.71	0.577	0.392	0.741	19
318491 (+)	m6A	207	TTGTAGTTTGGCACGTAACAAGCAAATTCGTGAGATGGCAG	SpnD39IIIF_2: AAG-N7-GTG	6.88	0.893	0.797	0.971	264
318501 (-)	m6A	231	ACGTTTAATCCTGCCATCTCACGAATTTGCTTGTTACGTGC	SpnD39IIIF_1: CAC-N7-CTT	5.26	0.901	0.812	0.985	250
319855 (-)	m4C	203	TTTTCGGGAACAAATCGTCCCACCACTAGATAATAGCCATT		1.44	0.472	0.289	0.641	10
320214 (+)	m6A	200	CATCTATTGGAGAAAAGATGAGCTAGCGCGCGTTATTGAAG		1.7	0.234	0.127	0.332	5
320302 (+)	m6A	188	TCTAGCCAACGAATTGCAGAAGCTTTTACGTGGGAAGAGAT	SpnD39IIIF_2: AAG-N7-GTG	7.2	0.871	0.779	0.96	225
320312 (-)	m6A	203	ATCCACCACTATCTCTTCCCACGTAAAAGCTTCTGCAATTC	SpnD39IIIF_1: CAC-N7-CTT	3.71	0.793	0.679	0.912	178
321192 (-)	m4C	204	ATGTGGAATGCTGATAAATTCACGAATAATATCTGTCTCCT		1.72	1	0.777	1	18
322151 (+)	m6A	183	GCAGTTGTTGGTAGAAGTCGAGGAGCTTTGTTGGAACTCTC	SpnD39II: TCGAG	6.66	0.91	0.824	0.985	232
322901 (-)	m4C	209	TATAAACTAAATTTAACACTCGGTTCTTATATGGGATAACA		1.45	1	0.797	1	9
323021 (-)	m4C	210	ACTTTCTATAGGTTAATATCCCCTGTCTATTTAGTATAAAC		1.54	0.35	0.202	0.484	3
323104 (-)	m4C	215	TATATAATTAGAAATAAACGCAAACACATCAAAATATAGGC		1.46	0.269	0.147	0.399	11
324642 (+)	m6A	225	TTAGTTATTGGGACAAATTCAGGTGGTACAAAAGAGATAAT		1.77	0.348	0.247	0.453	14
325681 (+)	m6A	224	GTGGATATTATCATCTGTAAAGTCTTATCGTGATGAAGATA	SpnD39IIIF_2: AAG-N7-GTG	5.7	0.902	0.814	0.985	305
325691 (-)	m6A	239	AAATATTCACTATCTTCATCACGATAAGACTTTACAGATGA	SpnD39IIIF_1: CAC-N7-CTT	5.04	0.891	0.796	0.982	284
326680 (-)	m6A	240	TCAGTCTGAAATTTCTTTCGAGCTGACTCTGTATAACCAAC	SpnD39II: TCGAG	7.22	1	0.948	1	363
327163 (+)	m6A	250	ATAGTACGGAGCAATTCGACACGTAAAGACTTTATTGCTGA	SpnD39IIIF_1: CAC-N7-CTT	3.5	0.729	0.631	0.829	205
327173 (-)	m6A	247	AAGAACCTGATCAGCAATAAAGTCTTTACGTGTCGAATTGC	SpnD39IIIF_2: AAG-N7-GTG	5.51	0.836	0.748	0.93	264
328108 (+)	m6A	248	TGCTATCTTTTCTAAATACCACGAAGAAGCTTCACAGAATG	SpnD39IIIF_1: CAC-N7-CTT	5.03	0.816	0.726	0.906	276
328118 (-)	m6A	250	ATAACCTTATCATTCTGTGAAGCTTCTTCGTGGTATTTAGA	SpnD39IIIF_2: AAG-N7-GTG	6.81	0.827	0.735	0.924	308
328303 (-)	m6A	254	AGCTGTTTCGATGTAGCTCGAGTAAGTGGATACAGACGGGT	SpnD39II: TCGAG	5.55	0.949	0.873	1	298
328306 (+)	m6A	242	CGTCTGTATCCACTTACTCGAGCTACATCGAAACAGCTGAT	SpnD39II: TCGAG	6.38	0.977	0.905	1	329
328417 (-)	m4C	250	TCCTTAAAGCGCGGCAAATCCTGTGGCGTTGAAATAATCAA		1.53	0.525	0.366	0.695	4
328643 (-)	m4C	264	CTTCACTTGGTAACCAAAAACAGTCGCACCCTTTTCTTTCG		1.44	0.566	0.385	0.734	6
328793 (-)	m4C	275	TTTGATACTCTTGGCAATTTCGACAACATCGTTATCATAGA		1.46	0.463	0.291	0.622	5
329115 (-)	m6A	270	AAAAATTATCTGTCATCTAGACTTCTCCAATCAAACGGAGC	SpnD39I: TCTAGA	7.37	1	1	1	387
329120 (+)	m6A	253	GTTTGATTGGAGAAGTCTAGATGACAGATAATTTTTTCGGA	SpnD39I: TCTAGA	7.14	1	0.943	1	284
329338 (+)	m6A	256	TCTCGCAAAAATGTCCTTCGAGGCCTCCACGCAGAGCCTTG	SpnD39II: TCGAG	4.11	0.919	0.81	1	269
329346 (+)	m6A	253	AAATGTCCTTCGAGGCCTCCACGCAGAGCCTTGGGATAAGT	SpnD39IIIF_1: CAC-N7-CTT	4.4	0.835	0.757	0.937	250
329356 (-)	m6A	261	ACAGAGATGTACTTATCCCAAGGCTCTGCGTGGAGGCCTCG	SpnD39IIIF_2: AAG-N7-GTG	6.07	0.933	0.847	1	312
329485 (-)	m6A	282	AAGCCATTAGCTACGCCTCGAGGAACAAAGATTCCCTTGCT	SpnD39II: TCGAG	6.2	0.996	0.959	1	437
329488 (+)	m6A	257	AAGGGAATCTTTGTTCCTCGAGGCGTAGCTAATGGCTTCCA	SpnD39II: TCGAG	5.65	0.983	0.901	1	304
329909 (-)	m4C	272	CAACTCCGCATCAGCAATGTCACCAACAACTAACTCAACAC		1.63	0.603	0.452	0.754	6
330385 (+)	m6A	227	AAGCCAAAACTTTACGGTGAAGGTAAGAATGTTCGTGACTG		2.27	0.393	0.253	0.53	4
330390 (+)	m6A	235	AAAACTTTACGGTGAAGGTAAGAATGTTCGTGACTGGATTC	SpnD39IIIF_2: AAG-N7-GTG	7.14	0.798	0.712	0.877	318
330400 (-)	m6A	256	TCATTGGTATGAATCCAGTCACGAACATTCTTACCTTCACC	SpnD39IIIF_1: CAC-N7-CTT	5.46	0.858	0.776	0.931	267
330834 (-)	m6A	244	GTAATTAAAATCATCTCTAGACCTTTCTAATATGTAACTCT	SpnD39I: TCTAGA	5.33	1	1	1	276
330839 (+)	m6A	238	TACATATTAGAAAGGTCTAGAGATGATTTTAATTACAGGGG	SpnD39I: TCTAGA	5.44	0.985	0.928	1	326
330879 (-)	m4C	230	TCCAATAAATAGCGAAGTTCCGTTCCTAATTGGCCATTTGC		1.63	0.478	0.326	0.643	11
332030 (-)	m4C	176	GGCTATCACTCTCTAGAACCCGATAAGAGGTTTCATCCGCA		1.43	0.617	0.413	0.815	17
332034 (-)	m6A	216	AGATGGCTATCACTCTCTAGAACCCGATAAGAGGTTTCATC	SpnD39I: TCTAGA	7.93	1	0.966	1	268
332039 (+)	m6A	232	AACCTCTTATCGGGTTCTAGAGAGTGATAGCCATCTGACCT	SpnD39I: TCTAGA	7.25	0.947	0.871	1	302
332479 (-)	m4C	197	CCGATAAAACTGACTGACGCCGGCACCAAGCAAAGAAATCT		1.71	1	0.961	1	3
332799 (-)	m6A	210	TCGTTTGGAAGACATTCTAGAAGATAGGATAGATATTTCTC	SpnD39I: TCTAGA	7.25	1	0.923	1	218
332804 (+)	m6A	227	ATATCTATCCTATCTTCTAGAATGTCTTCCAAACGAGGAAA	SpnD39I: TCTAGA	4.98	0.954	0.848	1	234
333121 (+)	m4C	203	AAAGTTCAAAACTACTTGCCCTTGCGGGCGTGACATTATTG		1.9	0.5	0.33	0.658	45
333286 (-)	m4C	197	TTCTAGCAAACCATCAACCACGTTACTGGTAATATTTGCTG		1.51	0.769	0.514	1	4
334348 (-)	m4C	182	TGATTTAGCTTTAGCAAATTCAGCCTTGGCTTTTTCTGGAT		1.78	0.545	0.37	0.733	24
335005 (+)	m4C	184	TAGATGAATACCAAAAAGCTCAGGAAAAATGGATGAAAGAA		1.68	0.499	0.329	0.673	11
335678 (-)	m4C	159	TCTTTTGGTTTTTCTTCAGCCGGTTTTTCTTTTTCAAGTGC		1.84	0.6	0.389	0.778	15
336087 (-)	m4C	177	TGTTGATCCTGTTTCAGGAGCAGCAACACGACTACCTCTAT		1.47	0.742	0.471	0.984	3
337068 (+)	m6A	177	GCATTGTTTTCCCAGAATACACGAAGGAACTTCCAAGTGCT	SpnD39IIIF_1: CAC-N7-CTT	5.82	0.875	0.77	0.979	223
337078 (-)	m6A	174	TAACAACCTTAGCACTTGGAAGTTCCTTCGTGTATTCTGGG	SpnD39IIIF_2: AAG-N7-GTG	5.72	0.931	0.818	1	213
337129 (-)	m6A	173	TGGCACCATCCTGCCAATCGACTTTCTTGTCTGCATTGGCA		1.63	0.284	0.134	0.384	12
337296 (+)	m6A	180	TCAAGAAAATCAATCTCCACACAGATGGTCTTGGGCAAGGT	SpnD39IIIF_1: CAC-N7-CTT	4.39	0.927	0.805	1	187
337306 (-)	m6A	179	TAAGGAGAACACCTTGCCCAAGACCATCTGTGTGGAGATTG	SpnD39IIIF_2: AAG-N7-GTG	7.44	0.917	0.84	1	262
337384 (+)	m6A	181	GAACTATGCTGATATTGGTAAGCGTATCGGTGGTGTCGAAG	SpnD39IIIF_2: AAG-N7-GTG	7.87	0.836	0.762	0.926	251
337394 (-)	m6A	182	GTCTTGAAGTCTTCGACACCACCGATACGCTTACCAATATC	SpnD39IIIF_1: CAC-N7-CTT	4.57	1	0.928	1	201
337459 (+)	m6A	184	TGGAGCTCATCTAGGTATCCACGTTAACGCTTCAGAAACTT	SpnD39IIIF_1: CAC-N7-CTT	5.25	0.899	0.803	0.985	193
337469 (-)	m6A	182	GACTCAGGATAAGTTTCTGAAGCGTTAACGTGGATACCTAG	SpnD39IIIF_2: AAG-N7-GTG	7.86	0.908	0.818	0.986	256
337647 (-)	m4C	181	CACATAGATAAAGTCGAGACCGTCACCAAGTTTTTTCTTCA		1.41	0.583	0.289	0.865	4
337651 (-)	m6A	189	CGTCCACATAGATAAAGTCGAGACCGTCACCAAGTTTTTTC	SpnD39II: TCGAG	8.01	1	0.964	1	250
337765 (+)	m6A	188	AGGCTGGCGCTTTGCGATCGAGTGGGGCCATGGTGGTGAGT	SpnD39II: TCGAG	5.5	0.928	0.832	1	233
339313 (+)	m6A	211	CTTCCGTTTTGAAGCAGGTAAGACCTACCGTGTAACCTTTG	SpnD39IIIF_2: AAG-N7-GTG	6.59	0.942	0.815	1	327
339323 (-)	m6A	215	GCTTCGTATTCAAAGGTTACACGGTAGGTCTTACCTGCTTC	SpnD39IIIF_1: CAC-N7-CTT	4.04	0.693	0.578	0.786	183
340274 (+)	m6A	215	CGTCCACAGGTAGCAGAAACACCTCTTGACTTGTCAGGCTA	SpnD39IIIF_1: CAC-N7-CTT	3.95	0.958	0.844	1	210
340284 (-)	m6A	216	AGCTGCTTCATAGCCTGACAAGTCAAGAGGTGTTTCTGCTA	SpnD39IIIF_2: AAG-N7-GTG	5.57	0.968	0.868	1	251
340697 (-)	m6A	209	ACTTCCGTAATCTTGTTAAGAGGTTTTACTAAATACTAGTC		1.55	0.246	0.157	0.345	8
341018 (-)	m4C	205	CTCACCTGCTCCACAACAACCCCCATCAACTGAAAGTTCAA		1.53	0.576	0.4	0.762	9
343098 (-)	m6A	180	ATGCCACTTGAATATATTCGAGAATATGGATATGAAATCAA	SpnD39II: TCGAG	4.89	0.884	0.783	0.982	243
343524 (-)	m6A	175	CCCAAAAATTTCGCAAATCGAGGAATGTCTTTTGAAAAGAT	SpnD39II: TCGAG	6.9	0.973	0.87	1	250
343658 (-)	m4C	176	AGCTGTAGCCATTTTTAACCCTTTCTGTGCAAATTATGGTA		1.48	0.292	0.103	0.446	4
343676 (-)	m4C	184	AGAATAGCCTAAAACCAAAGCTGTAGCCATTTTTAACCCTT		1.75	0.531	0.385	0.683	75
343679 (-)	m6A	183	AGCAGAATAGCCTAAAACCAAAGCTGTAGCCATTTTTAACC		1.39	0.216	0.019	0.356	17
343683 (-)	m6A	170	CAAAAGCAGAATAGCCTAAAACCAAAGCTGTAGCCATTTTT		1.37	0.434	0.377	0.506	8
343916 (-)	m4C	184	ATTGCCTTCATTCCAATTTTCCCCATGGGTTTCAAAAGCAA		1.6	0.443	0.239	0.623	5
344351 (-)	m4C	189	GATGACATCGTCTAAAAACTCGTCAACTTCTACTTTATTAT		1.52	0.5	0.313	0.703	5
344784 (+)	m6A	191	TAGGCCAGAGTAGGCTTGAAAGTGCCACAGTGACGGAGTCT	SpnD39IIIF_2: AAG-N7-GTG	6.46	0.864	0.777	0.954	224
344794 (-)	m6A	182	GTTTCCAGAAAGACTCCGTCACTGTGGCACTTTCAAGCCTA	SpnD39IIIF_1: CAC-N7-CTT	6.12	0.984	0.896	1	210
345597 (+)	m6A	161	CGTGGTTATCGTACCGAAAAAGGTGGCGCTCCTATCAAGGA		1.57	0.363	0.255	0.497	9
345955 (+)	m4C	187	CTTTTAAGCAGATGCGCGTGCAGGATTTACGTTCCGATAAA		1.63	0.449	0.288	0.634	34
346770 (+)	m4C	182	GTATCAGTAATTATTTGTGTCAGTGCTTATTATGTCTATCG		1.58	0.381	0.258	0.524	5
346774 (-)	m4C	188	TTGACGATAGACATAATAAGCACTGACACAAATAATTACTG		1.7	0.412	0.255	0.536	22
347338 (-)	m6A	199	AACAGCAACCCCTGCACTCGAGAGACCCATATTGACTTCAC	SpnD39II: TCGAG	4.06	0.86	0.744	0.984	174
347341 (+)	m6A	190	AAGTCAATATGGGTCTCTCGAGTGCAGGGGTTGCTGTTCAA	SpnD39II: TCGAG	5.45	1	0.905	1	247
349230 (+)	m4C	181	GTTTGGAACTCCAGAAAGAGCAGTATCGGGTTGATCTGGTA		1.57	0.724	0.51	0.975	5
349237 (-)	m4C	157	CCTCCTCTACCAGATCAACCCGATACTGCTCTTTCTGGAGT		1.56	1	0.783	1	21
349257 (-)	m4C	184	CATGGAGAGGGCTTTTTGCCCCTCCTCTACCAGATCAACCC		1.49	0.385	0.193	0.566	4
349714 (+)	m6A	180	ATTGTTGGAAAGTGTTTGGAAGTATGAAAGTGCGACCGAGA	SpnD39IIIF_2: AAG-N7-GTG	6.4	0.895	0.8	1	222
349724 (-)	m6A	189	ACGATATTTGTCTCGGTCGCACTTTCATACTTCCAAACACT	SpnD39IIIF_1: CAC-N7-CTT	5.38	0.998	0.936	1	189
350177 (+)	m4C	154	TTGGCAATACTTAGAAATTCCTGGAACAGGTTATCGTGATA		1.5	0.691	0.403	0.953	6
350451 (+)	m6A	179	TGGTATTATTTAAATAAGCTAGGAAATTTTGGCGATGATTC		1.81	0.207	0.104	0.293	18
351101 (-)	m4C	164	TATCTTACTATGTGCCTGACCGACACCAACTTTTTTTGTCA		1.68	0.489	0.314	0.684	22
351133 (-)	m4C	177	CCGTAAACGACCGCATGTTCCCCTATTAAAATTATCTTACT		1.62	0.554	0.338	0.736	5
351445 (+)	m6A	186	CTAGAAATCTTGGTCAATCGAGCTGAAATGATTGCCCATAT	SpnD39II: TCGAG	9.02	0.976	0.903	1	275
351652 (-)	m4C	202	TCTCCCAAGGCATGCAAAAACGGTAGGGCATCCTTGCCCTT		1.92	1	0.901	1	32
351696 (+)	m4C	197	AACCCAGCAGGCAGAAATTGCGATTTCACAAAAAGATGCTG		1.77	0.551	0.376	0.739	11
351834 (+)	m6A	191	TCATGGTGCTCTGGGTGCCAAGATGAGCGGTGGTGGGCTAG	SpnD39IIIF_2: AAG-N7-GTG	5.82	0.825	0.74	0.909	230
351844 (-)	m6A	206	ATACAACCTCCTAGCCCACCACCGCTCATCTTGGCACCCAG	SpnD39IIIF_1: CAC-N7-CTT	3.34	0.815	0.681	0.947	132
352114 (-)	m4C	199	CTGACCATTGATGTAAAATTCGTCAGCTGTTACATTGGCTG		1.69	0.503	0.338	0.681	5
352151 (+)	m6A	190	TCAGCTACAAAATGAGGTCGAGCATGCCAAGATGAGTAAGA	SpnD39II: TCGAG	8.22	0.955	0.877	1	289
352525 (-)	m6A	202	CCAGTCGTCGAAAGTCGTCGAGGTTTCCACACAAAGTTTCA	SpnD39II: TCGAG	4.13	0.911	0.805	1	238
353117 (+)	m4C	209	TGGGAGACTTCCTCGCTGTTCGCGGTCAGAATTTAAGACCT		1.54	0.56	0.342	0.727	20
353277 (+)	m6A	201	TGATCAGAATCTCTTGTTCAAGCTGACTAGTGCTGTCTTGC	SpnD39IIIF_2: AAG-N7-GTG	5.7	0.763	0.647	0.85	215
353287 (-)	m6A	215	CCTCGCTTAAGCAAGACAGCACTAGTCAGCTTGAACAAGAG	SpnD39IIIF_1: CAC-N7-CTT	5.25	0.971	0.883	1	216
353432 (+)	m4C	211	ACTTGGCGACAGTTCTGGAGCGTGATTGGGGATTTTCAATT		1.52	0.78	0.546	1	21
353519 (+)	m6A	209	CCAAGGAAGTGGCTGTATCGAGTCACATGGTCCAGCAAATC	SpnD39II: TCGAG	4.19	0.945	0.847	1	226
353637 (+)	m6A	216	GAAATCAGAAAAGATTATCGAGCAAGTAGAAGTAGCCAGCA	SpnD39II: TCGAG	8.01	1	0.922	1	302
353690 (+)	m6A	211	GCTTGAGTACAGATATTTACACGCCTTTGCTTAGACAGTTG	SpnD39IIIF_1: CAC-N7-CTT	4.9	0.848	0.735	0.939	234
353700 (-)	m6A	203	TGGCTTCTTTCAACTGTCTAAGCAAAGGCGTGTAAATATCT	SpnD39IIIF_2: AAG-N7-GTG	8.72	0.832	0.734	0.92	256
353745 (+)	m6A	213	AGATTTGCAGGCCGTTGCCAAGAGTAGTGGTGCTGGTGGTG	SpnD39IIIF_2: AAG-N7-GTG	4.95	0.759	0.653	0.849	228
353755 (-)	m6A	206	CCACAGTCACCACCACCAGCACCACTACTCTTGGCAACGGC	SpnD39IIIF_1: CAC-N7-CTT	4.37	0.97	0.854	1	218
354148 (+)	m4C	214	TGTAACGGGTTCTTATAGCGCAGCCCTCAAAAATCCAACGG		1.55	0.334	0.223	0.488	7
354244 (+)	m6A	215	TGGATTGGACAAGCCTGTCGAGTTAGGACTTCAGACTGTAG	SpnD39II: TCGAG	3.81	0.824	0.721	0.926	202
355839 (-)	m4C	220	TCTTCGATCCCTCGCCAAAACAGGGCTAAGAGACAGGTTAT		1.5	0.422	0.243	0.584	8
356042 (+)	m6A	211	TCAGGAAGAGGAAATCATCGAGAAGGAACGGAAGCGAATTG	SpnD39II: TCGAG	6.7	0.952	0.858	1	284
356366 (+)	m6A	201	GAAATTGCCTAAGAAAATCGAGGAGCATATTTTCCGTATCC	SpnD39II: TCGAG	7.09	0.937	0.846	1	191
356683 (-)	m6A	210	AAACGGACCATTTCATGGTCATCTACTAGTAAAATTTTCAT		1.76	0.461	0.317	0.59	23
356756 (-)	m4C	208	CCCTTGAGACCCGTTGGACGCCTCACCCACAACTTCTACAT		2.29	0.726	0.56	0.886	59
356970 (+)	m6A	205	TGCCAAAGGCTATATGCTCAAGACTTCTAGTGCAGATGAAT	SpnD39IIIF_2: AAG-N7-GTG	6.47	0.92	0.808	1	279
356980 (-)	m6A	222	GCATGAAGCAATTCATCTGCACTAGAAGTCTTGAGCATATA	SpnD39IIIF_1: CAC-N7-CTT	6.26	0.885	0.785	0.969	248
357636 (+)	m6A	203	ACGGTAGATATCCTAGATCGAGTAGTAGGGAGTTTGGTGTA	SpnD39II: TCGAG	6.21	0.978	0.884	1	229
358774 (-)	m6A	225	GCACCAATGGGCTTTTCTAGAATTAATAAAGCCAAGTCATA	SpnD39I: TCTAGA	4.82	1	0.93	1	257
358779 (+)	m6A	214	CTTGGCTTTATTAATTCTAGAAAAGCCCATTGGTGCAAAAT	SpnD39I: TCTAGA	6.67	0.911	0.827	1	242
358782 (+)	m6A	204	GGCTTTATTAATTCTAGAAAAGCCCATTGGTGCAAAATTAG	SpnD39IIIF_2: AAG-N7-GTG	7.81	0.899	0.808	0.979	265
358792 (-)	m6A	225	CCCAAAGTCCCTAATTTTGCACCAATGGGCTTTTCTAGAAT	SpnD39IIIF_1: CAC-N7-CTT	3.8	0.732	0.624	0.842	159
359400 (+)	m6A	214	TGAAGCTTTTGAAAAAAATGATGCAAGTCGCACTAGCCACA		1.74	0.235	0.148	0.334	4
360011 (-)	m6A	222	CAGCCAGTTGCTGGATCTAGATAGTACCATGGAGCTGCTTT	SpnD39I: TCTAGA	4.69	0.976	0.887	1	252
360016 (+)	m6A	209	AGCTCCATGGTACTATCTAGATCCAGCAACTGGCTGGCAAA	SpnD39I: TCTAGA	5.74	1	1	1	311
361068 (-)	m6A	212	TTCGTTAGATCTTCTTCTAGAAGCCATTAAACTAGCTCGTT	SpnD39I: TCTAGA	7.34	1	0.976	1	293
361073 (+)	m6A	210	GCTAGTTTAATGGCTTCTAGAAGAAGATCTAACGAAAACTC	SpnD39I: TCTAGA	7.43	0.985	0.916	1	271
361372 (-)	m4C	210	TCGTCAAAAAAGGAAAAAATCGTTACTATTCTCCTGATTTA		1.7	0.977	0.741	1	9
361382 (-)	m6A	192	GGAATAGAGTTCGTCAAAAAAGGAAAAAATCGTTACTATTC		1.52	0.129	0.051	0.205	11
361580 (-)	m6A	203	GTGTACATGAACTACACCCCAAAAGTTAGACAGAAAAAATC		1.5	0.136	0.07	0.217	6
362670 (-)	m4C	193	GGGCCAAACACCTTTTGGCGCCGTAGCCATAATCGCAATAA		2.11	0.637	0.491	0.774	20
362788 (-)	m6A	191	TAGCCGCCTGAGCAGCTTCGAGCGAATCCTCAGTTGACTTG	SpnD39II: TCGAG	4.7	0.945	0.826	1	193
362951 (+)	m6A	192	ATGGGAGCTAGTATTCTTCGAGATAAGGTTAAAAAAGCAGG	SpnD39II: TCGAG	4.05	0.927	0.803	1	159
362972 (-)	m6A	187	TTAGATACTGGAAGCTCTAGACCTGCTTTTTTAACCTTATC	SpnD39I: TCTAGA	5.73	1	0.934	1	229
362977 (+)	m6A	198	GGTTAAAAAAGCAGGTCTAGAGCTTCCAGTATCTAATCAGG	SpnD39I: TCTAGA	8.04	0.966	0.885	1	211
363073 (+)	m6A	198	GACACCAAGAGCTAAAGACAAGAGTCCAAGTGCTATTCATG	SpnD39IIIF_2: AAG-N7-GTG	4.73	0.865	0.736	0.967	202
363083 (-)	m6A	187	TCAACAGAAACATGAATAGCACTTGGACTCTTGTCTTTAGC	SpnD39IIIF_1: CAC-N7-CTT	6.87	0.963	0.868	1	186
363303 (-)	m4C	181	ATTCTTGTTTCTAAAGATAGCCCGAATCGTTTCACAGCCCA		1.49	0.43	0.277	0.605	6
363635 (-)	m6A	188	AGTTCGATAAATTGTTCTAGATGAAACCTGTAAGATTTCAG	SpnD39I: TCTAGA	5.66	0.959	0.874	1	246
363640 (+)	m6A	203	ATCTTACAGGTTTCATCTAGAACAATTTATCGAACTTTATC	SpnD39I: TCTAGA	4.08	0.867	0.757	0.974	203
363960 (-)	m4C	158	CAACTGAATCACCAGAAATCCGATAACCTTTTTGTCGTTCA		1.66	0.687	0.444	0.934	6
364045 (-)	m6A	183	ATATCAAAGCTCCCAAAATTACCGGTTGAAAAATCTGCTAC		1.72	0.278	0.182	0.398	6
364387 (+)	m4C	193	AAATTTGATGGTGAATTTTTCTACAATATTTCAAATCTGAT		1.61	0.608	0.395	0.831	10
365112 (+)	m6A	186	ACAAATCATCCAATATCAGAAGAATGTGAGTGACAGAGATT	SpnD39IIIF_2: AAG-N7-GTG	7.63	0.973	0.882	1	245
365122 (-)	m6A	182	CTTGTTAGGTAATCTCTGTCACTCACATTCTTCTGATATTG	SpnD39IIIF_1: CAC-N7-CTT	4.48	0.901	0.795	0.986	216
365133 (+)	m6A	204	GAATGTGAGTGACAGAGATTACCTAACAAGAAAATTGTTAT		1.79	0.415	0.296	0.552	9
366527 (+)	m6A	208	TTCCCTTTTTGTTGTGGTCGAGCCCTTTAATGAATGGGTCG	SpnD39II: TCGAG	7.62	0.983	0.903	1	288
367862 (-)	m6A	169	TTTCTATAAATAAAATCTAGACTAATGCAGCCAATTATAGA	SpnD39I: TCTAGA	6.68	1	0.891	1	228
367867 (+)	m6A	180	AATTGGCTGCATTAGTCTAGATTTTATTTATAGAAAATGTT	SpnD39I: TCTAGA	6.13	0.875	0.766	0.967	218
368079 (+)	m6A	185	TTCCGTAAAGGTCACCTTCCACGCCCTATCTTCGACCAAAA	SpnD39IIIF_1: CAC-N7-CTT	5.65	0.946	0.853	1	199
368089 (-)	m6A	163	TTCACCAAATTTTTGGTCGAAGATAGGGCGTGGAAGGTGAC	SpnD39IIIF_2: AAG-N7-GTG	4.81	0.907	0.789	1	178
368721 (+)	m6A	190	ATTGATGAAGAAGTTGAAACACTTGCTGACTTGAAAGAAAA	SpnD39IIIF_1: CAC-N7-CTT	4.64	0.887	0.793	1	206
368731 (-)	m6A	176	TTTGCGGTATTTTTCTTTCAAGTCAGCAAGTGTTTCAACTT	SpnD39IIIF_2: AAG-N7-GTG	3.4	0.769	0.618	0.891	130
369414 (+)	m4C	171	TGCTTTTCTTCAACATTCTCCAGTAGATCACTGAAGCGTTC		1.57	0.461	0.281	0.646	6
369839 (+)	m6A	169	GTCTCTCTTACGATAGTGACACTGAGGAGCTTCAAAACTGA	SpnD39IIIF_1: CAC-N7-CTT	3.92	0.848	0.719	0.965	159
369849 (-)	m6A	150	AAAGATCAACTCAGTTTTGAAGCTCCTCAGTGTCACTATCG	SpnD39IIIF_2: AAG-N7-GTG	7.37	0.823	0.699	0.922	172
369986 (+)	m4C	173	GGGAATACCATTTCTGAGGGCGGCACCTAAGATTTTTTCAA		1.97	0.944	0.673	0.996	10
370446 (-)	m6A	161	CTTGCTGCTCCAACTGGTCGAGCTGCTCGTCGCATGAATGA	SpnD39II: TCGAG	6.49	0.892	0.792	0.985	201
370654 (-)	m6A	165	AAAGCATATCACTACTGTCGAGCAAGAACTGGGGATTGAGT	SpnD39II: TCGAG	8.02	0.906	0.821	0.985	226
371276 (+)	m4C	174	TTCTGGGTGTTGCAAAATTTCGTCAATGGTATTTTCGCCAT		1.55	0.764	0.425	0.983	6
371307 (-)	m4C	166	CTCAAGACAGCTCAGAAAATCGTGGATACCTATGGCGAAAA		1.73	0.754	0.485	0.98	16
371956 (-)	m6A	163	GAGATGACCGCTTGGTTTCGAGCGACAGCCGCCACGTAGGT	SpnD39II: TCGAG	7.48	1	1	1	206
372473 (+)	m4C	164	AAGAAATTTTTAAATAAATTCATAACTTACCTTTCTAAGCG		1.51	0.56	0.304	0.779	8
372948 (-)	m4C	142	CTATTCTCAAGGAAAAAATCCAGCACCAGGCACTCCTTCTC		2.24	1	1	1	9
373074 (+)	m4C	171	GACAAAGGCAGCCACAACTGCAAGCCCACCAAAGTAGGAAC		1.44	0.564	0.337	0.792	9
373085 (+)	m6A	169	CCACAACTGCAAGCCCACCAAAGTAGGAACCATTTCCCACC		1.45	0.241	0.131	0.359	10
373481 (-)	m4C	169	GTCAAGGTTAACGATTTTTTCCCGAATGTAAATTTGAATCG		1.62	0.873	0.564	1	13
374336 (-)	m6A	177	TTTACATTCTGATAGATTCGAGTCAAATCTGTAAACAAAGG	SpnD39II: TCGAG	5.24	1	0.926	1	240
374572 (+)	m6A	182	AATGCAGGCTCTTTTCGTCGAGCAACCGCATTTTACTATTC	SpnD39II: TCGAG	9.22	0.985	0.985	1	273
374576 (+)	m6A	167	CAGGCTCTTTTCGTCGAGCAACCGCATTTTACTATTCTCTC		1.38	0.318	0.145	0.474	11
374656 (+)	m6A	182	GGGAGCGGATCTCAATATCGAGGAGTTCCTACTCTTGAAAC	SpnD39II: TCGAG	8.67	1	0.949	1	254
375004 (+)	m6A	178	CAAAAACACCTACCGCAATAAGATTGCAGGTGTCGTTCATG	SpnD39IIIF_2: AAG-N7-GTG	3.99	0.72	0.593	0.846	164
375014 (-)	m6A	180	GCAGAAATATCATGAACGACACCTGCAATCTTATTGCGGTA	SpnD39IIIF_1: CAC-N7-CTT	4.76	0.986	0.906	1	202
375325 (+)	m4C	193	CCATCCTTTGGTCAAAAATGCCGTCGCAAATGATGTCTATT		1.76	0.526	0.373	0.707	5
375434 (+)	m4C	194	ACTCTGGGCTTGACACAGGTCATGGCCCAGTCAGGATTGCC		1.56	0.566	0.343	0.771	16
375445 (+)	m4C	195	GACACAGGTCATGGCCCAGTCAGGATTGCCGATTTTAGCAG		1.94	0.545	0.388	0.739	26
375469 (+)	m6A	191	ATTGCCGATTTTAGCAGACAAGGGAAGTCGTGTTGGTATTT	SpnD39IIIF_2: AAG-N7-GTG	4.33	0.817	0.704	0.934	187
375471 (-)	m4C	187	AAAAATACCAACACGACTTCCCTTGTCTGCTAAAATCGGCA		1.66	0.448	0.238	0.665	13
375479 (-)	m6A	186	ATTTCTTCAAAAATACCAACACGACTTCCCTTGTCTGCTAA	SpnD39IIIF_1: CAC-N7-CTT	5.34	0.822	0.71	0.928	169
376018 (+)	m6A	189	GGTGGAGCAAGAAAATCTCAAGATGAACCGTGCGCTAAAAA	SpnD39IIIF_2: AAG-N7-GTG	5.92	0.812	0.713	0.907	269
376028 (-)	m6A	203	TTGTAGAGTTTTTTTAGCGCACGGTTCATCTTGAGATTTTC	SpnD39IIIF_1: CAC-N7-CTT	5.09	0.93	0.824	1	172
376221 (+)	m4C	195	CCAAGTTGAAAAAATTGGCTCCTGAAAAAGTGGACTTGTCT		1.55	0.45	0.252	0.603	7
376438 (+)	m4C	202	TCAAGCCCAGCAAGAAAAAGCAGTCAAGAAGAAACAGGTCA		1.75	0.341	0.211	0.466	6
376511 (+)	m6A	205	CAAGCTAGACTGGATCTTCGAGGCAAGCGCTATGAAGAAGC	SpnD39II: TCGAG	4.35	0.901	0.798	1	206
377229 (+)	m6A	198	GCTTATTTTTATCCAGGATAAGGGACATGGTGATGTATCCA	SpnD39IIIF_2: AAG-N7-GTG	4.22	0.836	0.74	0.91	247
377239 (-)	m6A	206	GCTGCAAAACTGGATACATCACCATGTCCCTTATCCTGGAT	SpnD39IIIF_1: CAC-N7-CTT	5.96	0.986	0.907	1	232
377573 (-)	m6A	201	TTGGATAGATTCTGTAATCGAGTTGACTTGGGTGAAGGTTC	SpnD39II: TCGAG	5.43	0.934	0.826	1	201
377770 (+)	m4C	192	TTCTTTAATATCGGAAAAATCCCTGGCACAATCGCTTTAGT		1.68	0.497	0.324	0.656	11
378273 (+)	m6A	188	CTTGTTAGGAGGATTTATCGAGTTGGATATGGTCTGGATTA	SpnD39II: TCGAG	5.92	0.861	0.767	0.951	218
379554 (+)	m6A	170	TATCTTCCTTTGGTAGCACAAGGGATTTGGTGGTTTTCATT	SpnD39IIIF_2: AAG-N7-GTG	3.85	0.882	0.741	0.987	198
379564 (-)	m6A	190	ATCCAAGAGAAATGAAAACCACCAAATCCCTTGTGCTACCA	SpnD39IIIF_1: CAC-N7-CTT	4.21	0.88	0.768	0.983	188
379784 (-)	m4C	192	GTGGATGTTTCTTTAAATCGCTATAAATAAGGGGATAGAGA		1.85	0.98	0.976	0.988	33
379878 (+)	m6A	180	CTCTTGGCTTCTCTAGTTCGAGTAGGAGGAACCAGCCTGCC	SpnD39II: TCGAG	5.34	1	0.996	1	272
380670 (+)	m4C	159	CAAGCCACGCGTATCACGACCGGCAGAACCAGCCTCAGAAC		1.58	0.461	0.267	0.666	6
381089 (+)	m4C	169	AGTCAAACTCGCGTGGAGTACCCCAACGGCGAACTTCCACA		1.7	0.543	0.366	0.716	8
381619 (+)	m6A	177	CCCTCCTATCTGCTCGCAGCACCCGCAGACTTTCTGAAAGA	SpnD39IIIF_1: CAC-N7-CTT	4.03	0.893	0.757	1	152
381629 (-)	m6A	185	GTTATCTTCTTCTTTCAGAAAGTCTGCGGGTGCTGCGAGCA	SpnD39IIIF_2: AAG-N7-GTG	4.46	0.716	0.598	0.819	172
381648 (+)	m6A	161	CTTTCTGAAAGAAGAAGATAACCTACTTATCCGTTGCTATG		2.03	0.56	0.389	0.706	7
381765 (-)	m6A	188	AAAATTGCACGCGAAAAACTAGGCAATGACAAGGTCGTCAA		2.1	0.4	0.303	0.505	43
382623 (+)	m4C	164	TAACCAGAGGAATTTTTCCACGGTAGGCAGGAAGAAGAGCC		1.55	0.805	0.546	1	20
382714 (+)	m6A	158	GTAGGTCAACTCAGGAATCGAGTGTGGTTGGTGGATAATAC	SpnD39II: TCGAG	6.83	0.974	0.888	1	204
382798 (+)	m4C	153	ATAGAGGTCGGCTTTGACACCAGCAGCAATGATAGAACCTG		1.66	0.837	0.552	1	5
383689 (-)	m4C	195	TCGAAAATCTCTTCAAACCGCGTCAGCTTCCATCTGCAACC		1.68	0.532	0.384	0.718	15
385728 (+)	m6A	187	GTCTTTGATTTTGCCATTCGAGATGTAGCCAAGTCTATCAA	SpnD39II: TCGAG	6.68	0.999	0.999	1	305
386014 (+)	m6A	181	GTGGAGGCTTGACCTGGGGCACGCTCATTCTTACAATTTAG	SpnD39IIIF_1: CAC-N7-CTT	5.12	0.867	0.768	0.963	218
386024 (-)	m6A	188	ACATGATTACCTAAATTGTAAGAATGAGCGTGCCCCAGGTC	SpnD39IIIF_2: AAG-N7-GTG	6.31	0.818	0.715	0.894	245
386559 (+)	m4C	191	GCTGGAGGATTAGGAATTATCGGTGGGGGAAATGCCCCGAA		1.58	0.655	0.425	0.845	8
386566 (-)	m4C	203	AACTTCTTTCGGGGCATTTCCCCCACCGATAATTCCTAATC		2.08	0.896	0.695	1	41
387293 (+)	m4C	178	TGTCATGGCAGGTCAAATCGCAGGGCTTGTTTCTAAAGAAG		1.71	0.624	0.435	0.837	15
387508 (+)	m6A	184	GTTAAAGAAACGATTGATCGAGCGAGTCAGGTGCTAGGTTA	SpnD39II: TCGAG	6.25	0.951	0.859	1	218
387931 (+)	m6A	186	GAAGTGGTTGCAGTTGATCGAGCGGTTGAACTTTTGCAAGA	SpnD39II: TCGAG	4.91	0.92	0.805	1	211
388001 (+)	m6A	181	AGGTGTCAGGTCCCTTTCACACCTCTCTCCTTGAACCTGCT	SpnD39IIIF_1: CAC-N7-CTT	4.5	0.901	0.764	1	156
388011 (-)	m6A	199	GTTTCTGGCTAGCAGGTTCAAGGAGAGAGGTGTGAAAGGGA	SpnD39IIIF_2: AAG-N7-GTG	7.24	0.882	0.805	0.965	227
388215 (+)	m6A	182	AGGCATAAGCAACTTTATCGAGATTGGACCGGGGAAAGTCT	SpnD39II: TCGAG	4.31	0.863	0.747	0.973	213
388397 (+)	m6A	184	ATATCTTTATTACAGGTTCGAGTCGTGGAATTGGTCTTGCC	SpnD39II: TCGAG	5.38	0.913	0.814	1	193
388717 (+)	m6A	184	ACTGGTGCCTTTAATATGACACAATCAGTCTTGAAACCGAT	SpnD39IIIF_1: CAC-N7-CTT	5.34	0.812	0.723	0.92	183
388727 (-)	m6A	189	GGCTTTCATCATCGGTTTCAAGACTGATTGTGTCATATTAA	SpnD39IIIF_2: AAG-N7-GTG	5.17	0.862	0.772	0.946	271
389125 (+)	m6A	171	AAAAGAATGAAACTAAATCGAGTAGTGGTAACAGGTTATGG	SpnD39II: TCGAG	5.67	0.985	0.88	1	255
389827 (-)	m6A	188	GCGTGTTCAAGACTTTCTAGAACCAACATCCCTGAACCTTC	SpnD39I: TCTAGA	4.51	0.975	0.867	1	193
389832 (+)	m6A	166	TTCAGGGATGTTGGTTCTAGAAAGTCTTGAACACGCTGAAA	SpnD39I: TCTAGA	5.63	1	0.89	1	219
390601 (-)	m4C	155	TGGACTCTCTACAAGATTTCCCTCAGTAGCCACACTTGCTT		1.59	0.698	0.474	0.959	9
391322 (-)	m4C	151	AATCCCCAATTCACGTGCCGCACGGATAATACGAACCGCAA		1.57	0.654	0.424	0.9	10
391457 (-)	m4C	153	GACTGCAGCTGATAGAACTGCATTAATATTGAGATAAGACT		1.64	0.751	0.505	0.994	6
391485 (+)	m6A	132	ATCAGCTGCAGTCTTGACTGAGGCAGAAGCTATTCACCCTG		1.94	0.401	0.261	0.537	8
391709 (-)	m4C	166	AACAGGATAGCCAATTTTTTCAGCAACAATCAAAGCTTCTT		1.78	1	1	1	4
391994 (-)	m6A	178	CGTTTTTCCGATTGCAATCGAGGGACTTTCTTCCAAAACCT	SpnD39II: TCGAG	5.06	1	0.945	1	187
392015 (+)	m4C	155	CGATTGCAATCGGAAAAACGCTGCGTCATGAAATAGGTGCT		2.65	0.573	0.44	0.729	60
392047 (+)	m6A	152	ATAGGTGCTGCTGCTGTTCGAGCGGCAGAGTTTGTTGGCTA	SpnD39II: TCGAG	6.15	0.934	0.827	1	194
392274 (+)	m6A	160	CCTACGCGGTCATGCCATCGAGTGTCGTATCAATGCAGAAA	SpnD39II: TCGAG	6.74	0.986	0.892	1	202
393978 (+)	m4C	176	ATCGGTGAAGGTGGTTCAGGCGGGGCTCTGGCTCTAGCTGT		1.53	0.33	0.175	0.487	7
395492 (-)	m6A	192	TGCTGTTAATGAAGCTATCGAGCTTGCAAAGGACTTCTCCG	SpnD39II: TCGAG	8.11	1	0.996	1	273
395493 (+)	m4C	176	GGAGAAGTCCTTTGCAAGCTCGATAGCTTCATTAACAGCAA		1.4	0.429	0.214	0.61	7
395667 (+)	m4C	181	TTTAGCTTGAACACCAGAAACGAGGTCTATCAAAAAGGCTG		1.71	0.543	0.391	0.723	7
395806 (-)	m6A	192	AGTCCACTATTAGAATCTAGACGCCAACTCCGTAAATGCGC	SpnD39I: TCTAGA	7.87	0.998	0.941	1	280
395811 (+)	m6A	178	TTTACGGAGTTGGCGTCTAGATTCTAATAGTGGACTAGTCA	SpnD39I: TCTAGA	7.08	0.909	0.82	1	224
396125 (+)	m6A	187	CTGTTTGAAAAAGAGTGAACACCCTCTACCTTTGCAGTAGC	SpnD39IIIF_1: CAC-N7-CTT	4.26	0.984	0.871	1	198
396135 (-)	m6A	183	CATTGCTATCGCTACTGCAAAGGTAGAGGGTGTTCACTCTT	SpnD39IIIF_2: AAG-N7-GTG	4.84	0.986	0.895	1	234
396228 (-)	m6A	190	TTCTCGTGCCTAATCTCTAGAAAGAGGTCATTCTATGGGAA	SpnD39I: TCTAGA	4.9	0.939	0.828	1	223
396233 (+)	m6A	186	ATAGAATGACCTCTTTCTAGAGATTAGGCACGAGAAACGTA	SpnD39I: TCTAGA	6.57	0.951	0.863	1	266
396597 (-)	m6A	185	ATTTGAACAAGCTATTATCGAGACTGTCCCAGCTCAATACT	SpnD39II: TCGAG	6.41	0.982	0.9	1	285
396928 (-)	m4C	176	TTGGCGAAGTTGAAAGAAAACTAGACAGAACAAAACCAGCC		1.7	0.415	0.259	0.579	10
397164 (+)	m4C	180	TTTTTCCACGTATTCACGCGCGCCACCGCCATTTTTAGCTA		2.04	0.753	0.572	0.961	9
397257 (+)	m6A	174	GATGGCAATCATTTCAACCAAGTTTTCTGGTGTCAATTCGA	SpnD39IIIF_2: AAG-N7-GTG	5.49	0.96	0.859	1	206
397267 (-)	m6A	183	CTGGAACAAATCGAATTGACACCAGAAAACTTGGTTGAAAT	SpnD39IIIF_1: CAC-N7-CTT	4.93	0.812	0.701	0.927	136
398193 (+)	m4C	179	GGCAAGAGCAGCCTTGATTCCGGCATCGACAACCCCTTTAT		2.35	1	0.92	1	15
398769 (-)	m4C	187	TTTGGTGAAGAAGTGAAGCGCCGTATCATGCTGGGTACTTT		1.86	0.62	0.458	0.804	6
399018 (-)	m6A	188	CTAGGCGAAGGAATTGATCCAGAGGTTAAGGAAACAATCTT		1.77	0.287	0.176	0.401	12
399084 (-)	m4C	194	GCCGACTTTACTTCAAAAATCGGCCAAGACATTAAGGGCAT		1.86	0.487	0.336	0.665	29
399384 (+)	m6A	204	GCAGAACCACTTGATGACCCACCAGGAACCTTGCTGTGGTC	SpnD39IIIF_1: CAC-N7-CTT	4.43	0.876	0.767	0.97	210
399394 (-)	m6A	182	AAACGCTTGGGACCACAGCAAGGTTCCTGGTGGGTCATCAA	SpnD39IIIF_2: AAG-N7-GTG	3.85	0.848	0.734	0.961	180
400526 (+)	m6A	193	ATCTGACTGGATGGATATCGAGAAGCAACGTGGGATTTCTG	SpnD39II: TCGAG	7.28	0.959	0.872	1	255
400697 (+)	m6A	197	GGACTCTGCCAAGGGGATCGAGGCTCAAACCAAGAAATTGT	SpnD39II: TCGAG	4.56	0.903	0.792	1	241
400766 (+)	m6A	195	AGTTTTTACCTTTATGAACAAGCTGGACCGTGACGGTCGTG	SpnD39IIIF_2: AAG-N7-GTG	7	0.862	0.778	0.944	261
400776 (-)	m6A	190	TCCAAAGGCTCACGACCGTCACGGTCCAGCTTGTTCATAAA	SpnD39IIIF_1: CAC-N7-CTT	4.89	0.928	0.823	1	181
400941 (-)	m6A	187	AGTTTGTCCCCGTCTTCTAGACTGGCAAAACGCTCATCCCC	SpnD39I: TCTAGA	7.49	1	0.993	1	198
400946 (+)	m6A	197	TGAGCGTTTTGCCAGTCTAGAAGACGGGGACAAACTCTTTG	SpnD39I: TCTAGA	6.88	1	0.933	1	252
401484 (+)	m6A	206	AACAAGTTTGAATTTGAACCACTGCCAACCTTTACTCCTGA	SpnD39IIIF_1: CAC-N7-CTT	6.71	1	0.961	1	295
401494 (-)	m6A	187	CATGAAAATTTCAGGAGTAAAGGTTGGCAGTGGTTCAAATT	SpnD39IIIF_2: AAG-N7-GTG	6.8	0.892	0.787	0.976	271
401503 (-)	m4C	194	AGAAACTTTCATGAAAATTTCAGGAGTAAAGGTTGGCAGTG		1.63	0.544	0.336	0.712	15
402152 (+)	m6A	193	GATGGGAATAAAAAGAAATAAGATAAAGAGTGAAAGAAGAG	SpnD39IIIF_2: AAG-N7-GTG	5.02	0.918	0.785	0.998	217
402162 (-)	m6A	194	TCGCTTTTTTCTCTTCTTTCACTCTTTATCTTATTTCTTTT	SpnD39IIIF_1: CAC-N7-CTT	4.99	0.918	0.818	1	242
403675 (-)	m4C	194	AGCCCTTTGGCAAGAATGCTCGCTACTTCTCCAACTGTAGA		1.63	0.647	0.447	0.823	11
403719 (+)	m4C	209	GATGGGTGCGCGTGGGAACTCAGGAGTGATTACATCTCAGC		1.56	0.567	0.318	0.748	3
403894 (+)	m4C	207	GTTTCTCGTGGAGCTGCTATCGGTGCTAAGAAAAAAGCTGA		1.66	0.986	0.677	1	7
405090 (+)	m6A	190	ATTCGAAGACGTTGAAGTCGAGATTCACCAAGGTCAACAAC	SpnD39II: TCGAG	5.82	0.877	0.784	0.979	245
406061 (+)	m4C	175	TGCAGAACGCTATCAAATTCCAGTGGTAACCAGTCTTTTGG		2.39	1	0.909	1	35
406289 (+)	m6A	180	TGACCCAGCTGAGATTGGCAAGATTATCAGTGCAGACATTC	SpnD39IIIF_2: AAG-N7-GTG	5.02	0.815	0.717	0.91	246
406299 (-)	m6A	195	CCAACTACAGGAATGTCTGCACTGATAATCTTGCCAATCTC	SpnD39IIIF_1: CAC-N7-CTT	3.26	0.815	0.682	0.914	157
406433 (+)	m6A	174	TCGTGTTCGTTCGTATGACAAGAAAGAGCGTGTGGTTCAAC	SpnD39IIIF_2: AAG-N7-GTG	6.67	0.821	0.7	0.913	213
406443 (-)	m6A	192	ACTGCTTGCGGTTGAACCACACGCTCTTTCTTGTCATACGA	SpnD39IIIF_1: CAC-N7-CTT	5.19	0.818	0.709	0.928	183
407260 (+)	m6A	179	ATTGATGTGATTCGCATTCGAGATATTACAGACAAGCCTCA	SpnD39II: TCGAG	4.31	0.986	0.888	1	232
407393 (-)	m6A	179	CGTCATCTGAATGGTAATCGAGCTTGGCGCTACGTCTACCA	SpnD39II: TCGAG	8.87	0.932	0.843	1	236
407479 (-)	m6A	188	AATCCAGTTGCACCCGTTCGAGCAATATTGCGAATACCGTA	SpnD39II: TCGAG	7.81	0.954	0.86	1	233
407495 (-)	m4C	182	TTTTTAATCGCGGGTAAATCCAGTTGCACCCGTTCGAGCAA		1.67	0.441	0.273	0.589	10
409050 (+)	m4C	189	ATAAATGAGACGATAGATGGCGGTTTATATCAAATAGAGCA		2.92	1	1	1	10
409117 (-)	m4C	188	AGCTGAAGCTAAAGTTTTCGCAGTCCAGTCATTTAAACCCG		2.58	0.945	0.74	1	82
409209 (+)	m6A	181	TACCAATTTGTTTTCTATCAAGACAGGATGTGATGAAACTG	SpnD39IIIF_2: AAG-N7-GTG	4.01	0.773	0.621	0.902	191
409219 (-)	m6A	187	AGTTGCCTATCAGTTTCATCACATCCTGTCTTGATAGAAAA	SpnD39IIIF_1: CAC-N7-CTT	4.39	0.943	0.825	1	185
409777 (+)	m6A	192	TGCCATTTCCCAGCTCAGCAAGGAAGAACGTGAACGTGGGG	SpnD39IIIF_2: AAG-N7-GTG	5.37	0.863	0.757	0.947	224
409787 (-)	m6A	193	GCGCAGACTACCCCACGTTCACGTTCTTCCTTGCTGAGCTG	SpnD39IIIF_1: CAC-N7-CTT	3.55	0.734	0.622	0.861	154
410093 (-)	m6A	184	AAATCAATCGATTCTTTTCGAGCTTCTTCTAAAATCTCATA	SpnD39II: TCGAG	6.08	0.973	0.881	1	264
410157 (-)	m4C	163	CTTGATATAGGTAGAAACCCCGGCAATGAGACCGCCACCAC		1.87	1	1	1	6
410227 (-)	m4C	180	CAAAGGCAGCTTTCATGGAACGCGCTCCATTCGCCTCTACT		1.55	0.321	0.096	0.432	6
410617 (-)	m4C	169	TTACAAACTCACGCAAAGCTCCTGGACGTTGTGGGAAATTG		1.77	0.768	0.538	0.985	10
410937 (+)	m4C	205	TCGAAAATCTCTTCAAACCACGTTAGCTCTATCTGCAACCT		1.77	0.544	0.332	0.689	18
411138 (-)	m4C	188	TGCTAGCCTAGAAGCAGACACCCGATTATCTAAACCATCCT		1.56	0.673	0.467	0.932	7
412122 (+)	m6A	196	CTCCAACCATTTCTGGATCGAGAGCTGATGTTGGTTCATCA	SpnD39II: TCGAG	4.99	0.943	0.854	1	241
412250 (-)	m4C	163	GAAAACCTGGAAAAGGTCGGCATGGGAGAACGCTACTGGCA		1.44	0.467	0.26	0.674	9
412428 (+)	m6A	198	TGAGGTCATAGCCTTTTTCGAGGACGTTTTGTCCATGATAA	SpnD39II: TCGAG	7.16	0.976	0.894	1	306
412703 (-)	m6A	169	ACGTATCCTACGCTTTATCGAGCGCAGAATGGACATGGATA	SpnD39II: TCGAG	7.14	0.972	0.872	1	263
412918 (+)	m6A	197	AGGATGTTACGGACTACCTGAGGTAGGACAATCTTACGCAT		1.87	0.548	0.401	0.694	5
413740 (-)	m6A	180	GCAAAAATCACTTCTCAACAAGGGGTCTACCTTTATAACTT		1.87	0.333	0.213	0.456	19
413796 (+)	m6A	194	CAAAGATTTAGCACTTGCGTAGGCAGAATCTTTTTTGACAA		2.03	0.343	0.246	0.456	25
413847 (-)	m6A	191	AACAAGAAATTGCCTTTTCGAGCAGTTACTATACTAGCGAA	SpnD39II: TCGAG	8.16	0.966	0.871	1	231
414115 (-)	m4C	197	CAAGCCGATGAATATTTACGCATCGGTATGGAAGCAGCATA		1.79	0.511	0.37	0.685	6
414341 (-)	m4C	197	AGTAAGAAAAAAGTTTTTTTCATCAACTAAGCCCCCTTTTT		1.58	0.488	0.286	0.644	6
414588 (-)	m4C	195	TAGTTCTGCACCGTTTTTCGCGGCCTGAATCTTTGGATGAG		1.66	0.591	0.43	0.79	24
415239 (-)	m6A	190	CACTTCCTCCAAGGAGGTCGAGTAGACTGCTTCTGATAAAA	SpnD39II: TCGAG	5.05	0.89	0.798	0.985	257
416361 (-)	m4C	185	CTTTTTCAAGGGCTTTTTGCCGTGCTCTAAAATCATCGCCA		2.1	1	0.793	1	70
416452 (-)	m6A	197	TGTTTTATATCCTAAAAAAGAGCTGCCATTTGACGAACAAA		1.97	0.304	0.211	0.403	34
416710 (+)	m4C	179	AGCGAAAGCTTGTAATTGAGCAGGATTATCAAAGGCATGAA		1.43	0.313	0.164	0.481	8
417096 (+)	m6A	168	ACTCAGGAAAGATGATATCAAGACAACGAGTGTATTGTACT	SpnD39IIIF_2: AAG-N7-GTG	3.78	0.848	0.698	0.974	183
417106 (-)	m6A	198	CTGATTGGAAAGTACAATACACTCGTTGTCTTGATATCATC	SpnD39IIIF_1: CAC-N7-CTT	4.55	0.814	0.696	0.916	197
417334 (-)	m6A	194	GTTACAGCCTTGAATGTTCGAGGAAAACTGTTCTTAAACCA	SpnD39II: TCGAG	5.21	0.89	0.798	0.986	233
418069 (+)	m4C	179	TGGAAAAGCGCAATAAAGCGCGTGCTATCGAGCCAAGTGTA		1.56	0.699	0.496	0.927	16
418078 (-)	m4C	194	CAACTCTGTTACACTTGGCTCGATAGCACGCGCTTTATTGC		1.87	1	0.945	1	27
418079 (+)	m6A	186	CAATAAAGCGCGTGCTATCGAGCCAAGTGTAACAGAGTTGG	SpnD39II: TCGAG	7.24	1	0.907	1	266
418559 (+)	m4C	207	TAGAAAATCTCTTCAAACCGCGTCAGCTTTATCTGCAACCT		1.57	0.484	0.308	0.651	7
418857 (-)	m4C	214	ACTCTTCTATCAGAAAAAGTCGCTCTCAATCTACATCAACA		1.54	0.384	0.248	0.545	4
418905 (+)	m6A	215	TTTTTGATATCTTCCTCAGCACGGAGAATCTTCCCGTAGGT	SpnD39IIIF_1: CAC-N7-CTT	4.31	0.911	0.807	1	239
418915 (-)	m6A	201	CAAGGAGAAAACCTACGGGAAGATTCTCCGTGCTGAGGAAG	SpnD39IIIF_2: AAG-N7-GTG	5.64	0.865	0.752	0.963	249
418938 (-)	m4C	212	AATCGCATCCGTAAATCAATCGGCAAGGAGAAAACCTACGG		1.61	0.826	0.612	1	14
419406 (-)	m6A	218	GCTGTGGGACTCCAGATTCGAGCTATTTTTAAGCGCTATAC	SpnD39II: TCGAG	6.95	1	0.933	1	295
419520 (-)	m6A	212	ACCTGTAGCTATGAGGCTCGAGCTTTTGGTGTCCATTCTGC	SpnD39II: TCGAG	7.76	0.925	0.836	0.986	274
419523 (+)	m6A	218	GAATGGACACCAAAAGCTCGAGCCTCATAGCTACAGGTAGA	SpnD39II: TCGAG	7.91	0.917	0.83	1	280
419571 (+)	m6A	213	CCCCGCCCACCTGTTTGTCGAGGGTCGCTTCCAATAATGAC	SpnD39II: TCGAG	6.4	1	0.933	1	318
421265 (+)	m6A	226	CTACTGTATGCACATGAGCCACAAACACTCTTCTATCCAAT	SpnD39IIIF_1: CAC-N7-CTT	4	0.737	0.626	0.825	194
421275 (-)	m6A	199	ACACCTTCGTATTGGATAGAAGAGTGTTTGTGGCTCATGTG	SpnD39IIIF_2: AAG-N7-GTG	5.5	0.801	0.726	0.885	233
422367 (+)	m6A	238	GAACAAAAAACTGAATTGACACAACGTGTCTTCCACGAAGT	SpnD39IIIF_1: CAC-N7-CTT	4.77	0.889	0.799	0.982	299
422377 (-)	m6A	222	CATTGAAAGAACTTCGTGGAAGACACGTTGTGTCAATTCAG	SpnD39IIIF_2: AAG-N7-GTG	5.42	0.88	0.793	0.966	281
423176 (+)	m4C	249	AAGATTAAACTGTTTTCCTACACGAGCAATAATTTCATTGA		1.96	1	0.905	1	26
423467 (-)	m4C	230	TAGACTCCAAAGAACTAACCCGTTTTCAAAAAATTAGCTTG		1.54	0.381	0.244	0.535	16
423488 (-)	m4C	255	ACCAAGATGTAGAAAAGTTGCTAGACTCCAAAGAACTAACC		1.71	0.543	0.391	0.72	32
423878 (+)	m6A	248	TAATGTTTGTACTATCGTCGAGTTTTTGCTTGATTGCCTAA	SpnD39II: TCGAG	5.06	0.985	0.907	1	341
424360 (+)	m6A	240	ACAACCATTTACAGGTGTAAAGTTGAGCAGTGTCTTTAGTA	SpnD39IIIF_2: AAG-N7-GTG	5.6	0.754	0.668	0.844	241
424370 (-)	m6A	264	TCCCTAAATTTACTAAAGACACTGCTCAACTTTACACCTGT	SpnD39IIIF_1: CAC-N7-CTT	3.8	0.816	0.707	0.925	182
424647 (+)	m6A	241	ATTGTTTTTGAGCCATATGAAGTTGAAACGTGGAGATACTT	SpnD39IIIF_2: AAG-N7-GTG	7.92	0.846	0.749	0.932	267
424657 (-)	m6A	260	ATCACAAGAAAAGTATCTCCACGTTTCAACTTCATATGGCT	SpnD39IIIF_1: CAC-N7-CTT	5.8	1	1	1	260
425956 (-)	m6A	272	ACAAGGGAAAACTCTTTTCGAGACAGAAATTTTGAATGAAG	SpnD39II: TCGAG	4.99	1	0.941	1	348
426461 (-)	m4C	255	GACTTTTGTTTCTAAAAACGCTAAAATATTGTTCATCACCG		1.7	0.485	0.341	0.628	27
426803 (+)	m6A	255	TGATGGCACCTCGTTTTTCGAGTATGGTTTATGATAAAAAT	SpnD39II: TCGAG	6.19	0.895	0.813	0.972	302
426897 (+)	m4C	264	TGCATCTTCTTTGTTTATGGCGATTACTATTGGATTGGTTA		1.53	0.379	0.245	0.508	3
427397 (+)	m4C	265	TCTTCCTATTTAGTAAGAGTCGTGCGAATAAAACATTAGGT		1.69	0.554	0.384	0.71	11
427833 (+)	m6A	245	GCTTTGCCTTAGAGGAATTAAGTTACTATATGAATCGGGTC		1.78	0.365	0.271	0.486	6
427879 (+)	m6A	253	GACTAACATAGAGCTTGTCGAGGAGAAGGAAGCGGATATTT	SpnD39II: TCGAG	6.21	0.886	0.793	0.97	329
428369 (+)	m6A	218	GATAAAGAATTGCAAAAAAGAGGTCTTATTCATCATCGTGT		2.02	0.516	0.391	0.625	33
429046 (-)	m4C	212	TTTTCATATAGCCTAAATCGCCATAATGAGCACGCCCTAAA		1.58	0.628	0.425	0.841	4
429324 (-)	m4C	212	ATTTTGACGACTGCCAATTGCATTAAAATAGTCACAAGAGG		1.84	0.409	0.277	0.55	3
429354 (-)	m4C	213	AGCTATATAATAATGATTCGCTAAAACATCATTTTGACGAC		1.88	0.542	0.404	0.687	34
429761 (-)	m6A	210	ATTAAAATGACTTCGCTACGATATAAATAGAAAGTTGACCC		1.53	0.5	0.338	0.668	8
429991 (+)	m6A	201	TCAATAGTGTCTGCCCATCGAGAACAGACTAATTTATTAGC	SpnD39II: TCGAG	5.42	0.949	0.852	1	296
430791 (-)	m6A	213	TCCCTAATTGATGAAATTCGAGGACTGCAAGAGCATGCGCC	SpnD39II: TCGAG	6.54	0.914	0.828	1	191
431419 (-)	m6A	194	ATATTGACTCCTCTATCTCGAGCCTCTAAAACTTTGTGTAA	SpnD39II: TCGAG	7.19	0.915	0.824	0.985	269
431422 (+)	m6A	195	CACAAAGTTTTAGAGGCTCGAGATAGAGGAGTCAATATTCA	SpnD39II: TCGAG	3.69	0.948	0.841	1	187
433049 (-)	m4C	189	ATTGCGCACTTGTTCCAGACCCTGCACAAAGAACCAGTACT		1.7	0.499	0.349	0.668	21
433078 (-)	m4C	194	TTGAGCGCCCTCGTTAATTGCATTGGCTAATTGCGCACTTG		1.93	0.516	0.332	0.702	29
433130 (-)	m4C	189	CATAATGAGCTCCGTACGCTCCTGAATTAGCAATCACTCTA		1.55	0.74	0.515	0.986	4
433452 (+)	m6A	197	CTTTTTACAATTGTAAAAAGAGGGATTTTGTATTTTATCTC		2.33	0.49	0.384	0.614	47
433785 (+)	m4C	193	TCACATGGAGGGTCAAAACACGGTGGGGCGATAGGATTGAC		1.87	0.864	0.625	1	5
433792 (-)	m4C	191	AAATTTTGTCAATCCTATCGCCCCACCGTGTTTTGACCCTC		2.7	1	0.945	1	71
433844 (-)	m6A	181	GGTGGACTCAAGATTATTCGAGGCCTCATCCTTTCAAAAAT	SpnD39II: TCGAG	3.98	0.883	0.729	1	136
434126 (-)	m4C	182	CTCTACTACTACCTCATGCTCCGTCGCATCAAGGCCTTCTT		1.46	0.468	0.313	0.639	7
434803 (-)	m6A	186	CTGTCTATTACCGTGAATCGAGCCAAGTCTTTACAGCCCTC	SpnD39II: TCGAG	5.54	0.924	0.815	1	284
435182 (-)	m6A	193	ATGCACTTTATTCGTGGTCGAGTTAATGCCCAGTATTCAGA	SpnD39II: TCGAG	3.06	0.818	0.688	0.934	110
435250 (+)	m4C	199	TGTGATGATACTTGAAAAATCAGGCGCATTGATAATCTCGA		1.61	0.498	0.333	0.677	6
435267 (-)	m6A	196	CAATCGTACCAGTCTCCTCGAGATTATCAATGCGCCTGATT	SpnD39II: TCGAG	6.63	0.91	0.794	1	255
435270 (+)	m6A	196	CAGGCGCATTGATAATCTCGAGGAGACTGGTACGATTGACC	SpnD39II: TCGAG	5.71	0.884	0.801	0.974	249
435591 (+)	m4C	196	TGAGAAGGCTCTTCACGGCGCGTGATTTAAAATAATTATGG		1.73	1	0.804	1	10
435771 (+)	m6A	187	CAGAAATGGGCATTTGGCAAAGACCGCTGGTGGACTTGACG	SpnD39IIIF_2: AAG-N7-GTG	5.69	0.856	0.759	0.95	222
435781 (-)	m6A	200	TGGAATTTGTCGTCAAGTCCACCAGCGGTCTTTGCCAAATG	SpnD39IIIF_1: CAC-N7-CTT	4.39	0.853	0.743	0.963	191
435812 (-)	m4C	197	GAACGCTTTGCTGGTGGACGCGTTAGCCTCATGGAATTTGT		1.53	0.441	0.304	0.604	6
435875 (-)	m4C	199	CCTGAGCTCTTGGCTGCCCGCGCTATCGCGAATATCATTGA		1.85	0.466	0.329	0.586	5
435876 (+)	m4C	196	CAATGATATTCGCGATAGCGCGGGCAGCCAAGAGCTCAGGA		1.57	0.413	0.247	0.579	15
436012 (+)	m4C	206	CATTTTCTTGGCTAGAACTGCTGCAATCATGTTGACTTCAT		1.94	0.53	0.366	0.671	30
436033 (+)	m4C	203	TGCAATCATGTTGACTTCATCGTGCTCAGTCAGGGCGATAA		1.62	0.918	0.645	1	6
436498 (-)	m4C	200	TCCAATCATAGCCGATACCGCACCATCAACCAGACCAAAGT		1.64	0.707	0.51	0.926	3
437349 (-)	m4C	175	AAAGAGGGCAGCGCCAATTCCGACAGCAACAACTTGTTTAA		1.53	0.587	0.35	0.817	8
438522 (+)	m6A	207	GGCGTTTGCTCTGGAAAATGATGTGACAGCCCTAGATGAGA		1.79	0.444	0.316	0.578	4
438786 (+)	m6A	206	GACGACGACCCTTATTATCGAGCACCGTTTGGAGGATGTTC	SpnD39II: TCGAG	9.21	0.959	0.884	1	275
439108 (-)	m4C	192	AAATGAAGAGATTTTAAAATCGGTCTATCATCATAAGAAAA		1.57	0.854	0.617	1	4
439590 (-)	m6A	179	CTTGTTGATGCAGTTCTTCGAGAAATTCCATAATCTCAGTA	SpnD39II: TCGAG	8.33	0.999	0.955	1	251
439600 (-)	m4C	182	ATGGTATGCCCTTGTTGATGCAGTTCTTCGAGAAATTCCAT		1.62	0.486	0.319	0.664	27
439669 (+)	m6A	179	ATGCTGGATTATTCAGATCGAGCCCTTGTCATGGTGGATGG	SpnD39II: TCGAG	6.72	0.985	0.923	1	251
439794 (-)	m6A	184	AAGCAAGTGGATCCACGTCGAGTTTCTTAGCCAAGTTGAAG	SpnD39II: TCGAG	4.99	1	0.951	1	242
440107 (-)	m4C	183	GTAAAGTCCAACCCCATACTCGGGAGAAAAGAGATAGACCA		1.73	0.399	0.25	0.553	6
440479 (-)	m6A	190	GGTATCAATGCGTTCTAGCGAGCTAAAAATCAAGGGCGTAA		1.82	0.241	0.153	0.339	6
440669 (-)	m4C	159	CAATTTTTTCAAGCTATTTCCAAGGGTTGTAAAATCGTCCC		1.67	0.555	0.37	0.759	34
441114 (-)	m4C	159	ACATCAGAATAGACTTTTTCCGCGAATTTCGAAATCAGATA		1.93	0.741	0.536	0.984	29
441840 (+)	m6A	159	AGGAACCTGTTATGACAAACACACGTCGACTTTCGACCATT	SpnD39IIIF_1: CAC-N7-CTT	4.57	0.825	0.703	0.942	129
441850 (-)	m6A	159	ATAGAATTGCAATGGTCGAAAGTCGACGTGTGTTTGTCATA	SpnD39IIIF_2: AAG-N7-GTG	6.13	0.832	0.72	0.935	169
442515 (+)	m6A	165	TCGATTCAGACTGCCATTCGAGGAGACTTACCAGATTATTT	SpnD39II: TCGAG	5.5	0.861	0.759	0.972	201
442551 (+)	m6A	161	TATTTGACTATTCTTTTTCGAGCCCTCACACGTCTGATTGA	SpnD39II: TCGAG	6.29	1	0.936	1	227
442976 (+)	m6A	157	CTTGGGAGTCCTGTTTATCGAGTTTCCCTTCTATGACAAGC	SpnD39II: TCGAG	5.83	0.936	0.825	1	167
443147 (+)	m4C	155	TATTCAGATGCTTTACCAGTCGGCAGAAACAAACCAAGTCG		1.79	1	1	1	8
443722 (+)	m6A	155	AATTCCGCTTACCAACATCGAGGACTTGGAAAAAAGATTCT	SpnD39II: TCGAG	5.32	0.967	0.841	1	183
443736 (+)	m6A	151	ACATCGAGGACTTGGAAAAAAGATTCTAAGTGCTTTGATTG	SpnD39IIIF_2: AAG-N7-GTG	4.28	0.83	0.713	0.945	168
443746 (-)	m6A	162	CGAGCCAATTCAATCAAAGCACTTAGAATCTTTTTTCCAAG	SpnD39IIIF_1: CAC-N7-CTT	4.87	0.96	0.839	1	188
443764 (-)	m6A	158	TCTTTCCATCCTTTTACTCGAGCCAATTCAATCAAAGCACT	SpnD39II: TCGAG	6.24	1	0.925	1	211
443767 (+)	m6A	154	GCTTTGATTGAATTGGCTCGAGTAAAAGGATGGAAAGAATT	SpnD39II: TCGAG	6.87	1	0.907	1	243
444358 (+)	m6A	155	TGAAGTAGCACCAAAAGCTAAGAAAAAACGTGTCAATGCCT	SpnD39IIIF_2: AAG-N7-GTG	6.16	0.831	0.72	0.923	190
444368 (-)	m6A	162	CCATCCATAAAGGCATTGACACGTTTTTTCTTAGCTTTTGG	SpnD39IIIF_1: CAC-N7-CTT	4.58	0.784	0.66	0.892	146
445461 (+)	m6A	171	TGGAACAGTAGGAGATATCGAGTCCTTGCCATTCCTAGAGG	SpnD39II: TCGAG	6.16	1	1	1	209
445557 (+)	m6A	165	AACCTTGCTTCCTTACCTCAAGGCTGCTGGTGAAATGAAAA	SpnD39IIIF_2: AAG-N7-GTG	6.26	0.896	0.748	1	205
445567 (-)	m6A	173	GTTGGTTTGGTTTTCATTTCACCAGCAGCCTTGAGGTAAGG	SpnD39IIIF_1: CAC-N7-CTT	4.37	0.905	0.783	1	185
446180 (-)	m4C	173	TAAAACGTGACGAGCAAACTCGATACATGTCAACTGCATTC		1.62	1	0.86	1	9
446181 (+)	m6A	177	AATGCAGTTGACATGTATCGAGTTTGCTCGTCACGTTTTAG	SpnD39II: TCGAG	6.44	1	0.956	1	242
446328 (+)	m6A	169	TTTGGGACTTTATCCGTCTAAGTTGAAACGTGGCTCTAAGG	SpnD39IIIF_2: AAG-N7-GTG	7.6	0.903	0.82	0.986	256
446338 (-)	m6A	169	GCAGCAGCAGCCTTAGAGCCACGTTTCAACTTAGACGGATA	SpnD39IIIF_1: CAC-N7-CTT	4.66	0.863	0.741	0.984	150
446582 (-)	m4C	182	AACCGCTGCAGTAACAAAGGCAGTGTAGAGTTCTTCTGGTC		1.62	0.524	0.317	0.701	4
447326 (+)	m6A	183	ATGTGGGTTTTTCTGAGAACACGTTCTATCTTATTGATTGC	SpnD39IIIF_1: CAC-N7-CTT	4.93	0.953	0.833	1	158
447336 (-)	m6A	169	ACGTCATGAAGCAATCAATAAGATAGAACGTGTTCTCAGAA	SpnD39IIIF_2: AAG-N7-GTG	4.89	0.916	0.781	1	222
447427 (-)	m6A	185	AGGAAGTTTACCGCCAAACTAGTGACTTTATCAAAGATGCT		2.51	0.424	0.315	0.535	24
447968 (+)	m4C	176	GCAAAGGCGATGGTCATTTCCGGTGCTAGATTTAGCGTAGC		1.94	0.964	0.922	1	7
449023 (-)	m6A	177	AGTTTTTTATCAAACTCTAGAACCATGATAATCACATTTTT	SpnD39I: TCTAGA	5.77	1	1	1	210
449028 (+)	m6A	182	TGTGATTATCATGGTTCTAGAGTTTGATAAAAAACTACAGA	SpnD39I: TCTAGA	8.42	1	0.985	1	279
449870 (-)	m6A	165	CAGAAGACCATTGAATCTAGATATTGCCAATAGTCAAAAGC	SpnD39I: TCTAGA	5.17	1	0.905	1	145
449875 (+)	m6A	186	TGACTATTGGCAATATCTAGATTCAATGGTCTTCTGGGAAG	SpnD39I: TCTAGA	4.68	1	0.934	1	231
451147 (+)	m6A	210	TGCAGTCAAACTATTTTTCGAGCATGAAGGTGCTGTAAAAG	SpnD39II: TCGAG	8.57	0.95	0.868	1	264
451591 (+)	m6A	205	TATTGATAGTACTTTCCCTAAGACTGAAGGTGGAGAAGGTA	SpnD39IIIF_2: AAG-N7-GTG	7.12	0.92	0.806	0.993	276
451601 (-)	m6A	212	ATACCTTCAATACCTTCTCCACCTTCAGTCTTAGGGAAAGT	SpnD39IIIF_1: CAC-N7-CTT	3.9	0.808	0.714	0.907	208
451834 (+)	m6A	192	TGGTGAGTGGAAGCTAGCTAAGGAAGTCCGTGGTAACAAAG	SpnD39IIIF_2: AAG-N7-GTG	6.15	0.861	0.731	0.934	246
451844 (-)	m6A	200	GTCACGTGTGCTTTGTTACCACGGACTTCCTTAGCTAGCTT	SpnD39IIIF_1: CAC-N7-CTT	4.99	0.906	0.809	1	203
452028 (+)	m4C	183	CGATGGCCAAGGCTGCAGCCCGTTCTCTAGGCAATAACAAG		1.63	0.537	0.336	0.707	8
452138 (-)	m4C	200	AGGTCTCCTCCAACTTCGCTCTTCAAGGTTGCGAGCGGAGT		1.7	0.361	0.227	0.499	16
452363 (+)	m6A	209	CTTAGAGGTGGTGTTCTTCGAGTTCAGTATGAAGGAGGAAC	SpnD39II: TCGAG	6.34	0.978	0.884	1	273
454280 (+)	m6A	220	TCACTAACGATAACCGTATCACAGCAGCTCTTCCAACTATT	SpnD39IIIF_1: CAC-N7-CTT	4.92	0.745	0.605	0.892	195
454290 (-)	m6A	198	TGATGTACTTAATAGTTGGAAGAGCTGCTGTGATACGGTTA	SpnD39IIIF_2: AAG-N7-GTG	8.15	0.968	0.879	1	300
454646 (-)	m4C	199	TGAGATACCAACGTTAGATGCGTGTGCACGGTGAGCTGTAC		1.82	0.516	0.305	0.696	24
455663 (-)	m4C	211	AACACTCTCATCAAAACTCTCCCTCAGGCTAAAAACGGCTG		1.89	0.407	0.282	0.557	21
456182 (-)	m4C	206	TCATAATAACGAATCTGACGCGCCGATAGATCGGTCAACTT		1.93	0.439	0.315	0.568	22
456225 (-)	m4C	204	ACGATTTCCTTCGTTTCGATCGGGCTTGATCAACTCTTGAT		1.63	0.351	0.202	0.493	3
457752 (+)	m6A	172	CTCTCGGAGATCACATCTACACTAGCTTCCTTGAAGCCAAA	SpnD39IIIF_1: CAC-N7-CTT	6.06	0.874	0.78	0.968	171
457762 (-)	m6A	182	ATTCGATTCGTTTGGCTTCAAGGAAGCTAGTGTAGATGTGA	SpnD39IIIF_2: AAG-N7-GTG	6.55	0.833	0.731	0.924	211
457861 (+)	m6A	160	CTAATACTAATATAGAAGAAAGATTGCCTGTGGGTAAACAG	SpnD39IIIF_2: AAG-N7-GTG	5.22	0.804	0.714	0.914	161
457871 (-)	m6A	187	TGCTGTGTGACTGTTTACCCACAGGCAATCTTTCTTCTATA	SpnD39IIIF_1: CAC-N7-CTT	3.69	0.784	0.669	0.902	169
458207 (-)	m6A	182	AAAGTTAAATTAGTTTCTAGAAATTTTTAGCAGATGTAGTG	SpnD39I: TCTAGA	5.01	0.987	0.887	1	207
458212 (+)	m6A	173	CATCTGCTAAAAATTTCTAGAAACTAATTTAACTTTCCTAA	SpnD39I: TCTAGA	4.49	0.919	0.795	1	200
458331 (+)	m6A	166	CGATTTTTGAATCCTGATCGAGCGGAAGAATATTTCTGCCG	SpnD39II: TCGAG	6.95	0.897	0.802	0.984	222
458336 (+)	m6A	165	TTTGAATCCTGATCGAGCGGAAGAATATTTCTGCCGAGGTT		2.46	0.408	0.151	0.608	6
458414 (+)	m6A	161	TGAACAATTACAGGCAGAAAAGGTGGAGGTTTTGAATATTC		1.52	0.184	0.075	0.318	5
459542 (-)	m4C	147	CTGGTAACTATGAACTGTTTCGGGATCAATAAATCTTGCTA		1.58	0.946	0.633	0.998	3
460395 (-)	m6A	117	TTTGAGTAAATGTCAAAATAACCGATTTCTACATGCTCTAC		1.68	0.367	0.211	0.535	4
460710 (-)	m6A	110	GTTTTCCTTAGATAAATTCGAGTAGTTTCTATACTTTCGTG	SpnD39II: TCGAG	6.37	1	0.939	1	135
461821 (+)	m4C	116	TATTATTAATGCTTAAATCGCCCTTCTTGTAAGAAAGACCT		2.2	0.529	0.344	0.72	21
462598 (+)	m4C	114	GCTTATTTTGCCCAAAATTCCAATAAATTGATTTTATCCTC		1.99	0.58	0.343	0.815	23
462738 (-)	m6A	130	AGTGAAGGAAAAATCAAACGAGATAAAAAGGAAACTGAGAT		1.77	0.352	0.216	0.476	15
463064 (+)	m6A	133	TTCAACTCAGCCAATTCACTAGGTGTAAATGATTTAGATTT		2.03	0.31	0.187	0.42	9
463174 (+)	m6A	135	CTTCATCGGCTTAGTTTTCGAGAAATTTTTATAACCATCTG	SpnD39II: TCGAG	5.5	0.927	0.821	1	155
463714 (-)	m6A	144	TAAGTAGTCAACGTAAAACTAGTGAAGATACCAAAAAATAT		2.2	0.396	0.27	0.526	40
463831 (+)	m4C	143	AAGAACTTCGGCAATAAAATCAGTCGCTGCACGTGGCGTAT		1.93	0.565	0.384	0.754	3
463901 (-)	m4C	140	CATTCGTTTAATGATATTTACGAAAAAATTCTTAAAGATAT		1.88	0.46	0.293	0.643	8
464312 (+)	m6A	150	TTAACACCAGCATCGTTTCGAGTGATATCTTGAATTCTTTT	SpnD39II: TCGAG	4.95	1	1	1	239
464447 (-)	m4C	148	TATGGTGGAACCTTCAAAATCATCAATACTTATTTTGGAGA		1.63	0.623	0.376	0.847	24
464508 (+)	m6A	152	TTAATGTTTCAATGCTTTCGAGTTCTCCAATACCTTTATCC	SpnD39II: TCGAG	5.29	0.892	0.785	1	171
464708 (-)	m6A	158	GTTTATCTAGATGCTATTCGAGAGTCGGAGGGAATATCAGA	SpnD39II: TCGAG	5.24	0.898	0.79	1	215
464718 (-)	m6A	158	TAAAAAAGGAGTTTATCTAGATGCTATTCGAGAGTCGGAGG	SpnD39I: TCTAGA	7.36	1	0.93	1	230
464723 (+)	m6A	151	GACTCTCGAATAGCATCTAGATAAACTCCTTTTTTATAAAG	SpnD39I: TCTAGA	4.08	0.933	0.818	1	167
465339 (-)	m6A	171	ACTTGTAAAAGAGAATCTAGACTTAGTCCAAGAAGACTATC	SpnD39I: TCTAGA	5.59	1	0.933	1	233
465344 (+)	m6A	164	TCTTCTTGGACTAAGTCTAGATTCTCTTTTACAAGTGCAGC	SpnD39I: TCTAGA	6.49	0.979	0.876	1	217
465363 (-)	m4C	171	CCATGCCGAGCGAATGCGTGCTGCACTTGTAAAAGAGAATC		2.13	0.58	0.416	0.744	23
465376 (+)	m4C	165	AAGTGCAGCACGCATTCGCTCGGCATGGTCAATATCAACAC		1.69	0.908	0.664	1	12
465464 (-)	m6A	178	ATTGATGATAGAACGCAAAGAGTTGCCAAGTTTGTTTCTGA		1.62	0.375	0.243	0.518	8
465541 (+)	m4C	163	CCTATCTTCTATTAATTGTCCGTTAGCATCAACTTTTCCAG		2.24	0.994	0.733	1	23
465636 (-)	m6A	184	TAGTTTAAAACAGGGAATCGAGGATGGTTTTTTGGCTCCAT	SpnD39II: TCGAG	5.74	0.88	0.763	0.968	248
466439 (-)	m6A	175	GATAATAAACACAGCGTTCGAGCAGGATTACAACAAGCTAT	SpnD39II: TCGAG	6.82	0.901	0.804	0.985	208
466446 (+)	m4C	179	GTTGTAATCCTGCTCGAACGCTGTGTTTATTATCCTTTGCC		1.64	0.39	0.27	0.513	6
466484 (+)	m6A	180	GCCTCAACAATTGCAATTCGAGTTCCAAATTGGTAATACAG	SpnD39II: TCGAG	5.2	0.795	0.678	0.891	184
467475 (-)	m6A	185	ATGCTCTTTAAGAAATCTAGAATCATAGATACGATAGATAA	SpnD39I: TCTAGA	3.36	0.815	0.68	0.944	144
467480 (+)	m6A	187	TATCGTATCTATGATTCTAGATTTCTTAAAGAGCATAAGCG	SpnD39I: TCTAGA	6.58	0.944	0.848	1	213
467640 (-)	m6A	179	TATACAGGAACGAAGTCTAGATCGCATAACTTCCCATTTGA	SpnD39I: TCTAGA	7.12	1	0.97	1	271
467645 (+)	m6A	182	TGGGAAGTTATGCGATCTAGACTTCGTTCCTGTATAGCTAC	SpnD39I: TCTAGA	6.28	0.982	0.872	1	237
468218 (+)	m6A	188	GAAACACTCACTGGATTTTGACCGACTGGCTGAAAATGAGG		1.81	0.591	0.418	0.758	22
468815 (+)	m4C	192	TGTTGCAGACGGTCAAGAGTCCTGTTTAGCTGACCTAGCGG		1.83	0.576	0.382	0.734	12
468827 (+)	m6A	197	TCAAGAGTCCTGTTTAGCTGACCTAGCGGTGATTAGTAGTA		1.9	0.441	0.314	0.561	16
468865 (+)	m4C	196	GTAAGTTCCTCATTCCTTATCGGGGAGTTGGAATTCTAGCC		1.65	0.353	0.149	0.477	6
468949 (-)	m4C	177	TGTCAACTTCATGGTCAAAACACGGTTGACCACATTGATTT		1.52	0.388	0.254	0.551	13
469214 (+)	m4C	195	GAAATGCAAAATATCCAACGCCGTGCCAATGAAGAACGTCA		2.06	0.769	0.588	0.947	24
469408 (+)	m4C	195	AGAAGGAATTGAAGAAATCGCAGCAGATGGCGAATTTGACC		2.02	0.623	0.482	0.795	17
470791 (+)	m6A	236	CTTTCTGGTGTAACTTCAACACAAATCAGCTTGCCATTTAT	SpnD39IIIF_1: CAC-N7-CTT	4.47	0.861	0.751	0.968	214
470801 (-)	m6A	199	ACCTGCAGTGATAAATGGCAAGCTGATTTGTGTTGAAGTTA	SpnD39IIIF_2: AAG-N7-GTG	7.35	0.84	0.748	0.924	275
470882 (+)	m4C	223	CGAAATTTGACGATTTGACTCGTGACCTTGTTGAACGTACA		1.81	1	0.828	1	19
472740 (+)	m6A	205	ATATCACCCAGATATCAACAAGGAGCCTGGTGCTGAGGACA	SpnD39IIIF_2: AAG-N7-GTG	5.09	0.844	0.736	0.943	202
472750 (-)	m6A	201	TCCTTGTACTTGTCCTCAGCACCAGGCTCCTTGTTGATATC	SpnD39IIIF_1: CAC-N7-CTT	4.92	0.984	0.88	1	161
472858 (+)	m4C	213	GCAGGCGCCAATGGTGGTTTCGGTGGTTTCAATGGGGCAGG		1.53	0.706	0.474	0.931	15
472877 (-)	m4C	193	CTCAAAACCACCGAAGCCACCTGCCCCATTGAAACCACCGA		1.66	0.417	0.215	0.556	12
473031 (+)	m6A	218	CGGAACTGAGAAGGAAGTTAAGTATCATCGTGAAGCTGGCT	SpnD39IIIF_2: AAG-N7-GTG	6.59	0.879	0.79	0.955	308
473041 (-)	m6A	203	CATGTACGACAGCCAGCTTCACGATGATACTTAACTTCCTT	SpnD39IIIF_1: CAC-N7-CTT	5.87	0.893	0.805	0.982	238
473192 (+)	m4C	219	AAGTAACCTGTGATGTCTGTCACGGTCGAGGAAAAGAAATC		1.49	0.324	0.187	0.459	9
473200 (+)	m6A	219	TGTGATGTCTGTCACGGTCGAGGAAAAGAAATCAAATATCC	SpnD39II: TCGAG	5.32	0.906	0.819	0.985	280
473397 (+)	m6A	218	TTCTGTGGAAGCTAGCGACAAGTTTGAACGTGAAGGAACGA	SpnD39IIIF_2: AAG-N7-GTG	5.28	0.795	0.687	0.905	228
473407 (-)	m6A	201	TAGAAGATAGTCGTTCCTTCACGTTCAAACTTGTCGCTAGC	SpnD39IIIF_1: CAC-N7-CTT	5	0.835	0.724	0.934	198
473620 (+)	m6A	211	GTTACTGTTAATGTCGTAACACCGACAGGCTTGAACGACCG	SpnD39IIIF_1: CAC-N7-CTT	4.71	1	0.918	1	203
473630 (-)	m6A	201	TACTTTTTGGCGGTCGTTCAAGCCTGTCGGTGTTACGACAT	SpnD39IIIF_2: AAG-N7-GTG	7.86	0.808	0.685	0.896	216
474053 (-)	m4C	215	CCCCCGGCTCTTTTTTAAAACGTAAACAAGTTATAGTGAAT		1.47	0.418	0.276	0.583	9
475676 (+)	m4C	210	AATGACCACTTTGTCTTGTTCCTGCTTGTCCTGTTGGGCTT		1.68	0.612	0.456	0.8	6
476326 (+)	m6A	213	ACTGGCGCAGGTTTTTATCGAGCAAGCTTGGATTGCGACAG	SpnD39II: TCGAG	9.73	0.942	0.88	1	319
476483 (+)	m6A	207	GGCTTACAGGAGGTAGTTCGAGGATTGACCAGTTTTGTTTT	SpnD39II: TCGAG	6	0.88	0.793	0.965	240
476526 (-)	m6A	202	TTTTTCTTGGAAGGTAATCAACCCAACAACTAATTCCACAA		1.74	0.418	0.302	0.575	15
476625 (+)	m4C	222	ATCAGGTAAAACGTCAGATGCAGGACTAACATTGCTGATAC		1.69	0.641	0.46	0.828	21
476701 (-)	m4C	220	TCTACGGACCAACCATTATCCTGTAGTAACAAAAAAGAAGC		1.63	0.654	0.478	0.869	17
477540 (-)	m6A	219	TCAAGATTACTTAAATTTTGAAGCATATTAAAACTAGCTTT		1.43	0.197	0.099	0.288	4
478116 (+)	m6A	216	GGAGTTTGAATCTCGTATCGAGACAGCCCTCCTCTATGCCA	SpnD39II: TCGAG	5.97	0.986	0.908	1	298
478230 (-)	m6A	195	GGGGTCTTGGGGATGTTTCGAGATAGTAAACCTCTTTGAAA	SpnD39II: TCGAG	3.48	1	0.997	1	148
478958 (-)	m6A	196	TTTTGAAAACCTGTATCTAGAAACTCCCTTCTCAATCTAGT	SpnD39I: TCTAGA	5.86	0.942	0.834	1	208
478963 (+)	m6A	214	ATTGAGAAGGGAGTTTCTAGATACAGGTTTTCAAAAGTCTC	SpnD39I: TCTAGA	5.5	0.999	0.981	1	277
479904 (+)	m6A	208	ATAGCTGAATAGGTAGTTCAAGTGCTTTTGTGATTTTAAAT	SpnD39IIIF_2: AAG-N7-GTG	4.64	0.836	0.752	0.936	255
479914 (-)	m6A	194	TTTTAAGTAAATTTAAAATCACAAAAGCACTTGAACTACCT	SpnD39IIIF_1: CAC-N7-CTT	5.17	0.817	0.699	0.923	198
480247 (-)	m6A	176	ACTCCTACCAGAACAGAGCAAGGCAATCTCTTTAAATTAAC		1.58	0.37	0.223	0.498	5
481154 (-)	m4C	203	GGAAGAGAGTCAGAAAACTGCCTTAGAAACTCAATTACAAA		2.06	0.637	0.487	0.79	32
481427 (-)	m6A	192	TAATCTTTTTAGAAGCGTCGAGTTTTATCAGAGACGTTACC	SpnD39II: TCGAG	5.42	0.917	0.812	1	182
482371 (-)	m6A	194	GCGCTCAATTAGTCATGTCGAGTAAAATTTCTATCGGTCAG	SpnD39II: TCGAG	6.68	0.979	0.897	1	253
482898 (+)	m6A	184	GGCGAATATAGGATAAAATCACATCAATGCTTAATCTCTGG	SpnD39IIIF_1: CAC-N7-CTT	4.76	0.845	0.711	0.951	214
482908 (-)	m6A	179	CCGTTCTGAGCCAGAGATTAAGCATTGATGTGATTTTATCC	SpnD39IIIF_2: AAG-N7-GTG	6.06	0.805	0.658	0.893	196
483554 (+)	m6A	168	ACCATAGAATTTAGCAATCGAGGCTAAGGCAGCGACACCAC	SpnD39II: TCGAG	5.63	0.924	0.818	1	203
483565 (-)	m4C	180	TGCGAGAGACTGTGGTGTCGCTGCCTTAGCCTCGATTGCTA		1.91	0.444	0.304	0.588	11
485644 (-)	m6A	184	CTGGATGGGGCCAAAAACTGAGGTAGTCAAAATCAAAGACA		2.35	0.521	0.395	0.647	29
485815 (-)	m4C	172	GCTCTTTTTATAAGCAAGGCCCAGCAACAAGCCCCCAAGTA		1.79	0.277	0.165	0.374	4
486357 (+)	m4C	180	CCGTCTTCATCGCTCACGTCCGTTGATGACACAATTGAGTC		1.88	0.751	0.544	0.95	32
486809 (-)	m4C	201	ATGACGCAAACCATGAATCTCCCGATTGACATTTTCTAAAT		1.53	0.751	0.534	0.984	10
486949 (+)	m4C	183	TGGAAGCCAAGGCAAAATGGCGGGACTTGTTTGGCAATGAT		1.75	0.852	0.629	1	28
487405 (-)	m4C	198	CATGACATTGCCTTCAAAATCACTGGCATGCAAATCTAGCC		1.92	0.812	0.603	1	49
487418 (+)	m6A	188	TGCCAGTGATTTTGAAGGCAATGTCATGACAGAATACGAGC		1.43	0.238	0.102	0.381	7
487702 (+)	m6A	196	TTTTGAACTCGTGGATATCGAGTATGGAAAGATTGGCAGTG	SpnD39II: TCGAG	5.16	0.915	0.83	1	249
487711 (+)	m6A	189	CGTGGATATCGAGTATGGAAAGATTGGCAGTGACATGATTC	SpnD39IIIF_2: AAG-N7-GTG	5.38	0.781	0.664	0.9	202
487721 (-)	m6A	186	AAAATACTGAGAATCATGTCACTGCCAATCTTTCCATACTC	SpnD39IIIF_1: CAC-N7-CTT	6.17	0.962	0.862	1	198
487994 (+)	m6A	179	GGAACTTTGTTGGCCTTCGAAGAGGACGAGTTGACTATGGA		1.84	0.382	0.269	0.498	10
488139 (+)	m4C	188	GGATTCAAAAGTGAAGAAAACATGAGTAAAGAAATGCTAGA		1.41	0.994	0.891	1	3
488498 (+)	m6A	186	CATCATGGAAAAAATGCGCAAGCAAACACGTGCCATCACTT	SpnD39IIIF_2: AAG-N7-GTG	5.13	0.765	0.668	0.861	193
488508 (-)	m6A	181	TAAGTATTGTAAGTGATGGCACGTGTTTGCTTGCGCATTTT	SpnD39IIIF_1: CAC-N7-CTT	4.75	0.885	0.772	1	182
489002 (+)	m6A	174	AGAAAATATCGATGTTATCGAGTGGGTAGCAGATCCAGCTG	SpnD39II: TCGAG	3.3	0.91	0.774	1	100
489230 (+)	m4C	175	ATTTGAAGCCATGGAAGACGCTGCTTCAGTAGAGTTGGAAG		2	0.442	0.303	0.569	21
489781 (-)	m4C	182	CTTAATTCCAGTGTTGAAAACACGGTTACAATTTCTACTTG		1.61	0.363	0.214	0.523	14
489821 (+)	m6A	176	GCATAGCAGTCGGGAAATCGAGAAAGGTTTTGGCTGTAACA	SpnD39II: TCGAG	6.57	0.963	0.874	1	199
489866 (+)	m6A	177	CTGGATTTACAAAGAAAATGAGGTCTCTTATGGAATAGAAG		1.74	0.362	0.245	0.47	5
490084 (+)	m4C	171	TCCGAAAGTAGAAGCAAAACCTGCAGCACCAAAAGTAAGTG		1.57	0.448	0.293	0.636	3
490119 (-)	m4C	186	TTTAGCTGGCTCAGATTTTTCGGTTTTCTTTTCTGCACTTA		1.64	0.555	0.364	0.759	4
490231 (+)	m6A	174	ACCGCAAAGCCGTAATTTCAAGGCTGAGCGTGAAGCCCGTG	SpnD39IIIF_2: AAG-N7-GTG	5.03	0.833	0.737	0.919	207
490241 (-)	m6A	183	TGCTCTTTAGCACGGGCTTCACGCTCAGCCTTGAAATTACG	SpnD39IIIF_1: CAC-N7-CTT	4.41	0.737	0.62	0.831	177
490475 (+)	m6A	180	CGTTCAAATCAAGCGGCTCCACGTATTGACTTTAAAGCCCG	SpnD39IIIF_1: CAC-N7-CTT	3.81	0.94	0.816	1	164
490485 (-)	m6A	177	GGCTGCTGCACGGGCTTTAAAGTCAATACGTGGAGCCGCTT	SpnD39IIIF_2: AAG-N7-GTG	5.3	0.967	0.865	1	224
490733 (-)	m6A	185	TCACGATTTTTGTCTGGTCGAGCTTGTTTTTTACGACGTGT	SpnD39II: TCGAG	7.78	0.879	0.789	0.958	225
490868 (+)	m6A	161	AACAACAAAAAGAACAAAAAAGGCAATAACAAGAACAACCG		2.17	0.459	0.338	0.564	31
492490 (+)	m6A	173	ATTTATGGTTATCAACGGTAAGGTTGCCCGTGACTCTAAAG	SpnD39IIIF_2: AAG-N7-GTG	6.14	0.934	0.87	0.991	281
492500 (-)	m6A	179	ATAACACGGACTTTAGAGTCACGGGCAACCTTACCGTTGAT	SpnD39IIIF_1: CAC-N7-CTT	6.53	0.908	0.81	1	163
493013 (+)	m6A	161	AGTCAATGAGATTTTGCAAAAGAAAGTCCGTGATCCACGTG	SpnD39IIIF_2: AAG-N7-GTG	7.17	0.813	0.714	0.909	193
493023 (-)	m6A	188	ACACCTTGGACACGTGGATCACGGACTTTCTTTTGCAAAAT	SpnD39IIIF_1: CAC-N7-CTT	4.75	0.939	0.816	1	204
493244 (+)	m6A	177	CGTCAAAGACGAGTCCATCGAGTATGGAAACAAGATTGACG	SpnD39II: TCGAG	5.72	0.882	0.772	0.975	217
493655 (+)	m6A	194	GTTGATCGTTCGAAATTTTTAGTGGATAAGTTTTCCAAAGA		1.7	0.201	0.116	0.301	11
494668 (-)	m6A	183	CGACTTGGATTACCATCTAGATAAGTTTAAAGAACCAATCC	SpnD39I: TCTAGA	5.75	0.985	0.902	1	186
494673 (+)	m6A	189	GGTTCTTTAAACTTATCTAGATGGTAATCCAAGTCGCAGAA	SpnD39I: TCTAGA	6.75	1	0.936	1	263
495082 (-)	m6A	167	TGCGCATTAAGGGATTGGCAAGGGGTTTAAAACCCAACTCC		1.45	0.381	0.17	0.46	7
495336 (+)	m6A	170	TACGGGCGTGTCAGCCATCGAGATTTCCCTTATGGAGCACG	SpnD39II: TCGAG	5.08	0.952	0.859	1	219
495747 (-)	m6A	159	TCGTTAGAGCTGTTTGAAAGAGTTCCCTAATCTGATCATCC		1.83	0.306	0.189	0.434	16
495890 (-)	m6A	164	CCAGTCATCCTGAGTAAAAGACTCAAGGAGAATCATGAGGA		1.58	0.245	0.151	0.354	4
496170 (+)	m6A	171	TAATGGCTATCTTTCAGTCGAGCAGGCCAATCTCATCCTCA	SpnD39II: TCGAG	10.67	0.984	0.912	1	219
496362 (+)	m6A	166	CAAGGTCAAGGCTATCATGAAGGGACTTCGTGAGGGGACCA	SpnD39IIIF_2: AAG-N7-GTG	5.07	0.899	0.715	1	167
496372 (-)	m6A	164	TACTTGTCCTTGGTCCCCTCACGAAGTCCCTTCATGATAGC	SpnD39IIIF_1: CAC-N7-CTT	5.73	0.884	0.774	1	174
496538 (+)	m4C	161	AGATTGATACGGACTATTTCCGTGGATTAGAATAAGGAGAA		1.6	0.588	0.329	0.799	13
497839 (+)	m4C	175	AGCAGGCTGGTTTTATCAGTCATCAGGAGAAATTGGAACGT		1.59	0.616	0.388	0.842	3
498621 (-)	m6A	189	GGTCTCTTATGCGAGCTTCGAGGGTAAAGCCAAGCTTTTCC	SpnD39II: TCGAG	5.95	1	0.917	1	268
498811 (+)	m6A	164	AAATGATAGTGATATTATCGAGCGATTAGCTTATTTAGAAA	SpnD39II: TCGAG	4.57	0.983	0.861	1	194
498974 (-)	m4C	161	TTTTTAATACTTAAAAAATCCGAGACATCTGAAATAAACAA		1.73	0.53	0.36	0.768	15
499782 (-)	m4C	190	AAGGCTTAGCCTTTTGATCGCCTGAAGGCTTGAAAACATCA		1.76	0.684	0.496	0.869	4
501294 (+)	m6A	176	TGACCCAATGGATGTTATCGAGAAATACGGTGCCGATGCCC	SpnD39II: TCGAG	6.75	0.933	0.843	1	242
501334 (+)	m4C	180	CTTCGATGGTTCCTTTCAAACGGTTCTGCGCCAGGACAAGA		1.82	0.57	0.398	0.755	19
501344 (+)	m4C	179	TCCTTTCAAACGGTTCTGCGCCAGGACAAGACGTGCGTTTC		1.49	0.495	0.305	0.703	9
501582 (+)	m6A	176	TGAAAACTTTGATAAGTTCGAGTTTGGTGTGGCTGGTCATA	SpnD39II: TCGAG	6.69	0.986	0.878	1	244
501700 (-)	m6A	192	GTATAGAGGAGAACAGATCGAGTAATTACCTTATCGTCTTC	SpnD39II: TCGAG	4.98	0.985	0.883	1	237
502044 (+)	m4C	181	TCCAGAACACTTGGAAATCGCATCAACCATCCCTGCACCTG		2.87	1	0.835	1	30
502185 (-)	m6A	192	GTTTTTTGCCAACCATGTCGAGTTCTTTCTGCCATTTGGCA	SpnD39II: TCGAG	5.77	0.951	0.852	1	208
503047 (-)	m6A	200	AACTTTGGAATATCATCTAGATTTGTGACCAAGGATAAAAT	SpnD39I: TCTAGA	6	1	0.924	1	262
503052 (+)	m6A	169	ATCCTTGGTCACAAATCTAGATGATATTCCAAAGTTAGTGT	SpnD39I: TCTAGA	6.47	0.89	0.791	0.985	193
503704 (-)	m6A	208	CTAAAGCTAAAGCCTCTTCGAGACAATAGTTCTACAATACG	SpnD39II: TCGAG	3.97	0.999	0.917	1	243
504223 (-)	m6A	198	AAATCGAGGTCTAAATCTAGATACATTTTTTCTGAAGACAA	SpnD39I: TCTAGA	4.69	1	1	1	250
504228 (+)	m6A	174	TTCAGAAAAAATGTATCTAGATTTAGACCTCGATTTTTCAT	SpnD39I: TCTAGA	7.2	0.957	0.863	1	216
504237 (-)	m6A	201	ATTTGGATTATGAAAAATCGAGGTCTAAATCTAGATACATT	SpnD39II: TCGAG	4.71	0.999	0.96	1	227
504239 (-)	m4C	201	GTATTTGGATTATGAAAAATCGAGGTCTAAATCTAGATACA		1.52	0.578	0.436	0.709	40
504261 (-)	m4C	197	CCTAAAATTCAATGTTTACTCAGTATTTGGATTATGAAAAA		1.53	0.703	0.474	0.957	8
504923 (+)	m6A	187	CCTTTATTTTCGTTTCTGTCACATTTTAGCTTGTAAATTGA	SpnD39IIIF_1: CAC-N7-CTT	3.77	0.77	0.624	0.884	146
504933 (-)	m6A	196	ATGAAAGTACTCAATTTACAAGCTAAAATGTGACAGAAACG	SpnD39IIIF_2: AAG-N7-GTG	6.48	0.807	0.706	0.915	222
504992 (-)	m4C	209	TTTATTTAGAACTAAGAAATCGTGCTTATCTGGTAAATCAT		1.47	0.423	0.235	0.587	5
505172 (+)	m4C	187	AAGAAGATCTAACGAAAACTCAGTCATTAATTCTTGAACAA		1.77	0.518	0.37	0.715	27
505451 (-)	m4C	194	TCGTCAAAAAAGGGAAAAATCGTTACTATTCTCCTGATTTA		1.7	0.969	0.744	1	14
505659 (-)	m6A	191	GTGTACATGAACTACACCCCAAAAGTTAGACAGAAAAAATC		1.5	0.131	0.061	0.215	3
505938 (-)	m4C	189	ACGTTTACACAAGAAAAACTCACTATCCCCATTAAAAGAAG		1.6	0.287	0.15	0.418	7
506002 (+)	m6A	187	TATGGAACGCTCTCAGTTCGAGGAGATGTTCCAACTTCAAA	SpnD39II: TCGAG	6.33	1	0.932	1	269
506040 (+)	m4C	188	AAAGTAGTCGCTTGACGACGCAAGAAAAATTACAATTGTTT		1.66	0.56	0.364	0.736	6
506117 (+)	m6A	175	AAGAATTTTATCAATGAACAAGGGAAAATTCAGTATTTTCC		1.52	0.282	0.172	0.367	9
506801 (+)	m6A	211	TCGTCTGTGACATCCAAGGCACTTTTTTTCTTGAAAAATAT	SpnD39IIIF_1: CAC-N7-CTT	5.72	0.905	0.803	0.985	233
506811 (-)	m6A	190	AAAGGAAGCCATATTTTTCAAGAAAAAAAGTGCCTTGGATG	SpnD39IIIF_2: AAG-N7-GTG	5.62	0.846	0.742	0.931	256
507763 (+)	m6A	197	CCAAGTGGCAGAAGGACGGAATATCTTGGTTTTAGTTAATC		1.96	0.355	0.245	0.491	4
508696 (+)	m4C	204	GAAATATCATAAAATAAAAACGGTTACAGAGTTATTAATTA		1.5	0.381	0.24	0.506	25
508705 (+)	m6A	204	TAAAATAAAAACGGTTACAGAGTTATTAATTATTTAAGCTT		1.94	0.299	0.2	0.408	48
509168 (+)	m6A	197	TAACGGATCATATTTCTTCGAGTATAGAACGTTATAAAGAA	SpnD39II: TCGAG	6.66	0.892	0.794	0.988	251
509286 (+)	m6A	201	TTTACAAATAATAAAAAAAGAGTTAGGTATTGAACTTCCAA		1.63	0.181	0.088	0.26	5
509747 (-)	m6A	188	TTTCACCTCCAATTACATCGAGGATTTTTTGTACCTTATCT	SpnD39II: TCGAG	6.64	1	0.978	1	279
509855 (+)	m6A	214	CAATGATGATGATGTGAAGAAGATACCAGGTGTAATAGGTA	SpnD39IIIF_2: AAG-N7-GTG	2.93	0.891	0.742	1	110
509865 (-)	m6A	195	TTTTTCATAATACCTATTACACCTGGTATCTTCTTCACATC	SpnD39IIIF_1: CAC-N7-CTT	3.72	0.931	0.816	1	210
510063 (-)	m4C	190	AAGACTTTCAGCATACCTCCCCCTAACATTGCTGGAATGAT		1.84	0.739	0.529	0.923	45
511485 (-)	m6A	197	GGTAATACTAATACATCTAGAAAATCATTGGTATTCGTTAC	SpnD39I: TCTAGA	4.3	0.855	0.752	0.966	191
511490 (+)	m6A	192	GAATACCAATGATTTTCTAGATGTATTAGTATTACCTAATA	SpnD39I: TCTAGA	3.22	0.927	0.786	1	137
511523 (+)	m6A	181	ACCTAATAATCAGACAATCGAGCATTCTAAGGAATTACTGG	SpnD39II: TCGAG	7.98	1	0.935	1	296
512022 (-)	m6A	187	TACCTTTCTAAAACTGTTCGAGCAAATTTTTCATAAAAATG	SpnD39II: TCGAG	6.89	0.984	0.904	1	239
512188 (-)	m6A	183	AATTTTTGTAACCAAACTCGAGGCGACTAATTCATGATGTA	SpnD39II: TCGAG	4.71	0.888	0.772	0.985	216
512191 (+)	m6A	170	ATCATGAATTAGTCGCCTCGAGTTTGGTTACAAAAATTGCT	SpnD39II: TCGAG	5.88	0.998	0.899	1	226
512839 (+)	m6A	175	TTGACTGTGTTTCTATGTCCACTGCACAACTTTCTAAAAGG	SpnD39IIIF_1: CAC-N7-CTT	4.92	0.95	0.825	1	180
512849 (-)	m6A	189	TGAGACCGTACCTTTTAGAAAGTTGTGCAGTGGACATAGAA	SpnD39IIIF_2: AAG-N7-GTG	6.87	0.878	0.782	0.984	239
513484 (-)	m6A	192	ACGCGGTACCATCCGTTTTCATCTGACAAGTCAGACCTTCA		1.6	0.195	0.095	0.289	4
515167 (+)	m6A	193	TGAAATGATAGGAAAGGAAAAGAACCAGTGTGGCAATGGTC	SpnD39IIIF_2: AAG-N7-GTG	5.47	0.831	0.74	0.937	207
515177 (-)	m6A	211	TCTCCAGAATGACCATTGCCACACTGGTTCTTTTCCTTTCC	SpnD39IIIF_1: CAC-N7-CTT	4.67	0.806	0.705	0.905	200
515297 (+)	m6A	196	AATGTCAACTACAGGAATCGAGGTAGAGGGTGTCGAATCAC	SpnD39II: TCGAG	1.85	0.624	0.458	0.792	62
515530 (+)	m4C	192	AAATCAAAAAAGGAAAAATCCGTGGTTTGGAGTCACTTGGA		1.66	0.601	0.407	0.817	11
517182 (+)	m4C	215	CGTACAGCCGTGATTTCACTCGGTGACCAAGTTCTTGGTTT		1.56	0.905	0.611	1	4
517577 (-)	m6A	207	CTGCATTGACTTTTTCTTCGAGCGATGCTTGGATTTTTTCC	SpnD39II: TCGAG	7.58	1	0.952	1	319
518050 (-)	m6A	198	GGACAATTGTATTACATTCGAGAAAACAAAATATACCAGAT	SpnD39II: TCGAG	5.49	0.979	0.873	1	239
518263 (+)	m4C	212	CTCACCTCTGATATTGGTAGCTAGTTCAGGGAATATAGCCA		1.67	0.318	0.165	0.457	9
518313 (-)	m6A	199	AATAGAAGCACAACATATTGAGCGAATTTTTAGCCATTTTG		2.05	0.409	0.301	0.538	7
518971 (-)	m4C	193	GACTGTCCCACGCTTGATTTCAGTGTGGATAGTTTGAGGAG		1.69	0.576	0.381	0.755	17
519334 (-)	m6A	185	TATGTATTTTTAAAAAAATGAGCGAATTATGATTCGATAGA		1.6	0.278	0.188	0.381	6
520173 (-)	m6A	175	CAAGTCCAAGTTTTGAACTGAGGCAGGCACTACGTTGAAAA		1.81	0.308	0.205	0.403	5
520746 (+)	m4C	180	TTGTTGAAGGTAAGAAAACTCTTGAACTCGTTAAAGGTGGC		1.71	0.59	0.405	0.786	13
522741 (+)	m6A	172	AAGTGGATGCAGGCTGTTCGAGCCTCGTAACTCAGCTCTTC	SpnD39II: TCGAG	7.48	0.93	0.835	1	238
523570 (+)	m6A	184	AAGCTTCCTAGCACTCGTCGAGTGCGACGTCACCTTCCTAT	SpnD39II: TCGAG	5.73	0.937	0.843	1	213
523836 (-)	m4C	182	ACCAGTTTCTACAATTAACTCACGACCCGCAAAAGTCGTTT		1.51	0.418	0.244	0.581	3
524005 (+)	m6A	182	AAAAATGTATGCGGCTGGGAAGTTTCCTGGTGGCTTTATGA	SpnD39IIIF_2: AAG-N7-GTG	6.25	0.933	0.839	0.99	221
524015 (-)	m6A	174	CCTTCACGTTTCATAAAGCCACCAGGAAACTTCCCAGCCGC	SpnD39IIIF_1: CAC-N7-CTT	4.74	0.917	0.819	1	192
524066 (-)	m4C	175	ATCGGACGGTCAATCAAACGCGCTGTCAAGGTCGCATCTGT		1.98	0.712	0.522	0.911	37
524586 (+)	m4C	157	AAGTAGAAGAGAAATTGGCCCGTGAAGCTGCAACTCAAGCA		1.61	0.676	0.401	0.898	16
524791 (+)	m4C	174	TGAAATCCGTCCTTTGGATGCGGTTGTTGACTTCCTTCCTC		1.71	0.444	0.271	0.629	16
524811 (+)	m4C	170	CGGTTGTTGACTTCCTTCCTCGTGTACATGGTTCAGGTCTC		1.68	0.48	0.3	0.665	5
525011 (-)	m6A	177	CGCTCACCAAGGGCACCGTGACCGATTTCACGACGACCTGG		1.82	0.432	0.29	0.587	4
525703 (+)	m6A	183	TGCTAAAGTCGTTCGTATCGAGAAATTTGGTGCCTTTGTTA	SpnD39II: TCGAG	6.4	1	0.953	1	232
526039 (-)	m4C	182	TTACAATATCAATGGTTTCGCGCCACCACCCCATACATTTC		1.68	0.538	0.349	0.718	12
526600 (-)	m6A	184	TGGCATCTTTAGCCTGCTCGAGTTTATTGACATAATACTCT	SpnD39II: TCGAG	7.67	1	0.926	1	250
526603 (+)	m6A	178	GTATTATGTCAATAAACTCGAGCAGGCTAAAGATGCCAGTC	SpnD39II: TCGAG	7.21	0.979	0.91	1	256
526746 (-)	m4C	188	TGTTAGAGAGATAGGGATCGCGATAGGTACCGTCATAGTTT		2	1	0.881	1	18
526986 (-)	m4C	182	GATGATTCTCTAAAAAAATACGTTCTGTCTGAAAAGTGACT		1.85	0.498	0.317	0.67	7
527037 (+)	m6A	183	CAGTAACTGGGGACTAATCGAGGATGAAGAGACAGAAACTT	SpnD39II: TCGAG	7.14	1	0.949	1	316
527189 (+)	m6A	183	TTTCAGAGGAACATGAATCGAGAGAAGTTGTGGATAGATAT	SpnD39II: TCGAG	5.08	0.947	0.84	1	185
527553 (-)	m4C	177	CTAAAAGTTCAAGTAAATTTCAGTCCGAATATCTCTACACT		1.77	0.502	0.332	0.694	23
527594 (-)	m4C	144	TAATCAGGAAAGCTGAAATCCAAGAACAATTAGTTTCATCA		1.71	0.973	0.969	1	8
527649 (-)	m4C	174	GGACAAATTCTCGCAAATCACGAGACATGGTGTCATAGATT		1.89	0.648	0.485	0.833	24
528009 (+)	m6A	172	TTTTGTGGAAGACTTGATCGAGAGAGGCTTTGCCTATGAGA	SpnD39II: TCGAG	5.07	0.912	0.789	1	165
528868 (+)	m6A	170	CAAGAGGCGCGTGCCAATCGAGACTTTGAGACAGCAGACCA	SpnD39II: TCGAG	6.82	1	0.953	1	257
529154 (-)	m4C	154	TAGATTTCTTCTTCTTTTTCCGTTAGGACCTGCTCCTCCAA		1.61	0.634	0.368	0.859	5
529533 (+)	m4C	177	AGCAGGAGCAGGCTCGTTCGCTAAACCCTTGGTATTCCTAT		1.39	0.315	0.063	0.514	3
529670 (-)	m6A	171	GTCTGACAATTCGGAAAAAGAGTCCGCATCATATCTAGCCA		2.24	0.454	0.344	0.579	33
531196 (+)	m6A	163	AGCAATGGAAGAAGAAATCGAGACGATTATGGGGATTGCTT	SpnD39II: TCGAG	5.2	0.893	0.789	1	238
531559 (-)	m6A	187	ATACGAAAAAAAAAATATCGAGTAGGGGATAATCTCTAGCC	SpnD39II: TCGAG	5.11	0.985	0.89	1	221
532621 (-)	m6A	190	ACAGAATTGTAGGAAGATCGAGCTCTTGCCTTTTCCAAGTG	SpnD39II: TCGAG	7.82	1	0.996	1	271
533085 (-)	m6A	189	CCTTCAACAGGACTATCTAGACCAGCAAGTAGGGACAAGAG	SpnD39I: TCTAGA	5.52	0.97	0.865	1	199
533090 (+)	m6A	186	GTCCCTACTTGCTGGTCTAGATAGTCCTGTTGAAGGTTCTA	SpnD39I: TCTAGA	3.75	0.987	0.884	1	170
533347 (-)	m4C	189	TTCTGAGACCAAACTGCGAGCAATGGCAACACGTTGCTGTT		1.64	0.844	0.593	1	3
533610 (-)	m6A	178	AACATAGATTCCCTTTCTAGATTTTGTTTTAATCATTCTAT	SpnD39I: TCTAGA	7.39	1	0.972	1	301
533615 (+)	m6A	181	ATGATTAAAACAAAATCTAGAAAGGGAATCTATGTTACACA	SpnD39I: TCTAGA	3.2	0.766	0.633	0.911	139
533705 (+)	m4C	192	CCTGATTATTCTCCTCATGGCGAGCTTGAGTTTGGTCGGCT		1.48	0.422	0.189	0.575	5
534865 (+)	m6A	171	GCTTTAGCAAGACCTTGTCGAGCCTAGACATTTCTATTCAG	SpnD39II: TCGAG	8.61	0.983	0.901	1	242
536015 (-)	m6A	158	AACCAGAACACTAAATATCGAGAAGGTATAGATAAATATCT	SpnD39II: TCGAG	7.71	0.914	0.811	1	182
536163 (+)	m6A	199	GAAAGATAGGCAGAGTATCGAGCAAGTGTTAGACTTGTATT	SpnD39II: TCGAG	8.27	1	0.96	1	255
536215 (+)	m6A	193	GATATCAAGGGGACCGTCAAAGGTGAGATGACCGAGGACAA		1.74	0.269	0.14	0.374	20
536355 (+)	m4C	206	GATTCTCCAGTTTCTAGCTTCCATGGATTTACAAAAGGAAG		2.23	0.371	0.263	0.49	32
536924 (-)	m6A	150	CTCTCTTTCCTTGGCTAGCAAGGCATAATCTTTGACCAGAT		1.68	0.306	0.18	0.438	13
537240 (+)	m6A	179	AAAATTAGCTTATCGTTTCGAGATGGAGGAGAATCGTTTAA	SpnD39II: TCGAG	5.97	0.985	0.907	1	236
537301 (+)	m6A	179	AAAGTCGTCCAAGACTAGGGAGAGAAAGGGTTTACATAGAT		1.86	0.373	0.215	0.501	10
537486 (+)	m4C	172	GTCCAAGCAGCCCGTGACAACGGTTATGCAGTTGGTGGATT		1.76	0.414	0.267	0.565	7
537511 (+)	m6A	175	ATGCAGTTGGTGGATTTAACACAAACAACCTTGAGTGGACT	SpnD39IIIF_1: CAC-N7-CTT	4.81	0.773	0.653	0.894	166
537521 (-)	m6A	136	AGATAGCTTGAGTCCACTCAAGGTTGTTTGTGTTAAATCCA	SpnD39IIIF_2: AAG-N7-GTG	5.73	0.796	0.698	0.908	195
538233 (+)	m6A	178	AAGAAAAAACTCTTCGACCCACGTAAATTCTTGGCTGACGG	SpnD39IIIF_1: CAC-N7-CTT	5.04	0.85	0.717	0.958	174
538243 (-)	m6A	154	AGCTTTTACACCGTCAGCCAAGAATTTACGTGGGTCGAAGA	SpnD39IIIF_2: AAG-N7-GTG	5.96	0.801	0.685	0.899	189
538405 (-)	m6A	151	ACAGCATTGTGCTAGTCTAGATTCAGTTTACTATACTAAAA	SpnD39I: TCTAGA	6.57	0.975	0.864	1	204
538410 (+)	m6A	170	GTATAGTAAACTGAATCTAGACTAGCACAATGCTGTTTCTA	SpnD39I: TCTAGA	6.24	1	0.928	1	227
539391 (-)	m4C	158	ATGATAATGGGCAATCGTCTCCTTACATTTAATCTTCTAAG		1.49	0.541	0.309	0.751	13
539949 (+)	m4C	144	TCTACTCTCATCAAAAAACTCTCCAATTGAACTGGAGAGTG		1.89	0.626	0.433	0.798	64
539952 (+)	m4C	134	ACTCTCATCAAAAAACTCTCCAATTGAACTGGAGAGTGGCT		1.75	0.435	0.238	0.63	10
540437 (-)	m6A	140	GCCTTGGCTGAGATTATTCGAGGCGGTCTCAATGCCGTAGA	SpnD39II: TCGAG	5.22	0.895	0.763	1	140
540567 (-)	m6A	132	TATTTCCAGTATTTATATCGAGTTTGTGCGCAACGTTCCCA	SpnD39II: TCGAG	6.1	0.963	0.862	1	182
541965 (-)	m6A	120	AACCCGCGGCCCCCTTCTAGACAATGAACAGGTCGATATGG	SpnD39I: TCTAGA	4.89	0.968	0.827	1	110
541970 (+)	m6A	108	TCGACCTGTTCATTGTCTAGAAGGGGGCCGCGGGTTTGTGC	SpnD39I: TCTAGA	4.99	0.882	0.721	0.985	115
542403 (-)	m6A	131	CACGAAATGGGCTTTGCTCGAGAGGTTGCGGACCGCATTAT	SpnD39II: TCGAG	3.5	0.891	0.696	1	97
542406 (+)	m6A	120	ATGCGGTCCGCAACCTCTCGAGCAAAGCCCATTTCGTGGGT	SpnD39II: TCGAG	7.87	0.956	0.852	1	164
542654 (+)	m4C	121	AAATTCCAGATATTTTTGGGCGGTTTTTTCAGCTTCTTTTT		1.46	0.461	0.2	0.644	6
542725 (-)	m4C	138	TAACCTTTATCCACACAAAACGGTGTTAGAAAACGTGACAC		1.75	0.819	0.556	1	13
543387 (+)	m4C	126	GACTGGGTCCTGAGGTGGCTCGGTTATTGTTTGAGAGAGGG		1.56	0.503	0.291	0.691	5
543694 (+)	m6A	126	TGTTTATAAATACTTTATCGAGCAAGAAGGAATTTCCTTGA	SpnD39II: TCGAG	7.71	0.895	0.769	0.989	166
543907 (+)	m6A	128	TGGTTGTGGAGTTGCTTTCAAGTTGGCTTGTGCCCTGTTAG	SpnD39IIIF_2: AAG-N7-GTG	4.48	0.722	0.56	0.852	111
543917 (-)	m6A	146	TGCACTTCTTCTAACAGGGCACAAGCCAACTTGAAAGCAAC	SpnD39IIIF_1: CAC-N7-CTT	4.06	0.891	0.76	1	151
544493 (+)	m6A	129	GAAGCTCTGGATCCCCATCGAGACCTCTTCATCGCCTTTGG	SpnD39II: TCGAG	6.47	1	0.985	1	186
544596 (-)	m4C	149	ACCAGCATCTGCACCTTTTTCACGAACATAATCTTCCAAAA		1.61	1	0.809	1	5
544750 (+)	m6A	130	TTTTTATATCAAGAATTTTCAGGTCGAAAGTGCTCGTACTA		2.59	0.456	0.34	0.594	48
544883 (-)	m6A	148	AATTTAACCGCTAACTCTAGATTCTTGGTTTGAGAAAACTC	SpnD39I: TCTAGA	7.07	0.985	0.903	1	202
544888 (+)	m6A	129	TTCTCAAACCAAGAATCTAGAGTTAGCGGTTAAATTGTCTG	SpnD39I: TCTAGA	5.45	0.935	0.787	1	128
546363 (-)	m4C	156	AGAAAGATTACTGGAAACAGCTGCAACGATGATACGACCTT		1.49	0.487	0.308	0.675	9
546538 (-)	m4C	152	TCAACTCATGGTCTTCAAAGCGAGACATATCTTTAGGCTTA		1.75	0.725	0.507	0.94	19
547140 (+)	m4C	144	CTAGGGCTCGTGTTCACACGCGTGGATTTGTTTATCTCAAG		2.21	0.986	0.775	1	47
547374 (+)	m6A	148	AATAAACAGAGAGAAAGTCGAGTTTCGGCTTTTTCTTATAG	SpnD39II: TCGAG	6.13	0.957	0.835	1	199
547434 (+)	m6A	149	CATGGCAGTAATGAAAATCGAGTATTACTCACAAGTATTGG	SpnD39II: TCGAG	6.24	0.963	0.859	1	233
547498 (+)	m6A	152	CTCTACCCTGATGCCAATCGAGTGGAAGAACCAGAGTGTGA	SpnD39II: TCGAG	5.3	0.972	0.867	1	229
547504 (+)	m6A	151	CCTGATGCCAATCGAGTGGAAGAACCAGAGTGTGAAGATAT	SpnD39IIIF_2: AAG-N7-GTG	5.8	0.83	0.679	0.932	169
547514 (-)	m6A	157	CAAGACGGGAATATCTTCACACTCTGGTTCTTCCACTCGAT	SpnD39IIIF_1: CAC-N7-CTT	6	0.907	0.785	1	208
547606 (+)	m6A	163	AATGTAGAACGCTTGCTTCGAGGAACTAATCTCATCGTTGT	SpnD39II: TCGAG	6.77	0.984	0.895	1	210
548154 (+)	m4C	156	ATTGGAAGTTTTTTTAACAACCCTACCAATTGATTTCAAAT		1.56	0.903	0.579	1	13
548461 (-)	m4C	128	ATCAAAATACTAGCTGTCGCCAGTAATTTTTCTTCCCTGTA		1.58	1	0.722	1	3
548769 (-)	m4C	144	TGTATATTTTCGCCTGAATACGAGGTTGAATGGTGTCTCCC		2.47	0.942	0.738	0.95	28
549355 (+)	m6A	161	GGTATGGTCTGGCAAAATTTAGGTGGTGTTGAAAACTCTCT		2.73	0.492	0.377	0.619	29
549644 (-)	m6A	138	AAAGCAAGATAAACAATTCGAGCCCCTCTTTTTTCTAGCAA	SpnD39II: TCGAG	6.71	0.936	0.835	1	186
549811 (+)	m6A	156	AGAGTTAAAAGAATATGCCAAGCAAAATGGTGTATTAGAGT	SpnD39IIIF_2: AAG-N7-GTG	8.52	0.89	0.8	0.995	183
549821 (-)	m6A	133	TTTACAAGCAACTCTAATACACCATTTTGCTTGGCATATTC	SpnD39IIIF_1: CAC-N7-CTT	5.29	0.883	0.758	1	119
550096 (+)	m6A	164	CTTTGGCATTCGGTTGAAAAAGTTAAAACGTGAAGAACTAT	SpnD39IIIF_2: AAG-N7-GTG	6.59	0.863	0.75	0.957	205
550106 (-)	m6A	144	TTAAAAATCGATAGTTCTTCACGTTTTAACTTTTTCAACCG	SpnD39IIIF_1: CAC-N7-CTT	5.35	0.917	0.813	1	144
550118 (-)	m4C	142	TTTGTTATATTCTTAAAAATCGATAGTTCTTCACGTTTTAA		1.63	0.519	0.3	0.702	11
551313 (-)	m4C	153	ACCGTTACGGACAAGAATTGCCCTGTTAAGAGATTAGTTTG		2.08	0.623	0.417	0.79	21
551697 (+)	m6A	179	GCTAAAAATCTGCGTAATCGAGTACGGTCCTATTTTCGTGG	SpnD39II: TCGAG	6.13	0.981	0.883	1	290
552018 (-)	m6A	155	GGGTTGGTACACTTACGAAAAGGGAATATCCGATCCAGCAA		1.63	0.252	0.13	0.372	8
552389 (+)	m6A	174	CCGTCAGGGTAAGCTTATCGAGCGCGATGTCAATCTCTTCC	SpnD39II: TCGAG	6.42	0.972	0.882	1	229
552393 (+)	m4C	176	CAGGGTAAGCTTATCGAGCGCGATGTCAATCTCTTCCCCTA		3.49	1	1	1	41
552557 (+)	m6A	167	GGTGGATTCCAAGATTCTTAAGCCTCAACGTGGAGAGAAAA	SpnD39IIIF_2: AAG-N7-GTG	6.55	0.86	0.744	0.951	207
552567 (-)	m6A	156	ACCAGTTGTTTTTTCTCTCCACGTTGAGGCTTAAGAATCTT	SpnD39IIIF_1: CAC-N7-CTT	4.84	0.777	0.65	0.883	128
552618 (-)	m6A	157	AGATTGAACTTCTGCTCTAGACTAACACGAGCATTTTTTAT	SpnD39I: TCTAGA	6.89	1	0.942	1	234
552623 (+)	m6A	169	AAATGCTCGTGTTAGTCTAGAGCAGAAGTTCAATCTGCTAG	SpnD39I: TCTAGA	9.26	0.943	0.865	1	234
552722 (+)	m6A	166	CCCGACCCCAGTACGTATCGAGTCCTTCGATAACTCTAATA	SpnD39II: TCGAG	4.55	0.984	0.867	1	264
552891 (+)	m6A	164	ATTCGCAGACGCTATGGTCGAGTACAGCGTGAGGCTTTGAC	SpnD39II: TCGAG	6.66	0.944	0.849	1	238
553093 (+)	m4C	169	TGGACTTGTCTCGCAATTCTCAGGAATTTTTCCTCCTCCAA		1.62	0.709	0.476	0.937	4
553268 (+)	m6A	162	CAAGTCTTTGACCAAAATCAAGGAAGCCAGTGTGGATGAGA	SpnD39IIIF_2: AAG-N7-GTG	4.8	0.78	0.678	0.875	175
553278 (-)	m6A	159	ACTTCGACAATCTCATCCACACTGGCTTCCTTGATTTTGGT	SpnD39IIIF_1: CAC-N7-CTT	6.35	0.935	0.84	1	168
553427 (-)	m4C	164	ATGAACATCTGATAAAATTGCGATTTTATGGTTCATTGTGG		1.71	0.63	0.412	0.84	7
553495 (+)	m6A	159	ATTGCAGATGCTAAAAATCAAGGGGCCAGTGAATATTGGCT		1.98	0.529	0.384	0.679	20
553600 (+)	m6A	165	CCTATCACAGCAAGTGTTCGAGGCAATTGGGATGATCGTGT	SpnD39II: TCGAG	3.5	0.833	0.701	0.961	137
553986 (+)	m4C	153	GCCCTATTTTAATTGGGAGGCGTTAAAAAATCACCGTGCCC		1.79	0.396	0.241	0.528	7
554481 (-)	m4C	158	GACGGAACCCTTGAAAAACTCAGCAATACCTATCTAGGTGG		1.82	0.816	0.588	1	21
555046 (-)	m4C	147	CGATATCGAAGTTTTAAAGGCAGTAGATGAAAAACTCAGCG		1.54	0.525	0.347	0.763	6
555666 (+)	m6A	131	CTTAGCCAAACGTGCTCGTAAGATTGCCCGTGTTGGTGGTG	SpnD39IIIF_2: AAG-N7-GTG	5.81	0.826	0.695	0.935	156
555676 (-)	m6A	142	AAGTTATTAGCACCACCAACACGGGCAATCTTACGAGCACG	SpnD39IIIF_1: CAC-N7-CTT	3.48	0.692	0.542	0.836	86
556624 (+)	m6A	136	CACTTTGCAGGAGAAAATACAGGTGCTGCCCGTCTTCACAG		1.67	0.225	0.107	0.379	8
556631 (-)	m4C	149	TGTAAAGCTGTGAAGACGGGCAGCACCTGTATTTTCTCCTG		1.62	0.734	0.474	0.984	14
557577 (+)	m4C	129	GCAGCGCCAAAAACTGCTCGCATCAATATCATCGGTCAGGC		2.45	1	0.753	1	23
557600 (+)	m4C	126	CAATATCATCGGTCAGGCTCCGGGACTTAAAACTCAAGAAG		1.68	0.746	0.514	0.986	3
557942 (+)	m4C	118	CTATCTGCCAGCCTATTTTCCGCTAGTTCACCCATCACCAC		1.97	0.48	0.305	0.666	6
559147 (-)	m6A	128	GATAGCTCCCAGAACGACCAAGATAACAATCAAAATTGCAA		1.72	0.437	0.3	0.608	23
559461 (+)	m6A	132	GCGATGAAGGGTGGAACACCAGGTGTTTACATCTTGTCACA		1.7	0.336	0.185	0.47	7
559964 (+)	m6A	145	CTCATTGGTTCTACCAAACAAGCAAGAAAGTGATGTTTTTG	SpnD39IIIF_2: AAG-N7-GTG	6.44	0.908	0.805	1	191
559974 (-)	m6A	160	TATTCCATTTCAAAAACATCACTTTCTTGCTTGTTTGGTAG	SpnD39IIIF_1: CAC-N7-CTT	4.89	0.958	0.844	1	187
559998 (+)	m6A	149	GTTTTTGAAATGGAATAATCACTAATACTCTTCGAAAATCA	SpnD39IIIF_1: CAC-N7-CTT	6.51	1	0.941	1	202
560008 (-)	m6A	152	GGTTTGAATTTGATTTTCGAAGAGTATTAGTGATTATTCCA	SpnD39IIIF_2: AAG-N7-GTG	5.78	0.889	0.798	0.981	205
560291 (-)	m6A	155	TGGTAACCAAAACCTTCTAGAGTCTTGACTAAATAGTCCGC	SpnD39I: TCTAGA	8	0.985	0.865	1	149
560296 (+)	m6A	148	CTATTTAGTCAAGACTCTAGAAGGTTTTGGTTACCAGCCGG	SpnD39I: TCTAGA	6.06	0.978	0.879	1	200
560551 (+)	m6A	149	ATCAGGAACCATCCTCATCCACCAAACTTCTTGCCATGTCT	SpnD39IIIF_1: CAC-N7-CTT	4.29	0.872	0.747	0.985	147
560561 (-)	m6A	154	GCATCCTTATAGACATGGCAAGAAGTTTGGTGGATGAGGAT	SpnD39IIIF_2: AAG-N7-GTG	5.66	0.83	0.702	0.918	207
560698 (+)	m4C	120	TGATTTTATCAGTTTTGACCCACGAACTGTCGTGACAGAGA		1.56	0.767	0.475	1	23
560737 (-)	m4C	157	TGACCTTGTCATCCAAATGGCGAGACTTGATAAAACCTGTC		1.75	0.756	0.481	0.985	26
561423 (-)	m6A	145	ACTAAACTCATTTCTTCTAGAAAACGGAGTCTTGTCTCCTT	SpnD39I: TCTAGA	5.55	0.959	0.864	1	174
561428 (+)	m6A	138	GACAAGACTCCGTTTTCTAGAAGAAATGAGTTTAGTCCAAG	SpnD39I: TCTAGA	6.44	0.983	0.858	1	187
561639 (-)	m4C	141	ACTAATCTTTTAATCTCATCCGGTTTTGCTTGGCAGGTTTC		1.86	0.805	0.564	1	4
562148 (-)	m6A	152	TGTTCGCTATAACCAGGTCGAGCAGAATAACGGTCGGCAGC	SpnD39II: TCGAG	7.85	0.885	0.79	0.983	193
563315 (+)	m6A	155	CGCAAGACTTCATCATTTCGAGAAGTGACGTGGGAGATGAA	SpnD39II: TCGAG	6.36	0.985	0.899	1	207
564494 (+)	m4C	171	TGAAAAACGTGGACTGGTTTCGTGTTTGGATTATTACCTTG		1.64	0.466	0.253	0.649	10
564601 (-)	m6A	169	TCCACTAGATTTCGAAATCGAGTAGGGGATAATCTCTAGCC	SpnD39II: TCGAG	5.51	1	0.938	1	210
564644 (+)	m6A	169	GAATCTGGAATAGTCCATCGAGCTTTCTAATACTCTTTGAA	SpnD39II: TCGAG	6.37	0.972	0.883	1	239
565180 (-)	m6A	169	TGATTAGGGAATTTAAACCAACTTCTAACAATGTGTTATAC		1.43	0.125	0.053	0.219	3
565185 (-)	m6A	166	CAAACTGATTAGGGAATTTAAACCAACTTCTAACAATGTGT		1.73	0.43	0.143	0.466	23
566032 (-)	m6A	164	TCAGCTTCAATCTGATCTAGACTTGTTACCTTGGAACGACT	SpnD39I: TCTAGA	5.46	1	1	1	193
566037 (+)	m6A	176	TTCCAAGGTAACAAGTCTAGATCAGATTGAAGCTGATAAAA	SpnD39I: TCTAGA	7.16	0.977	0.885	1	192
566161 (+)	m6A	168	ATGTACGAAAGAGGTGGTCGAGTTGGTTTAGGTAGTCGGTG	SpnD39II: TCGAG	5.97	0.87	0.754	0.968	198
569013 (-)	m4C	167	TAGGCTGTAAAGGCGAAAGGCACGATAAAGCTAATCAACCA		1.6	0.455	0.311	0.632	6
569405 (+)	m6A	192	TTGTAAGGTTATCCTATTCGAGTGAAGATTGTGCAGAGATT	SpnD39II: TCGAG	2.59	0.716	0.574	0.862	94
569586 (+)	m6A	196	CGAACAAATGACTTTTATCGAGGTCTTGGCTTTAAAAAGTT	SpnD39II: TCGAG	2.9	0.851	0.696	0.983	110
569607 (+)	m6A	196	GGTCTTGGCTTTAAAAAGTTAGAGATTTTTTCTCAGCTATG		2.01	0.272	0.179	0.378	26
569783 (+)	m6A	194	AGGTTATAGGTAGATAAACGACTGAGGAGTTGAAAAAATAG		1.62	0.355	0.231	0.462	4
570715 (+)	m6A	198	AGCAAAAATCAAAGAAGAAAATTCCAATCAATCCCAAGGAG		1.47	0.434	0.281	0.478	25
572534 (-)	m4C	187	TCAAGCATTTCCTTTAATTTCGGTCTAATCAAAACAGTAGA		1.82	0.984	0.713	1	9
572636 (-)	m6A	187	GTTGCATCCATCATAGGTCGAGCAGTATTTTGTAGGGCAAT	SpnD39II: TCGAG	8.74	0.935	0.868	1	223
573349 (+)	m6A	182	AATTCCAGGAACCTTAAATAAGGGAATTGGTGGAGAACATG	SpnD39IIIF_2: AAG-N7-GTG	3.05	0.671	0.5	0.807	134
573359 (-)	m6A	192	TTATCTATACCATGTTCTCCACCAATTCCCTTATTTAAGGT	SpnD39IIIF_1: CAC-N7-CTT	3.86	0.712	0.605	0.832	146
573672 (+)	m6A	184	GAGACTTAAAAGTCATTTCGAGAGAACACTTTATTAGAGGA	SpnD39II: TCGAG	1.85	0.532	0.399	0.701	37
574312 (-)	m4C	181	TATGAATCTTTGTGAAATTGCTAGAACCATCTAATGCAATG		2.47	0.949	0.79	1	45
574384 (-)	m6A	181	CATCTTTGTCAGGATCTACTAGGTAATAAGAAATCATCCCC		2.18	0.513	0.369	0.629	43
574395 (-)	m4C	183	ATATTTAGAAGCATCTTTGTCAGGATCTACTAGGTAATAAG		1.42	0.339	0.168	0.479	3
575451 (+)	m6A	163	TGGACGGCTTTAACATTATAAGGTATCAAGTGTTTACATTT	SpnD39IIIF_2: AAG-N7-GTG	4.75	1	0.868	1	155
575461 (-)	m6A	182	CGTTCATTTTAAATGTAAACACTTGATACCTTATAATGTTA	SpnD39IIIF_1: CAC-N7-CTT	4.44	0.8	0.686	0.906	170
576890 (-)	m4C	172	TTCACAAAACTATGTCATCACCTCACTATCTAATCTCAGTA		2.3	0.81	0.576	1	18
577160 (-)	m4C	164	CAATAGACTTCGTTATTGGGCGGTTACGAAAAACTTCCTTC		1.65	0.584	0.39	0.803	26
577604 (-)	m4C	157	GTTGGAAATGACTTTTCACGCGTGATCAAGGCTTCACGATA		1.57	1	1	1	16
578040 (-)	m6A	158	TTTGAAAGTTCTTCTTCTAGAGCACTTTTAATTTGGTGACT	SpnD39I: TCTAGA	8.43	0.964	0.878	1	264
578045 (+)	m6A	162	CCAAATTAAAAGTGCTCTAGAAGAAGAACTTTCAAACCGTG	SpnD39I: TCTAGA	6.08	1	0.964	1	228
578636 (+)	m6A	156	ACTTGGGGTTCTGCTTGGACACTTTACTTCTTGCTCATCAT	SpnD39IIIF_1: CAC-N7-CTT	5.05	0.846	0.708	0.954	156
578646 (-)	m6A	150	GACAATCAACATGATGAGCAAGAAGTAAAGTGTCCAAGCAG	SpnD39IIIF_2: AAG-N7-GTG	7.02	0.846	0.752	0.956	179
578921 (-)	m6A	149	TTCATCATGTAGTTCATGTGAGTTGATGTCATTGGTGATGA		1.97	0.361	0.231	0.509	3
580412 (+)	m4C	145	TGAGAAGAAAGAAGATGAAGCCGTAACTCCAAAAGAGGAAA		1.68	0.498	0.33	0.641	13
580900 (+)	m6A	154	ACCAGTTCTCATACGATATCACCAAATACCTTTACAAAGAT	SpnD39IIIF_1: CAC-N7-CTT	3.98	0.882	0.764	0.986	139
580910 (-)	m6A	155	TCTCACGACCATCTTTGTAAAGGTATTTGGTGATATCGTAT	SpnD39IIIF_2: AAG-N7-GTG	4.11	0.895	0.757	1	186
581093 (+)	m6A	142	TGAAGAACAACAACATGGCAAGGTTGAAACTCATGTGACCA		1.69	0.293	0.131	0.453	11
581329 (+)	m4C	162	CCTTGTACGAATTGATTACGCGTGTTTACCGTGACGGTCAA		1.97	0.638	0.42	0.828	26
581706 (-)	m6A	166	GACCATTTTTCACCTTTTCGAGCTTCTGGGTGAGTGGCATC	SpnD39II: TCGAG	7.24	0.951	0.869	1	206
581960 (-)	m6A	164	AGTTAAATCCAACAGCATCGAGTTCATCAGCAATTTTCTCA	SpnD39II: TCGAG	6.38	0.905	0.778	0.986	191
582340 (+)	m4C	172	ATACAGCCGGCATTCCAAAACATGACTTCTATCTCTACCAA		1.41	0.947	0.548	1	9
582681 (-)	m6A	169	GCAGTCGTAATCTTATCTCGAGCAATTTCCTTGCCAGATTC	SpnD39II: TCGAG	9.12	1	0.932	1	237
582684 (+)	m6A	167	TCTGGCAAGGAAATTGCTCGAGATAAGATTACGACTGCTGG	SpnD39II: TCGAG	4.01	1	0.885	1	173
583395 (+)	m6A	174	GGAAGTGTACAAGAGTATGAAGTGGACAAGTGGGAGATTGC	SpnD39IIIF_2: AAG-N7-GTG	3.93	0.957	0.806	1	177
583405 (-)	m6A	183	ATCTTCTTCGGCAATCTCCCACTTGTCCACTTCATACTCTT	SpnD39IIIF_1: CAC-N7-CTT	4.79	0.922	0.819	1	219
583854 (+)	m6A	170	ACTGTCAAATTGTCGGTTCGAGCTCACTATCAAGATGGAAC	SpnD39II: TCGAG	7.39	0.925	0.802	1	235
585158 (+)	m4C	176	TGTAGATGGAAAAGTTCCGGCAGTCACAGCAAATGTTAGCA		1.5	0.612	0.434	0.825	12
585214 (-)	m4C	181	GACACGAACTGGCTCACCTTCACGAACGCTTGGAACGACGG		1.79	1	1	1	21
585492 (+)	m6A	172	GCAGGTCAATTTACTGTTCGAGGCCGTGTCCTTGGTAGTAA	SpnD39II: TCGAG	4.33	1	0.903	1	230
585496 (+)	m4C	162	GTCAATTTACTGTTCGAGGCCGTGTCCTTGGTAGTAACCTT		1.51	0.368	0.14	0.499	10
586388 (-)	m6A	195	AATCTTTTTCAACAAATTCGAGTTTTGGAAGATCTTCTTGT	SpnD39II: TCGAG	6.53	1	0.939	1	263
587340 (+)	m6A	182	AACCTTGATTTCCTGTTGAAAGTCTGTCTGTGTTTTCTGAT	SpnD39IIIF_2: AAG-N7-GTG	6.37	0.881	0.784	0.968	231
587350 (-)	m6A	183	CATACCAAACATCAGAAAACACAGACAGACTTTCAACAGGA	SpnD39IIIF_1: CAC-N7-CTT	4.7	0.891	0.768	1	161
587469 (-)	m6A	186	TGTTTGATAAGAAACAAAAGAGAGGACATAAACAGTCAGCT		1.73	0.424	0.303	0.553	13
587627 (+)	m4C	179	ATTGGCTTCAATCTTAGTTCCGTCAATAAACAAACAATCTA		1.52	0.537	0.325	0.699	16
587975 (-)	m4C	177	AAAAAAAGCAACGGATTTGCCGTTGCTTTTTTTGCATGGTT		1.69	0.365	0.22	0.496	11
588870 (+)	m6A	176	GAAAAGGTGGAAGTTATTCGAGAGCGTTATGAACAGGCTAT	SpnD39II: TCGAG	4.66	0.886	0.769	1	198
589510 (+)	m6A	182	AGGAGTTTGAAAATGAAAAGACCACTTGAGATGGCACATGA		1.48	0.154	0.062	0.239	3
589917 (-)	m6A	188	CCAAGACAGCATCTCTCTCGAGGTCGCCTCCTTCATGACCA	SpnD39II: TCGAG	5.23	0.964	0.844	1	201
589920 (+)	m6A	175	TCATGAAGGAGGCGACCTCGAGAGAGATGCTGTCTTGGATT	SpnD39II: TCGAG	5.26	0.956	0.847	1	236
590516 (+)	m4C	131	TTATCGGACCCTTGCTTTTCCGAGAGGCTGAAGAAGCAGAT		1.78	0.594	0.371	0.824	6
590600 (-)	m6A	170	GCCACCCAAACTCAGGGTCGAGATAAAAATCACTGGAAATA	SpnD39II: TCGAG	4.77	1	0.943	1	219
591102 (-)	m6A	173	CCGTATCCACTTGGGCTTCGAGGAGCGTGATTTTCTTGAAA	SpnD39II: TCGAG	7.1	1	0.906	1	210
591442 (-)	m6A	168	AGAGGATACTCTTGTTCTAGATTACTTGGTATCAAGAGAAT	SpnD39I: TCTAGA	4.22	1	0.915	1	213
591447 (+)	m6A	170	CTTGATACCAAGTAATCTAGAACAAGAGTATCCTCTTTTGC	SpnD39I: TCTAGA	5.12	0.898	0.802	1	202
592117 (+)	m6A	161	ATGCAGGAGTCTCGTCTTCGAGAAACAACTATTATCAGCAG	SpnD39II: TCGAG	5.65	0.983	0.903	1	204
593407 (+)	m6A	154	AGATCAGGTCTTTAAAAAAGACTAACTATTTATCCATTACA		1.65	0.249	0.135	0.355	4
593509 (+)	m4C	145	TTTTTTGTATAGTTTTTGTCCAAGATTTCTAAATCATCTGA		1.76	0.564	0.372	0.807	6
593919 (-)	m4C	151	AATCTCCATTTGGTGCAAACCAAGAAGGATAATAATTGCCC		1.68	0.518	0.316	0.713	5
594235 (-)	m6A	175	CCACTTTTTTGAGGATTCCGAGATAGGGATGAAGTTTTCGG		1.75	0.407	0.278	0.531	5
594525 (-)	m4C	158	TAGGTCTTGCCATCTACTCCCATCAATTCAAAATCAGCCAC		1.54	0.434	0.23	0.629	5
595369 (-)	m4C	169	ACACCAGTACGGTACTGGGTCCCCACATCATTTCCTTGTTT		1.82	0.471	0.336	0.652	5
595700 (+)	m4C	149	CAGAACGAGCTTTCTCAAACCGTTACTGGGATAAATTTGAA		1.41	0.667	0.418	0.905	7
596585 (-)	m6A	163	ACCTAGTTTGACAGCAGACAAGGCATAATCAAAATCATCGT		1.48	0.305	0.17	0.401	11
596619 (-)	m6A	171	GACGAGAAAAGGGTTTGAGCAGGTAGTCGTCCACACCTAGT		2.21	0.619	0.457	0.775	49
597241 (-)	m6A	173	CTGCTGGGTCAAACCAGTCGAGGTGGTTTCTAGTTTTTTGA	SpnD39II: TCGAG	4.29	0.95	0.803	1	150
597308 (+)	m6A	164	TCCCAGTCAAGACAAGGTCGAGGGAATCCGAGATTTGTTTT	SpnD39II: TCGAG	3.99	0.984	0.846	1	172
597535 (+)	m6A	167	GTCAGTGGGTCATTTCTGTCACTCAAGAACTTGTTGATGCA	SpnD39IIIF_1: CAC-N7-CTT	5.37	0.95	0.847	1	200
597545 (-)	m6A	169	TGGCTCCCTTTGCATCAACAAGTTCTTGAGTGACAGAAATG	SpnD39IIIF_2: AAG-N7-GTG	5.65	0.951	0.851	1	234
597746 (+)	m6A	169	GGCTATGAAACCCTACATCGAGACAGGTCAGGGTTATACTC	SpnD39II: TCGAG	6.82	0.999	0.962	1	257
597898 (+)	m6A	161	CCTTGCTTGGGGCCAGTGTCACATCTCTTCTTGTCTGTCTC	SpnD39IIIF_1: CAC-N7-CTT	4.77	0.928	0.748	1	169
597908 (-)	m6A	170	ACACTAAGCAGAGACAGACAAGAAGAGATGTGACACTGGCC	SpnD39IIIF_2: AAG-N7-GTG	6.71	0.849	0.737	0.952	203
598019 (+)	m6A	167	TGCTCAAAATCTTCGTGCCAAGGAAGTTGGTGCCTATGAAC	SpnD39IIIF_2: AAG-N7-GTG	5.83	0.868	0.749	0.974	211
598029 (-)	m6A	189	ACTTCTCTCAGTTCATAGGCACCAACTTCCTTGGCACGAAG	SpnD39IIIF_1: CAC-N7-CTT	4.61	1	0.886	1	180
598126 (+)	m4C	154	GTAGCCAGGAAGAAACGACCCGTCAGTACCAACTTCAAGCC		1.68	0.847	0.528	1	14
598153 (+)	m6A	175	ACCAACTTCAAGCCCTTTCGAGCCAGATTAATCCACATTTC	SpnD39II: TCGAG	7.83	0.985	0.899	1	191
598675 (-)	m6A	195	CGTTCCTTTTTGGGGTCTAGAATCAATCTTCATCTGGTAAT	SpnD39I: TCTAGA	5.61	0.919	0.831	1	180
598680 (+)	m6A	175	CAGATGAAGATTGATTCTAGACCCCAAAAAGGAACGAAAGT	SpnD39I: TCTAGA	7.53	1	0.938	1	226
598887 (-)	m6A	184	TTTCTAAAACATCTTCCACTACCTGACGTGTTTCTCTTTGA		1.67	0.318	0.213	0.422	10
599836 (+)	m6A	163	ACCCTAGCACTGGCTAGTCGAGAGGGTGTTGTTGAAATGGA	SpnD39II: TCGAG	3.54	1	0.892	1	139
600321 (+)	m6A	163	AGACGAACAGGCACCAGTCGAGCCAGAAAATCAACCAGAAG	SpnD39II: TCGAG	6.7	0.953	0.861	1	183
600823 (+)	m4C	166	GAAGATGACACTTTAAAACGCGGAACAAGACAAGTAGCTCA		1.76	0.379	0.228	0.525	6
601472 (-)	m4C	155	AACTTTGTACAATGTTTTTCCATCAACAACAACTTCTTCAA		2.1	0.999	0.999	1	11
601807 (+)	m6A	170	AATGAGGCTGAAGGTGCTACACTCAAAAACTTTAACTTAGG	SpnD39IIIF_1: CAC-N7-CTT	6.48	0.897	0.8	1	200
601817 (-)	m6A	163	ATTTACATTACCTAAGTTAAAGTTTTTGAGTGTAGCACCTT	SpnD39IIIF_2: AAG-N7-GTG	4.53	0.645	0.516	0.741	133
603736 (-)	m4C	181	AAAAGTTGATTGCGAACTTTCGGTAAAGCTAAACGAGACCA		1.63	1	1	1	9
603853 (+)	m6A	188	GGTTACGGTGATGGGGGTCGAGTAGTAACTCCAGTTCGTGA	SpnD39II: TCGAG	6.53	0.961	0.874	1	239
604160 (-)	m4C	148	CTCATAAGCCATATTGATACCGAGAGCACCGTATTCACCAT		1.81	0.967	0.688	1	27
604701 (+)	m6A	178	TATTCCTTATGTTTCTAACAAGTTAAAAGGTGCTGCAAATA	SpnD39IIIF_2: AAG-N7-GTG	4.59	0.769	0.66	0.878	176
604711 (-)	m6A	188	TTATTCTCTTTATTTGCAGCACCTTTTAACTTGTTAGAAAC	SpnD39IIIF_1: CAC-N7-CTT	4.12	0.947	0.814	1	169
604791 (-)	m6A	193	AATGCTTCTTCCACTCTTCGAGATTTTGGAATTGATTCTTA	SpnD39II: TCGAG	5.25	0.949	0.847	1	203
604837 (+)	m6A	183	CATGAAGTTTATGATAAAGCACAAAAAGGCTTTGTTGAGAT	SpnD39IIIF_1: CAC-N7-CTT	4.95	0.8	0.687	0.901	176
604847 (-)	m6A	185	GTCTACCTCAATCTCAACAAAGCCTTTTTGTGCTTTATCAT	SpnD39IIIF_2: AAG-N7-GTG	5.65	0.677	0.576	0.783	174
605315 (-)	m4C	184	TGCTAATTTTTCCTCAAAAGCAGGTGCAGCCTCGTAGCTGA		1.7	0.373	0.219	0.501	7
606580 (-)	m4C	173	TGTTCCCCTAGGTTTAAATGCGGTCTGTAAGTCGTTTTAAA		1.76	0.814	0.578	1	12
606938 (+)	m6A	179	ATCAATTGAAGGATAAGCCCACAGAGACTCTTGAATTGCTG	SpnD39IIIF_1: CAC-N7-CTT	4.71	0.824	0.702	0.923	174
606948 (-)	m6A	169	AAACTTATTTCAGCAATTCAAGAGTCTCTGTGGGCTTATCC	SpnD39IIIF_2: AAG-N7-GTG	5.66	0.85	0.71	0.947	236
607113 (+)	m6A	185	AAGAAAACATCCATTTTTCGAGCTGTAAGGAAGCTTGGGCG	SpnD39II: TCGAG	7.54	0.985	0.928	1	261
607180 (+)	m6A	176	GGAACCTGGTTATTCTGCCAAGTTAGACCGTGATCATGATG	SpnD39IIIF_2: AAG-N7-GTG	5.94	0.818	0.715	0.927	206
607190 (-)	m6A	190	CAAGCCACACCATCATGATCACGGTCTAACTTGGCAGAATA	SpnD39IIIF_1: CAC-N7-CTT	4.42	0.82	0.712	0.933	198
609671 (-)	m4C	207	TCAACACGCCGAACATCAAACATGGTCTGAAAGGCGCACGG		1.35	0.38	0.187	0.552	4
610185 (-)	m4C	201	TGTCGCTGCCGTTGCAGGTGCAGTATACGCATTTAAAAAGA		1.47	0.476	0.297	0.67	7
610495 (+)	m6A	180	GATAGCCAGCAAGTCTATCGAGGACTTGATATTGGGACGGC	SpnD39II: TCGAG	6.66	1	0.907	1	231
610521 (+)	m4C	181	TGATATTGGGACGGCCAAGGCTAGTCCAGAAGAGCAGGCAG		1.56	0.316	0.184	0.483	3
610753 (+)	m6A	176	GAGGAGATTTTAGCTTATCGAGCTAGTTTGGAGCCATATTC	SpnD39II: TCGAG	7.84	0.928	0.841	1	241
610909 (-)	m4C	195	TCATCCAAGCAGATAATCAGCGGTTCATACAAAATCTCTTG		1.65	0.822	0.569	1	19
611108 (+)	m4C	172	AGCAGACCTTTGAGGAAGCTCGTGAGAGTCTTAAACAGGCG		1.43	0.634	0.356	0.895	5
611352 (-)	m4C	194	GACTGCCCCTGCCGTTTTCGCTAAACTAGCCAATTCTTCCA		1.54	0.472	0.302	0.607	8
611397 (+)	m4C	168	TAGATAGCTACAGACAAAAACGTGAAAAATATGATTCCAAG		1.74	0.49	0.339	0.666	10
611525 (-)	m6A	197	ACACCGAGAACTTCCTCTAGATTGACATTCTGCCTTGGGGT	SpnD39I: TCTAGA	5.56	1	1	1	247
611530 (+)	m6A	172	AAGGCAGAATGTCAATCTAGAGGAAGTTCTCGGTGTTAAGG	SpnD39I: TCTAGA	7.51	0.926	0.829	1	230
611597 (-)	m6A	197	AGCTTCCCTTCATGGCTTCGAGCCCGCATGGCAAAGATATC	SpnD39II: TCGAG	6.62	1	0.915	1	246
611776 (+)	m6A	167	CAATCAAATCACGGATATCGAGCGCCAGCTTAAGGTGGTTG	SpnD39II: TCGAG	7.66	0.882	0.795	0.976	206
611953 (+)	m4C	169	GCTCTTTGCGACTCTGGATGCGACAACCAAGAGTATTCATC		1.67	0.425	0.199	0.623	3
612072 (+)	m6A	165	TCAAGTCAACCTTGGAAGAAAGCAAGCATGTGGACCTTCTG	SpnD39IIIF_2: AAG-N7-GTG	8.22	0.928	0.845	1	175
612082 (-)	m6A	189	TAACATGAACCAGAAGGTCCACATGCTTGCTTTCTTCCAAG	SpnD39IIIF_1: CAC-N7-CTT	4.89	0.939	0.845	1	209
612726 (-)	m6A	188	ATAAAAGGCTTATTTTCTAGAGTGAAACTTGGCTCAGTATT	SpnD39I: TCTAGA	5.31	0.918	0.814	1	210
612731 (+)	m6A	170	TGAGCCAAGTTTCACTCTAGAAAATAAGCCTTTTATTCGGC	SpnD39I: TCTAGA	5.52	0.93	0.813	1	198
612923 (+)	m6A	172	GATTTACATGAAGCTTGTCGAGGACGAGGAAGTTATCAGCC	SpnD39II: TCGAG	6.46	0.983	0.868	1	245
613592 (-)	m6A	177	GCATCCAGCGTCCCTTCTAGATCCTTTTGCATGACACGATA	SpnD39I: TCTAGA	6.33	0.936	0.844	1	209
613597 (+)	m6A	173	TGTCATGCAAAAGGATCTAGAAGGGACGCTGGATGCTGAAA	SpnD39I: TCTAGA	5.98	1	1	1	230
613624 (+)	m6A	165	GCTGGATGCTGAAAAACTCAAGGCTGCTGGTGTTCCGTTCG	SpnD39IIIF_2: AAG-N7-GTG	6.25	0.889	0.772	0.969	214
613634 (-)	m6A	178	AAAAGCGGGCCGAACGGAACACCAGCAGCCTTGAGTTTTTC	SpnD39IIIF_1: CAC-N7-CTT	5.86	1	0.907	1	186
613769 (-)	m6A	180	ACACTGGCACCCGTTTTTCGAGTGTCTCCTAAAATAGTGAT	SpnD39II: TCGAG	6.52	1	1	1	197
613990 (+)	m4C	171	TAGCAAACTCAAGAAAGACGCTGCCACAATTTTTGAAAATG		2.18	0.58	0.445	0.704	29
614547 (-)	m6A	175	CTCCATAGGGCATAAGTTCGAGTCGCAGAGCATTTGAAAAA	SpnD39II: TCGAG	6.97	1	0.944	1	216
614827 (+)	m6A	153	ACTTTTAATTATAAGTAAAAAGAACCAATGTGCAGGTTGTT	SpnD39IIIF_2: AAG-N7-GTG	4.18	0.721	0.609	0.847	149
614837 (-)	m6A	174	GTAGGCTAGCAACAACCTGCACATTGGTTCTTTTTACTTAT	SpnD39IIIF_1: CAC-N7-CTT	4.35	0.705	0.595	0.82	137
615569 (-)	m6A	173	TTATGCCCGTCAGGTTGTCGAGCAGACCCAGCTTCTGGAGG	SpnD39II: TCGAG	8.68	0.897	0.803	0.984	208
615787 (-)	m4C	167	CAAGTATGGTACAATAAAAACATGAGAATTCAACAATTACA		1.55	0.595	0.364	0.844	16
615839 (+)	m6A	169	CTAAAGAAGATAGGAAAATAAGGAGCATTGTGTGAGTCTCT	SpnD39IIIF_2: AAG-N7-GTG	6.13	0.864	0.781	0.962	219
615849 (-)	m6A	165	TTTTTCAAGAAGAGACTCACACAATGCTCCTTATTTTCCTA	SpnD39IIIF_1: CAC-N7-CTT	5.47	0.857	0.762	0.985	164
615891 (-)	m4C	161	TAGAATGTTTTCATAAGACTCATTCTAGCAAAATTTTGTGT		1.47	0.318	0.147	0.507	4
616004 (-)	m4C	133	TCAACCCTGCATCGTAAATCCGAGATAGTTCCAACTTCATC		1.62	0.511	0.217	0.719	6
616041 (-)	m6A	168	AGAACTGCTTCTGCCTCTAGATAGTCTAATTTATCCATCAA	SpnD39I: TCTAGA	5.12	1	1	1	269
616046 (+)	m6A	169	GGATAAATTAGACTATCTAGAGGCAGAAGCAGTTCTTCGCA	SpnD39I: TCTAGA	6.02	0.961	0.86	1	237
616162 (+)	m4C	161	ACTTATACTAGCAATGTTGGCGTGGATGGGCTTTAACTATC		1.5	0.815	0.536	1	4
616169 (-)	m4C	155	ATACGAAGATAGTTAAAGCCCATCCACGCCAACATTGCTAG		1.66	0.503	0.305	0.726	5
616387 (-)	m4C	166	CATTTGTAACTCGTTGCGCACGTTGGTTTTCGTAGAGAAGG		1.64	0.357	0.175	0.551	3
617618 (+)	m6A	175	ATAAGTCGCTTGCTTTGAAAAGGCTTGACGTGAAAAGAAAA	SpnD39IIIF_2: AAG-N7-GTG	4.14	0.719	0.605	0.836	164
617628 (-)	m6A	167	TTCACTCCGCTTTTCTTTTCACGTCAAGCCTTTTCAAAGCA	SpnD39IIIF_1: CAC-N7-CTT	4.88	0.863	0.734	0.963	192
618199 (+)	m6A	187	AGTCTTGGAACTTTTCATCGAGCTTGGTGCAGATGACGACC	SpnD39II: TCGAG	8.75	0.944	0.859	1	266
618875 (-)	m4C	177	AGTTCATAGCCCTCACGACGCATTGTTTCGATAAGGATTGA		1.74	0.584	0.353	0.763	16
621889 (-)	m6A	183	TTCTTAAGTTCTGCTTCTCGAGAGCGCAAATGTTCTGGGAG	SpnD39II: TCGAG	2.89	1	0.886	1	158
621892 (+)	m6A	195	CCAGAACATTTGCGCTCTCGAGAAGCAGAACTTAAGAAAGT	SpnD39II: TCGAG	5.05	0.812	0.705	0.899	247
621991 (+)	m4C	195	GATTATGAGATGAAAGCGCACGTTAGTTATCTTTCAATGGG		1.53	0.467	0.274	0.627	3
622365 (+)	m6A	199	TGTCAATCTTCTATATTTCGAGCAATTCCGCCGAGATATCT	SpnD39II: TCGAG	8.09	0.906	0.833	0.985	233
622495 (+)	m6A	190	CTCTTTATTTTAAGCAGTCGAGACTTGGTGATTGGCTTGCT	SpnD39II: TCGAG	4.39	0.798	0.683	0.927	198
622862 (+)	m6A	188	TACTTAGGATACTTATTTCAAGATTTTGGCTTAATTGAAAG		1.56	0.147	0.076	0.23	3
623231 (+)	m6A	201	CAAGTGGATCAGGTCATTCGAGTTACCGATTTATCACATAG	SpnD39II: TCGAG	3.04	0.853	0.691	0.977	112
623286 (+)	m6A	198	TTCAGTTAGAAGAAAGAGTCACAAACACACTTTGTGGCTTT	SpnD39IIIF_1: CAC-N7-CTT	4.47	0.8	0.669	0.918	181
623294 (+)	m6A	196	GAAGAAAGAGTCACAAACACACTTTGTGGCTTTTTTATTTC	SpnD39IIIF_1: CAC-N7-CTT	4.26	0.748	0.631	0.844	171
623296 (-)	m6A	180	TGGAAATAAAAAAGCCACAAAGTGTGTTTGTGACTCTTTCT	SpnD39IIIF_2: AAG-N7-GTG	6.93	0.902	0.81	0.985	222
623304 (-)	m6A	170	CATTTTTATGGAAATAAAAAAGCCACAAAGTGTGTTTGTGA	SpnD39IIIF_2: AAG-N7-GTG	6.15	0.787	0.679	0.892	179
623355 (+)	m6A	203	AGGAGTAGAAATGGAGTTCGAGACATGAAAGTAATAGATCA	SpnD39II: TCGAG	6.58	1	0.913	1	260
623489 (+)	m6A	197	AAATGATGGGAAACCTTTCGAGGACAATCCAGCTGCCCAAA	SpnD39II: TCGAG	6.68	0.916	0.817	0.986	262
624163 (-)	m4C	184	TGGAACACCGATTTCATTCGCTGCCATGACTACTTCACCAC		1.91	0.401	0.269	0.505	19
625165 (+)	m6A	194	CAACCTTTGAGCAAGCTTCGAGTTTGTCTAAGGTTGAGCAT	SpnD39II: TCGAG	6.27	0.999	0.963	1	276
625193 (+)	m4C	198	TAAGGTTGAGCATGTGGGAGCAGTGACCAAGGTTTCAGATC		1.67	0.495	0.336	0.64	10
625272 (-)	m4C	188	CCAACAAACAATACAGTCGGCAATTTATGATTAAAGTGGGT		1.65	0.515	0.34	0.715	4
625312 (-)	m4C	183	TGTCACCAATTGGTTAAAGACACGAGCACCTGCAGAACCGC		1.48	0.392	0.223	0.539	4
625820 (-)	m6A	184	ATAACTCTTTCAATTCTTCGAGGGTTTCTTTGTCCTCATTT	SpnD39II: TCGAG	4.01	0.85	0.732	0.964	196
625932 (-)	m6A	179	TCAGATTCTTCTCCCATTCGAGCTTGTCTTTCCTTTTCCTT	SpnD39II: TCGAG	7.3	0.971	0.899	1	286
627232 (+)	m6A	189	GGAGTAGCCTGTTGTTAAAAAGATAGGGAGTGATAATCATG	SpnD39IIIF_2: AAG-N7-GTG	4.45	0.928	0.82	1	226
627242 (-)	m6A	206	AGTTATCTTGCATGATTATCACTCCCTATCTTTTTAACAAC	SpnD39IIIF_1: CAC-N7-CTT	5.54	0.938	0.833	0.996	223
628329 (+)	m6A	212	TAATTCAATTCCTTTTTTTCAGTATGATAGTGGTATTATTT		1.67	0.126	0.071	0.185	6
628647 (+)	m4C	209	CTATAGAACCTCAAATTTCGCAAGAATTTATCAACGATCTA		1.93	0.865	0.662	1	8
628784 (-)	m6A	203	ATAGTAACCTTTAGTTCTAGAATATCTACTATCAATATCTA	SpnD39I: TCTAGA	5.07	1	1	1	263
628789 (+)	m6A	209	ATTGATAGTAGATATTCTAGAACTAAAGGTTACTATTCGTT	SpnD39I: TCTAGA	6.39	1	0.923	1	258
630600 (-)	m6A	211	CGAGAAGTTGTGGGATCTAGACCTGAGGTCGGTTCATCCAG	SpnD39I: TCTAGA	4.92	1	0.89	1	265
630605 (+)	m6A	223	TGAACCGACCTCAGGTCTAGATCCCACAACTTCTCGAACAA	SpnD39I: TCTAGA	6.21	1	0.978	1	315
630618 (-)	m6A	207	ATTAACTCATGAATTGTTCGAGAAGTTGTGGGATCTAGACC	SpnD39II: TCGAG	6.6	0.914	0.81	0.99	231
631474 (-)	m4C	198	GTCTTATCCAAACTAGATAGCATCGGTAAGAAAGCAACTAA		1.87	0.435	0.298	0.569	26
632693 (+)	m6A	202	TGGTGGTGTAGAGATGATGAAGGCTGCGCGTGAAGGTCTTG	SpnD39IIIF_2: AAG-N7-GTG	5.09	0.846	0.734	0.946	242
632703 (-)	m6A	213	GCTTGACTTCCAAGACCTTCACGCGCAGCCTTCATCATCTC	SpnD39IIIF_1: CAC-N7-CTT	6.2	0.94	0.83	1	245
633859 (-)	m4C	213	ATTATATCAACAAAAGAAAGCGTTGTCAATTATTTTGTTTA		1.53	0.981	0.706	1	10
634492 (-)	m6A	200	AATAAAGACATATAAAATCGAGGTGATTGAACGACTCGTAC	SpnD39II: TCGAG	2.98	0.736	0.616	0.872	89
634612 (+)	m6A	194	TTTGCCGCTTCTTCTATTCGAGGATTTTCACCGATTAGCCT	SpnD39II: TCGAG	6.92	0.935	0.836	1	233
636564 (+)	m6A	178	CTATTTTATATTTTGAATCGAGGGAATGGAGATATAGGACG	SpnD39II: TCGAG	2.74	0.896	0.743	1	109
636736 (-)	m6A	170	CCTGTTTACAACTAAAATTAAGGTTTTGAAAAACACATGTT		2.18	0.345	0.244	0.477	19
636757 (-)	m4C	170	CAGTAATTCCTATAATTTCCCCCTGTTTACAACTAAAATTA		1.37	0.252	0.122	0.388	4
637195 (+)	m6A	175	TATGAGAACATTGTTTAGAAAGCTCTCTAGTGAAAAAGGGA	SpnD39IIIF_2: AAG-N7-GTG	7.97	0.937	0.831	1	246
637205 (-)	m6A	174	AAAATTGTTGTCCCTTTTTCACTAGAGAGCTTTCTAAACAA	SpnD39IIIF_1: CAC-N7-CTT	4.72	0.785	0.675	0.89	145
638115 (-)	m4C	169	ATCGATGAAATCAAAAAAAGCGGTGAACTGCGAATCGCCGT		1.4	0.384	0.231	0.55	36
638394 (+)	m6A	180	CAGCGATTTTCCCTTGGTCGAGGAAGATAATCTGGTCAGCA	SpnD39II: TCGAG	6.89	0.928	0.817	1	226
638678 (+)	m4C	148	AGTAATTGCAAAGCTTCTTCCGTTACTTCTTTCTTGTCCCT		1.6	0.925	0.586	1	13
638952 (-)	m6A	167	CCTCCAAGGACTTTCTCTAGAAATCAAAAAAGGGGAAGTTG	SpnD39I: TCTAGA	6.13	0.96	0.872	1	245
638957 (+)	m6A	164	TCCCCTTTTTTGATTTCTAGAGAAAGTCCTTGGAGGATGGG	SpnD39I: TCTAGA	6.71	0.886	0.77	0.978	231
639149 (-)	m4C	163	CAAATCATCGATAGCAATCGCCTGACCATCCCAACTGCTTC		2.85	1	1	1	32
639464 (+)	m6A	154	ATATTGATATTAAAGTTTCGAGCCAAGCCAAAGTAAACGAT	SpnD39II: TCGAG	8.51	0.977	0.893	1	179
639554 (-)	m6A	166	ATCATGACCTCCCATTCTAGAATCATACGATTTTTAACACG	SpnD39I: TCTAGA	4.65	0.954	0.809	1	197
639559 (+)	m6A	156	TAAAAATCGTATGATTCTAGAATGGGAGGTCATGATGATTC	SpnD39I: TCTAGA	4.12	1	0.889	1	161
639911 (+)	m6A	147	GAAAATGACATTGGCACTAAAGGAGGGGAGTGCCACCGCTG	SpnD39IIIF_2: AAG-N7-GTG	6.83	0.844	0.745	0.957	175
639921 (-)	m6A	164	CCGCAAGCAACAGCGGTGGCACTCCCCTCCTTTAGTGCCAA	SpnD39IIIF_1: CAC-N7-CTT	4.21	0.943	0.829	1	172
640365 (-)	m6A	166	AATAACTGTATTATTTCTAGATGGGAGGTTCTATTTTTGGA	SpnD39I: TCTAGA	5.12	0.894	0.774	0.984	208
640370 (+)	m6A	149	AAATAGAACCTCCCATCTAGAAATAATACAGTTATTGTAGC	SpnD39I: TCTAGA	4.26	1	0.89	1	164
640391 (+)	m6A	155	AATAATACAGTTATTGTAGCACTTAAAATCTTCTTTGGATA	SpnD39IIIF_1: CAC-N7-CTT	5.25	1	0.883	1	208
640401 (-)	m6A	158	AAATAGATATTATCCAAAGAAGATTTTAAGTGCTACAATAA	SpnD39IIIF_2: AAG-N7-GTG	4.8	0.915	0.772	1	198
640557 (-)	m4C	177	GTTTTGTATGACATAAAATGCCCTCCTTAATAAGTAAGCGT		1.77	0.445	0.274	0.618	12
[truncated: 4,168 more rows]

## Sheet: Table S4 - New and updated CDSs
D39V coordinates	Locus	Old locus	Gene name	Synonym	Product	Note	Literature
New CDSsα
72960-73073 (-)	SPV_2087				Hypothetical protein	Potentially truncated by SPRITE
74445-74741 (-)β	SPV_2088				Hypothetical protein	Partially encoded by BOX element	Croucher et al. 2011
75081-75200 (-)β	SPV_2090				CoA-disulfide reductase	Alternative start codon 42 bps upstream
76316-76468 (-)	SPV_2091				Hypothetical protein	Partially encoded by BOX element	Croucher et al. 2011
101609-101869 (-)	SPV_2095				Hypothetical protein	Encoded by BOX element	Croucher et al. 2011
119812-119976 (+)	SPV_2099				Hypothetical protein
120523-120735 (+)β	SPV_2100				Hypothetical protein
121215-121352 (+)	SPV_2101				Hypothetical protein
124647-124829 (+)β	SPV_2102				Hypothetical protein
127363-127560 (+)β	SPV_2103				Pyridoxamine 5'-phosphate oxidase
128608-128727 (+)	SPV_2106				Hypothetical protein
137286-137393 (+)	SPV_2108				Hypothetical protein
137633-137830 (-)β	SPV_2109		cibC		CibAB immunity factor CibC	Not predicted by RAST	Guiral et al. 2005
189796-189939 (+)β	SPV_2121			orf47	Hypothetical protein	Induced during competence
208524-208640 (+)β	SPV_2122		rpmJ		LSU ribosomal protein L36p
232359-232451 (-)β	SPV_2132				Type I addiction module toxin, Fst family		Fozo et al. 2010
264992-265138 (-)	SPV_2134				Hypothetical protein	Partially encoded by BOX element	Croucher et al. 2011
297458-299359 (+)	SPV_2141				Oligohyaluronate lyase	SPD_0299 and SPD_0300 shifted into same coding frame (see Table 1)
300649-300855 (-)	SPV_2142			yorfB	Hypothetical protein		Palmen et al. 1999
395263-395400 (-)	SPV_2158				Hypothetical protein
419750-419872 (-)	SPV_2163				Hypothetical protein	Encoded by BOX element	Croucher et al. 2011
424233-424403 (-)	SPV_2165				Hypothetical protein
457940-458059 (-)β	SPV_2168				Hypothetical protein
460787-461395 (+)	SPV_2169				Type I restriction-modification system, specificity subunit S component 2.2	Building block of variable restriction-modification system; probably not transcribed	Manso et al. 2014
461349-462890 (-)	SPV_2170		hsds-F		Type I restriction-modification system, specificity subunit S type F		Manso et al. 2014
471870-472226 (+)β	SPV_2171				Hypothetical protein
483913-484146 (+)β	SPV_2176		pncW		Hypothetical protein		Lux et al. 2007
494802-494954 (-)	SPV_2177				Hypothetical protein	Encoded by BOX element	Croucher et al. 2011
565931-566191 (+)	SPV_2193				Hypothetical protein
569949-570173 (-)β	SPV_2196				Hypothetical protein	Partially encoded by BOX element	Croucher et al. 2011
606857-606964 (+)	SPV_2202				Hypothetical protein
629919-630080 (+)	SPV_2207				Hypothetical protein
645367-645498 (-)	SPV_2213				Hypothetical protein	Encoded by BOX element	Croucher et al. 2011
747756-747875 (+)	SPV_2228				Hypothetical protein
759818-759925 (+)	SPV_2233				Restriction enzyme BcgI alpha chain-like protein
794495-794620 (+)	SPV_2239				Hypothetical protein	Encoded by BOX element	Croucher et al. 2011
819855-820304 (+)β	SPV_2244				Putative SprT family zinc-dependent metallopeptidase
820989-821180 (-)β	SPV_2245				Hypothetical protein
821483-821593 (+)	SPV_2246				Hypothetical protein
835535-835756 (+)β	SPV_2249				Hypothetical protein
836533-836730 (-)β	SPV_2250				Hypothetical protein
861049-861195 (+)β	SPV_2256				Hypothetical protein	Alternative start codon 42 bps upstream
875398-875547 (+)β	SPV_2259		rpmG1		LSU ribosomal protein L33p
900358-902850 (+)	SPV_2265		phtD		Pneumococcal histidine triad protein D	C-termini of PhtB and PhtD are swapped due to inverted ter region (see Table 1)	Adamou et al. 2001
908042-908302 (+)β	SPV_2267				Hypothetical protein
1015296-1015367 (-)	SPV_2282		shp		Small hydrophobic peptide (SHP)		Ibrahim et al. 2007; Junges et al. 2017
1022398-1022511 (-)	SPV_2286				Hypothetical protein
1032250-1032459 (-)β	SPV_2288				Putative type II restriction endonuclease
1037243-1037461 (-)β	SPV_2290				Hypothetical protein
1062159-1064762 (-)	SPV_2297		phtB		Pneumococcal histidine triad protein B	C-termini of PhtB and PhtD are swapped due to inverted ter region (see Table 1)	Adamou et al. 2001
1067491-1067628 (+)	SPV_2298				Hypothetical protein
1094471-1094566 (-)	SPV_2309				Hypothetical protein
1145378-1145647 (-)β	SPV_2311				Putative membrane protein
1153577-1153699 (+)	SPV_2314				Hypothetical protein	Encoded by BOX element	Croucher et al. 2011
1204090-1204227 (-)	SPV_2325				Hypothetical protein
1212802-1212939 (-)	SPV_2326				Hypothetical protein
1222567-1222818 (-)β	SPV_2331				Hypothetical protein	Partially encoded by BOX element; alternative start codon 60 bps downstream	Croucher et al. 2011
1264724-1264837 (+)	SPV_2332				Hypothetical protein
1264958-1265071 (-)	SPV_2333				Hypothetical protein
1277882-1277983 (-)	SPV_2334				Hypothetical protein
1387213-1387329 (-)	SPV_2356				Hypothetical protein	Partially encoded by BOX element	Croucher et al. 2011
1428276-1428422 (+)β	SPV_2357				Hypothetical protein	Encoded by BOX element	Croucher et al. 2011
1443659-1443820 (+)β	SPV_2362				Hypothetical protein	Partially encoded by RUP
1449837-1449965 (-)β	SPV_2363				Hypothetical protein	Encoded by BOX element; alternative start codon 63 bps upstream	Croucher et al. 2011
1458855-1459055 (+)β	SPV_2364				Hypothetical protein
1464823-1465125 (-)β	SPV_2366				Hypothetical protein
1468796-1469095 (-)β	SPV_2369				Hypothetical protein
1469276-1469638 (-)β	SPV_2370				Hypothetical protein
1473556-1473774 (+)	SPV_2372				Hypothetical protein	Partially encoded by BOX element	Croucher et al. 2011
1526910-1527050 (+)	SPV_2377				Hypothetical protein	Encoded by BOX element	Croucher et al. 2011
1541231-1541581 (-)β	SPV_2381				Hypothetical protein
1541721-1542056 (-)β	SPV_2382				Hypothetical protein	Alternative start codon 9 bps upstream
1551332-1551523 (+)β	SPV_2384				Hypothetical protein	Encoded by BOX element	Croucher et al. 2011
1587369-1587812 (+)β	SPV_2389				Hypothetical protein	Encoded by BOX element	Croucher et al. 2011
1589238-1589393 (-)	SPV_2390				Putative membrane protein
1595822-1596001 (-)β	SPV_2391		hicA		Addiction module toxin HicA		Chan et al. 2014
1619162-1619368 (-)β	SPV_2394				Hypothetical protein	Encoded by BOX element	Croucher et al. 2011
1621085-1621453 (-)β	SPV_2395				Hypothetical protein
1715085-1715216 (+)	SPV_2407				Hypothetical protein	Encoded by BOX element	Croucher et al. 2011
1729333-1729539 (-)β	SPV_2418				Putative toxin		Chan et al. 2014
1729526-1729699 (-)β	SPV_2419				Putative antitoxin Xre		Chan et al. 2014
1764216-1764413 (-)β	SPV_2422				Hypothetical protein	Alternative start codon 33 bps upstream, overlapping with TSS
1804513-1804665 (-)β	SPV_2423		rpmG2		LSU ribosomal protein L33p
1903221-1903367 (-)	SPV_2437				Hypothetical protein
1932593-1932793 (+)β	SPV_2438				Hypothetical protein
1948720-1948833 (-)	SPV_2441				Hypothetical protein
1973363-1973461 (+)	SPV_2448			SN27, srn502, F66	Type I addiction module toxin, Fst family	Very similar to SPV_2450	Fozo et al. 2010
1973706-1973804 (+)	SPV_2450			srn503, F67	Type I addiction module toxin, Fst family	Very similar to SPV_2448	Fozo et al. 2010
2000716-2000847 (+)	SPV_2453				Hypothetical protein	Partially encoded by BOX element	Croucher et al. 2011
Modified CDSsα
22593-23921 (+)	SPV_0024	SPD_0024	purA		Adenylosuccinate synthetase	Alternative start codon 42 bps downstream
69913-70251 (+)	SPV_0069	SPD_0069	gadF		PTS system, galactosamine-specific IIA component	Potentially truncated by BOX element; start codon corrected	Afzal et al. 2016; Francl et al. 2010
80186-84127 (+)	SPV_0080	SPD_0080	pavB	pfbB	Cell wall surface anchor family protein PavB	Repeat expansion (5x>6x; see Table 1)	Frolet et al. 2010
98519-99631 (+)	SPV_0098	SPD_0098			Glycosyltransferase, group 2 family	Start codon corrected
126156-126884 (+)	SPV_0124	SPD_0124			Hypothetical protein	Alternative start codon 30 bps upstream
147204-147614 (+)	SPV_0141	SPD_0141			Asparagine synthetase	Alternative start codons 18 and 57 bps upstream
147626-148375 (+)	SPV_0142	SPD_0142			Hypothetical protein	Start codon corrected
154226-154822 (+)	SPV_0149	SPD_0149	azlC		Branched-chain amino acid transport protein AzlC	Alternative start codon 123 bps downstream; contains BOX element	Croucher et al. 2011
161383-162981 (+)	SPV_0157	SPD_0157			Two-component system sensor histidine kinase	Alternative start codons 48 and 72 bps upstream	Lange et al. 1999
177900-178583 (-)	SPV_0174	SPD_0174			Integral membrane protein	Start codon corrected
186275-187525 (+)	SPV_0183	SPD_0183	folC		Dihydrofolate synthase / Folylpolyglutamate synthase	Start codon corrected
232612-233583 (+)	SPV_0241	SPD_0241	ruvB		Holliday junction DNA helicase RuvB	Alternative start codon 27 bps upstream, overlapping with transcription start site
267696-268403 (+)	SPV_0268	SPD_0268			Membrane-bound protease, CAAX family	Alternative start codon 15 bps downstream
268528-269472 (+)	SPV_0269	SPD_0269	sulA	folP	Dihydropteroate synthase	Start codon corrected
272231-272548 (-)	SPV_0273	SPD_0273			Hypothetical protein	Start codon corrected
274477-274815 (+)	SPV_0276	SPD_0276			Hypothetical protein	Start codon corrected
373446-373748 (+)	SPV_0369	SPD_0369	zapA		Hypothetical protein	Alternative start codon 9 bps upstream	Massidda et al. 2013
442408-443034 (+)	SPV_0438	SPD_0438			Membrane-associated phospholipid phosphatase	Alternative start codon 24 bps upstream
449100-454079 (+)	SPV_0444	SPD_0444	endoD		Endo-beta-N-acetylglucosaminidase EndoD	Start codon corrected	Frolet et al. 2010
458639-459922 (+)	SPV_0453	SPD_0453			Type I restriction-modification system, specificity subunit S components 1.1-2.1	Building block of variable restriction-modification system; probably not transcribed	Manso et al. 2014
493572-494351 (+)	SPV_0484	SPD_0484			Hypothetical protein	Alternative start codon 36 bps upstream
494985-495218 (+)	SPV_0487	SPD_0487			Glycerate kinase	Start codon corrected
523797-526010 (+)	SPV_0512	SPD_0512	pnp	pnpA	Polyribonucleotide nucleotidyltransferase	Start codon corrected
561238-561708 (+)	SPV_0548	SPD_0548			Histidine triad family protein	Start codon corrected
564650-565156 (-)	SPV_0552	SPD_0552			Hypothetical protein	Start codon corrected; encoded by BOX element	Croucher et al. 2011
565170-565532 (+)	SPV_0553	SPD_0553			Hypothetical protein	Alternative start codon 33 bps downstream
589502-590059 (+)	SPV_0567	SPD_0567	ytqB		Putative rRNA methylase YtqB	Start codon corrected
594929-596041 (+)	SPV_0573	SPD_0573	msrAB2		Peptide methionine sulfoxide reductase MsrAB2	Potentially truncated by BOX element; start codon corrected
614878-615786 (-)	SPV_0588	SPD_0588	mtaR	cpsY, cmhR	Methionine biosynthesis and transport regulator MtaR, LysR family	Start codon corrected
615898-616119 (+)	SPV_0589	SPD_0589			Hypothetical protein	Start codon corrected
627250-627372 (+)	SPV_0602	SPD_0602			Hypothetical protein	Start codon corrected
690429-690896 (+)	SPV_0670	SPD_0670			VanZF-related protein	Alternative start codon 36 bps downstream
709023-709259 (+)	SPV_0694	SPD_0694			Hypothetical protein	Alternative start codon 21 bps upstream
715280-715954 (+)	SPV_0701	SPD_0701	ciaR		Two-component system response regulator CiaR	Start codon corrected	Guenzi et al. 1994; Lange et al. 1999
717739-718668 (+)	SPV_0704	SPD_0704			Protease	Start codon corrected
760274-762709 (+)	SPV_0748	SPD_0748	parC		Topoisomerase IV subunit A	Start codon corrected
788405-788833 (-)	SPV_0775	SPD_0775			Acetyltransferase	Start codon corrected
913111-914814 (+)	SPV_1025	SPD_1025	acoL	lpdA	Dihydrolipoamide dehydrogenase of acetoin dehydrogenase	Start codon corrected	Xiao and Xu. 2007
932331-935606 (-)	SPV_1015	SPD_1015	rexB		ATP-dependent nuclease subunit RexB	Start codon corrected	Quiberoni et al. 2001
937076-937324 (+)	SPV_1013	SPD_1013			Phage integrase, site-specific tyrosine recombinase	Alternative start codon 198 bps upstream
963485-964177 (-)	SPV_0988	SPD_0988			Hypothetical protein	Alternative start codon 12 bps upstream
973289-973504 (+)	SPV_0977	SPD_0977			Hypothetical protein	Alternative start codon 36 bps upstream
989197-990240 (-)	SPV_0960	SPD_0960	lafB	cpoA	Diglucosyl diacylglycerol synthase LafB	Start codon corrected; alternative start codon 27 bps downstream	Grebe et al. 1997; Edman et al. 2003; Webb et al. 2009
995350-996354 (-)	SPV_0954	SPD_0954			ABC transporter substrate-binding protein	Start codon corrected
1004088-1004732 (-)	SPV_0949	SPD_0949			N-acetylneuraminate synthase	Alternative start codon 45 bps downstream
1023381-1025120 (-)	SPV_0927	SPD_0927	nplT		Neopullulanase	Start codon corrected
1028010-1028198 (-)	SPV_0923	SPD_0923			Hypothetical protein	Start codon corrected
1028520-1029086 (-)	SPV_0922	SPD_0922			Hypothetical protein	Start codon corrected
1031970-1032101 (-)	SPV_0919	SPD_0919			Hypothetical protein	Alternative start codon 24 bps upstream
1041566-1042540 (-)	SPV_0911	SPD_0911			Pseudouridylate synthase, 23S RNA-specific	Alternative start codon 33 bps upstream
1067625-1069349 (-)	SPV_1039	SPD_1039	ptsI		Phosphoenolpyruvate-protein phosphotransferase of PTS	Alternative start codon 9 bps upstream
1112851-1113114 (-)	SPV_1081	SPD_1081	relE2		mRNA interferase RelE2	Alternative start codon 9 bps downstream	Gerdes et al. 2000; Nieto et al. 2006
1113107-1113349 (-)	SPV_1082	SPD_1082	relB2		Replicon stabilization protein RelB2	Start codon corrected	Gerdes et al. 2000; Nieto et al. 2006
1140831-1142174 (-)	SPV_1108	SPD_1108			Hypothetical protein	Alternative start codon 27 bps downstream
1144229-1144399 (-)	SPV_1110	SPD_1110			Hypothetical protein	Alternative start codon 9 bps downstream
1216504-1217970 (-)	SPV_1190	SPD_1190	trzA		Methylthioadenosine deaminase	Alternative start codon 207 bps downstream; contains BOX element
1229521-1230624 (-)	SPV_1200	SPD_1200			Glycosyltransferase, group 1 family	Alternative start codon 3 bps downstream
1230614-1231450 (-)	SPV_1201	SPD_1201	licD3		Lipopolysaccharide cholinephosphotransferase LicD3	Alternative start codon 9 bps upstream
1240940-1242103 (-)	SPV_1212	SPD_1212	ywbD		Putative ribosomal RNA large subunit methyltransferase YwbD	Start codon corrected
1283612-1284331 (-)	SPV_1255	SPD_1255			Multidrug efflux ABC transporter ATP-binding protein	Start codon corrected
1285749-1285898 (+)	SPV_1257	SPD_1257			Hypothetical protein	Alternative start codon 18 bps upstream; potentially truncated by SPRITE
1327718-1329109 (-)	SPV_1309	SPD_1309	pgdA		Peptidoglycan N-acetylglucosamine deacetylase	Start codon corrected
1386658-1387146 (-)	SPV_1374	SPD_1374			Hypothetical protein	Alternative start codon 57 bps downstream
1413609-1414466 (-)	SPV_1392	SPD_1392	disA		Bacterial checkpoint controller DisA	Alternative start codon 42 bps downstream	Bai et al. 2013; Corrigan et al. 2013
1422499-1424004 (-)	SPV_1403	SPD_1403	lytC		1,4-beta-N-acetylmuramidase lyzozyme LytC	Alternative start codon 33 bps downstream	García et al. 1999; Frolet et al. 2010
1426710-1427222 (-)	SPV_1407	SPD_1407	apt		Adenine phosphoribosyltransferase	Alternative start codon 18 bps upstream
1447486-1447698 (+)	SPV_1430	SPD_1430	fer		Ferredoxin	Alternative start codon 6 bps downstream
1447760-1448731 (-)	SPV_1431	SPD_1431	gtrB		Bactoprenol glucosyl transferase	Alternative start codon 18 bps downstream
1502204-1504246 (-)	SPV_1486	SPD_1486	pbp2B	penA, ftsI	Penicillin-binding protein 2B	Alternative start codon 15 bps upstream	Hakenbeck et al. 1986; Martin et al. 1992
1522932-1525994 (-)	SPV_1504	SPD_1504	nanA		Sialidase NanA	Alternative start codons 69 bps downstream and 45 bps upstream	Frolet et al. 2010
1531827-1532195 (-)	SPV_1509	SPD_1509	acpS		Holo-[acyl-carrier protein] synthase	Alternative start codon 6 bps downstream
1537992-1538633 (-)	SPV_1515	SPD_1515			Hypothetical protein	Alternative start codons 66 bps downstream and 36 bps upstream
1561764-1562012 (-)	SPV_1538	SPD_1538			Hypothetical protein	Alternative start codon 39 bps upstream
1574696-1574950 (-)	SPV_1551	SPD_1551	yefM		Antitoxin YefM	Start codon corrected
1582415-1582975 (-)	SPV_1562	SPD_1562			Potassium efflux system KefA protein	Start codon corrected
1585967-1586188 (+)	SPV_1566	SPD_1566			Hypothetical protein	Start codon corrected
1586824-1587357 (+)	SPV_1568	SPD_1568	queF		NADPH-dependent 7-cyano-7-deazaguanine reductase	Start codon corrected
1596482-1596709 (-)	SPV_1579	SPD_1579			Hypothetical protein	Start codon corrected
1670233-1670967 (-)	SPV_1657	SPD_1657	xerD		Tyrosine recombinase XerD	Alternative start codon 6 bps upstream	Reichmann and Hakenbeck. 2002
1714692-1714982 (-)	SPV_1715	SPD_1715			Hypothetical protein	Start codon corrected
1715328-1715495 (-)	SPV_1716	SPD_1716			Hypothetical protein	Alternative start codon 24 bps upstream
1749441-1750196 (+)	SPV_1754	SPD_1754			Putative immunity protein	Alternative start codon 12 bps upstream	Majchrzykiewicz et al. 2010
1762728-1762922 (-)	SPV_1763	SPD_1763	epuA		Competence-associated EpuA protein	Start codon corrected	Puyet et al. 1990
1767711-1768394 (-)	SPV_1769	SPD_1769			Membrane protein	Start codon corrected
1773912-1774853 (-)	SPV_1777	SPD_1777	yhaM	cbf1	3'->5' exoribonuclease YhaM	Start codon corrected
1796250-1796456 (-)	SPV_1803	SPD_1803			Hypothetical protein	Alternative start codon 27 bps downstream
1803736-1804287 (-)	SPV_1819	SPD_1819	nusG		Transcription antitermination protein NusG	Alternative start codon 15 bps downstream
1868639-1869328 (-)	SPV_1899	SPD_1899		guaA	Glutamine amidotransferase, class I	Start codon corrected
1887055-1887537 (-)	SPV_1916	SPD_1916			Transcriptional regulator	Alternative start codon 42 bps downstream
1900031-1900309 (-)	SPV_1928	SPD_1928			Hypothetical protein	Start codon corrected
1913797-1913931 (+)	SPV_1939	SPD_1939			Hypothetical protein	Alternative start codons 12 bps and 87 bps upstream; encoded by BOX element	Croucher et al. 2011
1918804-1919019 (-)	SPV_1947	SPD_1947			Transcriptional regulator, Cro/CI family	Alternative start codon 9 bps downstream
1925925-1926854 (-)	SPV_1957	SPD_1957	tktC		Transketolase C-terminal-like protein	Alternative start codon 3 bps upstream
1939733-1940614 (-)	SPV_1970	SPD_1970			N-acetylmannosamine kinase	Alternative start codon 12 bps downstream
1957068-1957226 (+)	SPV_1983	SPD_1983			Hypothetical protein	Alternative start codon 21 bps upstream; encoded by BOX element	Croucher et al. 2011
1991840-1993249 (-)	SPV_2014	SPD_2014			Trans-acting positive regulator	Alternative start codon 18 bps upstream
1994291-1995271 (+)	SPV_2016	SPD_2016			tRNA dihydrouridine synthase B	Start codon corrected
2005702-2006460 (-)	SPV_2026	SPD_2026	thiX		Thiamin ABC transporter ThiX, transmembrane component	Alternative start codons 42 bps downstream and 3 bps upstream
2045617-2046360 (+)	SPV_2069	SPD_2069	parB	spo0J, spoJ	Chromosome partitioning protein ParB	Alternative start codon 15 bps upstream, overlapping with transcription start site
Table S4. New and updated coding sequences. All coding sequences (CDSs) that either have no equivalent in the previous annotation or that have slightly modified coordinates. In the latter case, original locus numbers were preserved. αExcluding features that are located on IS elements. βA similar feature was present in the updated NCBI annotation of April 6th 2017.

## Sheet: Table S5 - tRNAs and rRNAs
D39V coordinates	Locus	Old locus	Gene name	Product	Note	Literature
Updated rRNAs
15138-16699 (+)	SPV_0016	SPD_0016	rrsA	16S ribosomal RNA	Now contains complement of Shine-Dalgarno sequence
16943-16846 (+)	SPV_0018	SPD_0018	rrlA	23S ribosomal RNA	Start base corrected
1700471-1703374 (-)	SPV_1700	SPD_1700	rrlB	23S ribosomal RNA	Start base corrected
1703618-1705179 (-)	SPV_1702	SPD_1702	rrsB	16S ribosomal RNA	Now contains complement of Shine-Dalgarno sequence
1798022-1800925 (-)	SPV_1814	SPD_1814	rrlC	23S ribosomal RNA	Start base corrected
1801169-1802730 (-)	SPV_1816	SPD_1816	rrsC	16S ribosomal RNA	Now contains complement of Shine-Dalgarno sequence
1859947-1862850 (-)	SPV_1891	SPD_1891	rrlD	23S ribosomal RNA	Start base corrected
1863094-1864655 (-)	SPV_1893	SPD_1893	rrsD	16S ribosomal RNA	Now contains complement of Shine-Dalgarno sequence
Updated tRNAs
Updated coordinates
1698974-1699045 (-)	SPV_1684	SPD_1684	tRNA-Gly1	tRNA-Gly(UCC)	Start base corrected
1858906-1858979 (-)	SPV_1881	SPD_1881	tRNA-His1	tRNA-His(GUG)	Start base corrected
1858993-1859064 (-)	SPV_1882	SPD_1882	tRNA-Trp1	tRNA-Trp(CCA)	Start base corrected
Differentiation: anticodon CAU
1699140-1699213 (-)	SPV_1686	SPD_1686	tRNA-fMet-1	tRNA-fMet(CAU)	Used in translation initiation	Silva et al. 2006
1699327-1699400 (-)	SPV_1688	SPD_1688	tRNA-Ile2-1	tRNA-Ile2(CAU)	Modified to decode AUA codon (Ile)	Silva et al. 2006
1699414-1699487 (-)	SPV_1689	SPD_1689	tRNA-Met-1	tRNA-Met(CAU)	Used in translation elongation	Silva et al. 2006
1859237-1859310 (-)	SPV_1885	SPD_1885	tRNA-fMet-2	tRNA-fMet(CAU)	Used in translation initiation	Silva et al. 2006
Table S5. Updated rRNA and tRNA features. Sequencing coverage information was used to correct annotated coordinates of rRNA and tRNA features. Additionally, differential annotation of tRNAs with anticodon CAU was performed using tRNAscan-SE.

## Sheet: Table S6 - Pseudogenes
D39V coordinates	Locus	Old locusα	Gene name	Product	Note
20225-21071 (+)	SPV_2070	SPD_0021		IS630-Spn1 transposase	Frameshift
21106-21598 (-)	SPV_2073	SPD_0022		IS1167 transposase Orf2	Degenerate
21595-21902 (-)	SPV_2076	SPD_0022		IS1167 transposase Orf1	Nonsense mutation
27706-28489 (+)	SPV_2079	SPD_0031-32	prsW	Protease PrsW	Frameshift
29624-30016 (-)	SPV_0034	SPD_0034		IS1167 transposase	Frameshift
30143-31053 (-)	SPV_2082	SPD_0035-37		Hypothetical protein	Nonsense mutation
39023-39311 (+)	SPV_0045	SPD_0045		ISSpn7 transposase	Truncated
74795-75091 (-)	SPV_2089			Rhodanese-like domain-containing protein	Nonsense mutation
79054-80070 (+)	SPV_2092	SPD_0078-79		Glycosyltransferase	Nonsense mutation
87015-87191 (+)	SPV_2093	SPD_0084		IS630-Spn1 transposase	Truncated
87292-87429 (-)	SPV_2094	SPD_0085		ISSpn2 transposase Orf1	Truncated
104851-105247 (-)	SPV_2096			Hypothetical protein	Frameshift
114010-116229 (+)	SPV_0113	SPD_0113		Peptide ABC transporter ATP binding/permease protein	Nonsense mutation
128115-128521 (+)	SPV_2104	SPD_0125		Hypothetical protein	Frameshift
140498-141309 (-)	SPV_2110	SPD_0137		IS1167 transposase Orf2	Frameshift
141306-141791 (-)	SPV_2113	SPD_0137		IS1167 transposase Orf1	Frameshift
142123-142694 (-)	SPV_2115			ISSsu3 transposase Orf2	Frameshift
142643-142818 (-)	SPV_2116			ISSsu3 transposase Orf1	Truncated, frameshift
146857-147154 (+)	SPV_2117			Hypothetical protein	Frameshift
211341-212679 (+)	SPV_0221	SPD_0221		Hypothetical protein	Frameshift
213718-215363 (-)	SPV_2126	SPD_0223-24		Ferric iron ABC transporter permease protein	Frameshift
216457-217578 (-)	SPV_2127	SPD_0226-27		Ferric iron ABC transporter iron-binding protein	Disrupted by RUP sequence
274111-274321 (+)	SPV_2135			IS630-Spn1 transposase	Truncated
282106-282311 (+)	SPV_2137			Hypothetical protein	Frameshift
289226-289647 (+)	SPV_0288	SPD_0288		IS200S transposase	Frameshift
313105-313950 (-)	SPV_2143	SPD_0312, SPD_0314		IS630-Spn1 transposase	Frameshift
331783-332214 (+)	SPV_2144	SPD_0332		IS66 family transposase Orf2	Truncated
332217-332895 (+)	SPV_2146	SPD_0332-33		IS66 family transposase Orf3	Frameshift
357296-358065 (+)	SPV_2148	SPD_0353	alkD	DNA alkylation repair enzyme AlkD	Disrupted by BOX element
358499-359360 (+)	SPV_0356	SPD_0356	cbpG	Choline-binding protein CbpG	Frameshift
360391-361198 (-)	SPV_0358	SPD_0358		ISSpn11 transposase Orf2	Frameshift
361099-361537 (-)	SPV_2155	SPD_0359		ISSpn11 transposase Orf1	Frameshift
394661-395361 (+)	SPV_2157		ydiL	Putative membrane peptidase	Frameshift
408707-409167 (+)	SPV_2159	SPD_0407		Hypothetical protein	Frameshift
416429-417396 (-)	SPV_2160	SPD_0415-16		IS110 family transposase	Frameshift
422791-423343 (-)	SPV_2164			Hypothetical protein	Frameshift
424528-425044 (+)	SPV_2166			PTS IIB component	Disrupted by uncharacterized insertion sequence
480094-481455 (-)	SPV_0471	SPD_0471	blpB	Peptide ABC transporter permease protein BlpB	Frameshift
481466-483623 (-)	SPV_0472	SPD_0472	blpA	Peptide ABC transporter ATP binding/permease protein BlpA	Frameshift
504366-505277 (-)	SPV_2178	SPD_0497-98		ISSpn11 transposase Orf2	Frameshift
505178-505616 (-)	SPV_2179	SPD_0499		ISSpn11 transposase Orf1	Frameshift
505863-508558 (+)	SPV_0500	SPD_0500		DEAD/DEAH box family DNA/RNA helicase	Degenerate; disrupted by RUP
518833-519322 (+)	SPV_0508	SPD_0508		ISSpn8 transposase	Frameshift
530368-530966 (+)	SPV_2188	SPD_0518-19		Hypothetical protein	Frameshift; possibly truncated by RUP
531112-531498 (+)	SPV_2189			Maturase-related protein	Degenerate; disrupted by RUP
542253-543011 (-)	SPV_0531	SPD_0531	glnQ2	Glutamine ABC transporter ATP-binding protein GlnQ2	Nonsense mutation
558212-558499 (+)	SPV_2192	SPD_0544-45		Rhodanese family protein	Nonsense mutation
569375-569673 (+)	SPV_0557	SPD_0557		Acetyltransferase	Frameshift
587179-587899 (-)	SPV_0563	SPD_0563		IS1182 family transposase	Degenerate
588562-589518 (+)	SPV_2201	SPD_0565-66		Putative Fe-S oxidoreductase	Nonsense mutation
627555-628561 (+)	SPV_2203	SPD_0603		Peptidase, M50 family	Frameshift
628545-629917 (+)	SPV_2205	SPD_0604		HesA/MoeB/ThiF family protein	Frameshift
630085-630960 (+)	SPV_0605	SPD_0605		ABC transporter, ATP-binding protein	Nonsense mutation
631871-632185 (-)	SPV_0607	SPD_0607		IS30 family transposase	Degenerate
637396-638261 (-)	SPV_0615	SPD_0615	glnH3	Glutamine ABC transporter substrate-binding protein GlnH3	Frameshift
659783-660693 (-)	SPV_2214	SPD_0638-39		ISSpn2 transposase	Truncated
661104-661400 (+)	SPV_0640	SPD_0640		6-phospho-beta-glucosidase	Truncated
664036-664781 (+)	SPV_0643	SPD_0643		Regulator of the PmrA multidrug efflux pump	Frameshift
693600-694291 (-)	SPV_2218			Hypothetical protein	Disrupted by uncharacterized insertion sequence
695150-695468 (+)	SPV_2219			Nucleoside triphosphate pyrophosphohydrolase MazG-like domain protein	Frameshift
695578-696366 (+)	SPV_2220	SPD_0676-77		Alpha/beta fold family hydrolase	Nonsense mutation
728281-729249 (+)	SPV_2221	SPD_0711-12		ISSpn2 transposase	Truncated
729305-729622 (-)	SPV_0713	SPD_0713		IS66 family transposase	Degenerate
730880-731727 (+)	SPV_2223	SPD_0716		IS630-Spn1 transposase	Frameshift
740475-741017 (+)	SPV_0725	SPD_0725		Hypothetical protein	Frameshift
742306-743298 (+)	SPV_2227	SPD_0727-28		Fucolectin-related protein	Nonsense mutation
755708-756223 (+)	SPV_0743	SPD_0743		ISSpn11 transposase Orf1	Frameshift
756124-757055 (+)	SPV_0744	SPD_0744		ISSpn11 transposase Orf2	Frameshift
769062-770389 (-)	SPV_0758	SPD_0758		IS1167A transposase	Frameshift
792317-793056 (+)	SPV_2238	SPD_0779-80		Hypothetical protein	Frameshift
810476-811128 (-)	SPV_2240			Transcriptional regulator, Xre family	Degenerate
812564-812905 (-)	SPV_0794	SPD_0794		ISSpn7 transposase	Truncated, nonsense mutation
816316-817637 (+)	SPV_2242	SPD_0800		Putative capsular polysaccharide biosynthesis protein	Frameshift
828280-828807 (-)	SPV_0810	SPD_0810		IS110 family transposase	Degenerate
848495-849299 (-)	SPV_2251	SPD_0830, SPD_0832		ISSpn7 transposase	Frameshift
855402-855728 (+)	SPV_2252	SPD_0840		Hypothetical protein	Nonsense mutation
856029-857140 (-)	SPV_0841	SPD_0841	ald	Alanine dehydrogenase	Nonsense mutation, frameshift
861227-861814 (+)	SPV_2257	SPD_0845		ABC transporter ATP-binding protein	Nonsense mutation
884271-884612 (-)	SPV_2260	SPD_0869		ISSpn11 transposase Orf2	Truncated
884612-884746 (-)	SPV_2262			ISSpn11 transposase Orf1	Truncated
894548-895212 (+)	SPV_2263	SPD_0881-82		IS630-Spn1 transposase	Frameshift
903272-903652 (+)	SPV_2266	SPD_1035-36	dhaM	Phosphoenolpyruvate-dihydroxyacetone phosphotransferase subunit DhaM	Frameshift
936131-936978 (+)	SPV_2268	SPD_1013-14		IS630-Spn1 transposase	Frameshift
940497-941142 (-)	SPV_1009	SPD_1009	serB	Phosphoserine phosphatase	Frameshift
965587-966389 (+)	SPV_0986	SPD_0986		IS1167 transposase Orf2	Frameshift
978137-978939 (-)	SPV_2274	SPD_0971-72		ISSpn7 transposase	Frameshift
984561-985863 (+)	SPV_0966	SPD_0966		IS1167A transposase	Frameshift
1000866-1001166 (-)	SPV_2278			IS1381A transposase Orf1	Truncated
1012498-1013281 (-)	SPV_2279	SPD_0942		Hypothetical protein	Frameshift
1016347-1018232 (-)	SPV_2283	SPD_0936-38		Tn5252 relaxase	Nonsense mutation
1019785-1020941 (-)	SPV_2285	SPD_0932-33		Putative phosphoesterase	Frameshift
1022651-1023295 (-)	SPV_2287	SPD_0928-29		Hypothetical protein	Nonsense mutation
1036971-1037239 (-)	SPV_2289			Hypothetical protein	Frameshift
1056401-1058604 (-)	SPV_2293	SPD_0891-93	phtF	Histidine triad protein	Degenerate; disrupted by RUP
1074728-1074984 (-)	SPV_2299			DUF3884 domain-containing protein	Frameshift
1079756-1080735 (-)	SPV_2301	SPD_1050	lacD	Tagatose 1,6-bisphosphate aldolase LacD	Frameshift
1083319-1084121 (-)	SPV_2304	SPD_1055-56		ISSpn7 transposase	Frameshift
1084469-1084965 (-)	SPV_1058	SPD_1058		Galactose-specific PTS IIA component	Frameshift
1100261-1101520 (-)	SPV_2310	SPD_1073-74		O-[acetyl/succinyl]homoserine sulfhydrylase	Nonsense mutation
1146693-1147787 (-)	SPV_1116	SPD_1116	leuA	2-isopropylmalate synthase	Nonsense mutation
1170335-1170687 (+)	SPV_2315			BlpT-like protein, fusion family protein	Frameshift
1186507-1186920 (-)	SPV_2318	SPD_1157		ISSpn2 transposase Orf1	Truncated, nonsense mutation
1190399-1190977 (+)	SPV_2319	SPD_1161		IS1182 family transposase	Frameshift
1191348-1192265 (-)	SPV_2320	SPD_1163		N-acetylneuraminate lyase	Nonsense mutation; almost identical to SPV_2375
1202229-1202510 (-)	SPV_1173	SPD_1173		ISSpn7 transposase	Truncated, nonsense mutation
1202492-1202778 (+)	SPV_2323			ISSpn2 transposase Orf2	Truncated, frameshift
1213731-1213964 (-)	SPV_2327			Tn5253 hypothetical protein	Nonsense mutation
1214350-1214706 (-)	SPV_2328			Tn5253 hypothetical protein	Truncated
1214702-1214952 (-)	SPV_2329			Tn5253 replication initiator protein A	Truncated
1288063-1288620 (+)	SPV_1259	SPD_1259		Type II restriction-modification system endonuclease	Nonsense mutation
1298254-1299604 (-)	SPV_2337	SPD_1268-71		IS66 family transposase Orf3	Degenerate
1307174-1308503 (-)	SPV_2338	SPD_1281-83	capA	Capsule biosynthesis protein CapA	Mutated start; frameshift
1325729-1326489 (-)	SPV_2339	SPD_1306-07		Hypothetical protein	Frameshift
1329344-1329721 (-)	SPV_2340	SPD_1310		Hypothetical protein	Nonsense mutation
1332056-1332610 (-)	SPV_2341	SPD_1313		ISSpn2 transposase Orf2	Truncated
1332643-1333574 (-)	SPV_2343	SPD_1313-15		ISSpn11 transposase Orf2	Frameshift
1333475-1333913 (-)	SPV_1315	SPD_1315		ISSpn11 transposase Orf1	Frameshift
1333970-1334329 (-)	SPV_2348	SPD_1316		ISSpn2 transposase Orf1	Truncated, frameshift
1340558-1341420 (-)	SPV_2349	SPD_1324-25		IS630-Spn1 related transposase	Frameshift
1369643-1371326 (-)	SPV_2351	SPD_1354-56	msbA	Lipid A export ATP-binding/permease protein MsbA	Nonsense mutation
1377173-1377768 (-)	SPV_1361	SPD_1361		Hypothetical protein	Frameshift
1440036-1440957 (-)	SPV_1420	SPD_1420		ISSpn11 transposase Orf2	Frameshift
1440858-1441296 (-)	SPV_1421	SPD_1421		ISSpn11 transposase Orf1	Frameshift
1459486-1459809 (+)	SPV_2365	SPD_1442-43		Hypothetical protein	Nonsense mutation
1467499-1468133 (+)	SPV_2367	SPD_1452-53		Hypothetical protein	Frameshift
1469997-1470411 (+)	SPV_2371	SPD_1455-56		Hypothetical protein	Frameshift
1487665-1488005 (-)	SPV_2373	SPD_1470-71		Prophage Lp1 protein 6	Nonsense mutation
1506230-1507147 (-)	SPV_2375	SPD_1489		N-acetylneuraminate lyase	Nonsense mutation; almost identical to SPV_2320
1537038-1537327 (-)	SPV_1513	SPD_1513		Hypothetical protein	Frameshift
1551915-1552092 (+)	SPV_1529	SPD_1529		ISSpn8 transposase	Truncated
1562080-1562711 (-)	SPV_1539	SPD_1539		ISSpn7 transposase	Truncated, frameshift
1583114-1584323 (+)	SPV_2388	SPD_1563		Dicarboxylate/amino acid:Na+/H+ symporter	Frameshift
1606619-1606864 (+)	SPV_2393			Partial transglycosylase-associated protein	Nonsense mutation
1630219-1631070 (-)	SPV_2396	SPD_1615-16		Hypothetical protein	Disrupted by RUP
1640155-1640622 (-)	SPV_2397			Putative membrane protein YetF	Truncated by BOX element
1640619-1641075 (-)	SPV_2398	SPD_1624-25		Hypothetical protein	Frameshift
1642048-1642430 (+)	SPV_1627	SPD_1627		Hypothetical protein	Frameshift
1656059-1656861 (+)	SPV_1641	SPD_1641		IS1167 transposase Orf2	Frameshift
1679099-1679597 (+)	SPV_1666	SPD_1666		IS1167 transposase Orf1	Frameshift
1679594-1680405 (+)	SPV_2404	SPD_1666		IS1167 transposase Orf2	Frameshift
1698127-1698564 (+)	SPV_1681	SPD_1681		IS1167 transposase	Degenerate
1717848-1719707 (-)	SPV_2408	SPD_1721-22		Multidrug resistance ABC transporter ATP-binding and permease protein	Frameshift
1719724-1720193 (-)	SPV_2411	SPD_1723-24		Transcriptional regulator, MarR family	Frameshift
1724947-1725057 (+)	SPV_1730	SPD_1730		ISSpn7 transposase	Truncated
1725063-1725346 (+)	SPV_2414	SPD_1730		ISSpn7 transposase	Truncated, frameshift
1726971-1727966 (-)	SPV_2416	SPD_1733-34		Hypothetical protein	Nonsense mutation
1728257-1728799 (-)	SPV_2417	SPD_1735		Hypothetical protein	Nonsense mutation
1750988-1751266 (+)	SPV_2420	SPD_1756		Hypothetical protein	Nonsense mutation
1810150-1811000 (-)	SPV_1825	SPD_1825		IS630-Spn1 transposase	Frameshift
1813610-1813797 (+)	SPV_2426			Transposase	Frameshift
1839047-1839641 (-)	SPV_2427	SPD_1855-56		S-adenosylmethionine-dependent methyltransferase	Frameshift
1850677-1851272 (-)	SPV_1870	SPD_1870	pcp2	Pyrrolidone-carboxylate peptidase	Frameshift
1851770-1852194 (-)	SPV_1872	SPD_1872		Transcriptional regulator, MarR family	Frameshift
1871382-1871840 (+)	SPV_2432	SPD_1901		IS110 family transposase	Degenerate
1879461-1879608 (-)	SPV_2434			IS1381 transposase OrfA	Truncated
1886516-1886932 (+)	SPV_1915	SPD_1915		ISSpn5 transposase	Truncated
1937207-1937679 (-)	SPV_2439	SPD_1968		Hypothetical protein	Frameshift
1949437-1950670 (+)	SPV_1975	SPD_1975	arcA	Arginine deiminase	Frameshift
1956023-1956151 (+)	SPV_1980	SPD_1980		ISSpn4 transposase Orf1	Truncated
1956612-1956879 (-)	SPV_2446			Hypothetical protein	Frameshift
1984075-1985352 (-)	SPV_2008	SPD_2008		Mobile element protein	Degenerate
2017346-2017696 (-)	SPV_2455	SPD_2038		IS66 family transposase, Orf3	Truncated
2017697-2017967 (+)	SPV_2039	SPD_2039		ISSpn2 transposase Orf2	Truncated
2018158-2018445 (-)	SPV_2040	SPD_2040		IS66 family transposase Orf2	Truncated
2038632-2040235 (-)	SPV_2059	SPD_2059		Phage infection protein	Nonsense mutation
Table S6. All pseudogenes present in the new annotation. αFeatures overlapping with the annotated pseudogene, not necessarily the same feature type or length.

## Sheet: Table S7 - RNA switches
D39V coordinates	Gene name	Product	Note	Literatureδ
174291-174470 (-)α γ	RNAswitch-1	FMN riboswitch	Multiple bands in reported northern blot	Liv, Ku, Ac, Man
376842-377047 (+)α	RNAswitch-2	Glycine riboswitch
381487-381662 (-)	RNAswitch-3	T-box leader		Ku, Ac
440763-440842 (+)	RNAswitch-25	23S methyl RNA motif		Ac
441436-441663 (+)α γ	RNAswitch-4	FMN riboswitch		Ku, Ac
497356-497561 (+)	RNAswitch-5	T-box leader		Liv, Man
513346-513544 (+)	RNAswitch-6	Putative T-box leader		Gru, Ac, Man, Gri
632244-632347 (+)	RNAswitch-7	PyrR binding site		Ku, Man
644329-644497 (+)α	RNAswitch-8	TPP riboswitch	Very similar to trn0358	Ku, Ac
647211-647381 (+)α	RNAswitch-9	TPP riboswitch	Very similar to SN13	Ac, Man
653914-654012 (-)α β	RNAswitch-10	TPP riboswitch
849418-849636 (+)	RNAswitch-11	T-box leader
863157-863283 (+)	RNAswitch-26	L20 leader		Liv, Ku, Ts, Ac, Man
864986-865160 (+)	RNAswitch-12	PyrR binding site		Ac, Man, Li
963342-963439 (-)	RNAswitch-27	L21 leader		Ku, Ac
996442-996678 (-)	RNAswitch-13	T-box leader		Liv, Ku, Ts
1052832-1052928 (-)α β	RNAswitch-14	preQ1-II leader
1168835-1168970 (-)	RNAswitch-15	PyrR binding site		Ku, Ac, Man
1175106-1175233 (+)γ	RNAswitch-16	PyrR binding site		Man
1216304-1216425 (-)	RNAswitch-28	L10 leader		Liv, Ku, Ts, Ac, Man
1250018-1250194 (-)	RNAswitch-17	T-box leader
1326523-1326709 (-)	RNAswitch-18	T-box leader	Longer than observed in reported Northern blot	Ac, Man
1404449-1404618 (-)γ	RNAswitch-19	Metal-ion-responsive riboswitch	Similar to S. pyogenes SSRC10 and B. subtilis yybP-ykoY leader	Ku, Ac, Man, D, P
1459261-1459468 (+)	RNAswitch-20	T-box leader		Ku, Ac, Man
1491275-1491462 (-)	RNAswitch-21	T-box leader
1619505-1619652 (-)	RNAswitch-22	T-box leader	High confidence transcription start site 104 bps upstream	Ac, Man, Li
1642795-1642969 (+)α	RNAswitch-23	Purine riboswitch
1759778-1759868 (-)	RNAswitch-29	Lacto-rpoB leader		W
2006750-2006885 (-)α	RNAswitch-24	TPP riboswitch
Table S7. All annotated RNA switches. αA similar feature was present in the updated NCBI annotation of April 6th 2017. βNot detected in this study, exact coordinates uncertain. γAlternative terminator present. δAbbreviations: Acebo et al. 2012; Dambach et al. 2015; Grigg et al. 2013; Gruber et al. 2008; Kumar et al. 2010; Li et al. 2013; Livny et al. 2006; Mann et al. 2012; Price et al. 2015; Tsu…

## Sheet: Table S8 - Terminators
Coordinates	Termination efficiency (%)	Hairpin energy	5'-arm of stem	loop	3'-arm of stem	Downstream sequence: Poly(U)
2664-2694 (+)	91	-7.3	GAGGUUGAGC	CUG	GCUC-GCCUC	UUUUAUGAUAUAAUC
4139-4168 (+)	85	-9.8	GGUUGGAA	AAAAA	UUCCAACC	CUUUUGGCUUUUGAA
10560-10585 (+)	78	-7.7	GAAGC	AGA	GCUUC	CUAUUUAUAUCAGCA
14139-14162 (+)	97	-11.3	GAGAGGC	UGGA	GCCUCUC	UUUUUUGUGCAGUUU
19884-19902 (+)	98	-4.8	UUGAAU	AGAU	AUUCAA	UUUUGAGUAGGUAUU
20130-20153 (+)	33	-6.7	GAGGU	UUAG	ACCUC	UUUUUUGUUAUGUAA
20999-21054 (+)	80	-4.6	GAACCUC-AAAAAGGUAUUAC	CAAGUU	GCAAUACCUUUUACGAGGCUC	UUUUCUCUUGUUCUU
21140-21168 (+)	78	-9.2	GAAAGGACAA	AUU	UCGUCCUUUC	UUUUUUGAAGUUUUC
24042-24067 (+)	99	-9.1	GUCACCG	CAUU	CGGUGGC	UUUUUUUGUGUUGGG
28512-28541 (+)	52	-3.5	CAAGGGUACAA	AUA	UGGUGCCCUUC	UUUUAUUUUUGAUUG
29611-29637 (+)	89	-9.9	CCUGAGA	UGAU	UCUCAGG	UUUUUCGUCUUUUUU
29960-29994 (+)	8	-7.4	CUGGACAUUAGG	GUC	UUUAAUGUCUAG	UAAUUUUGUGAUAAA
30080-30139 (-)	92	-21.1	GGCUCCAUAAUAUCCAUAGUG	AGUAAAUC	CCCUAUGGAUAUUAUGGAGCC	UAUUUUGUGUAGAAA
30090-30147 (+)	58	-22.6	GGCUCCAUAAUAUCCAUAG-GGG	AUUUA	CUCACUAUGGAUAUUAUGGAGCC	AUUUUACAACAGUGC
33935-33957 (-)	71	-2.7	GGAGG	ACUAG	CCCCC	UUUUUAUUUAGCCUC
33943-33964 (+)	93	-4.9	GGGGG	CUAGU	CCUCC	UUUUUUGUAGUAGAA
34459-34485 (-)	89	-7	GGUAGC	CCAUCA	GCUACC	UUUUUCUUAUGCUUC
34468-34494 (+)	81	-7.7	GGUAGCU	GAUG	GGCUACC	UUUUGUGUUAUACUC
40159-40187 (+)	99	-9.6	UGGGCAGGAC	UCUU	GUUCUGCCUA	UUUUUUCGGCUCUUU
40234-40262 (+)	70	-13.6	GAAAGGACAA	AUU	UUGUCCUUUC	UUUUUUGAUAUUCAG
45451-45482 (+)	97	-3.9	CUGUGAGAA	AGAUUC	UUCUUGCAG	UUUUUUCUUUACAAU
60476-60510 (-)	88	-13.3	UAAACAGCGAGAU	UGA	AGCUCGCUGUUUA	UUUUUUAAUUAAUCA
60482-60514 (+)	93	-13.3	UAAACAGCGAGCU	UCA	AUCUCGCUGUUUA	UUUUUUAUCGAAAAG
64743-64773 (-)	99	-9.4	GCCUGAGC	CUAAUC	GCUCGGGC	UUUUUCUAUGCUUAU
78746-78767 (+)	90	-7.1	GAGGG	AUGAC	CCCUC	UUUUUUGAUGCCUAA
80090-80131 (+)	93	-4.1	GGAUUUAAGAAAAAUU	UUA	ACUUUUUCUUA-GUCC	UUUUUAAUUUCAGGA
86830-86861 (+)	7	-8.1	UACAACA	AAA	UGUUGUA	AUAUUUUAUUGAAUA
86889-86922 (+)	99	-6.5	GCACUUUGGGA	CGUUC	UCCCUUAGUGC	UUUUUUGAUUUCUCU
87959-88007 (+)	97	-11.9	UCUCCAGAUUA-GGAACU	AUCUCUG	AGUUCCCUAGUCUGGAGA	UUUUUCAGUAUACCC
93128-93151 (+)	95	-6.8	CAGUCC	UCAG	GGGCUG	UUUUUCUAUGCUUUG
94110-94136 (+)	46	-7.7	GCAGGUC	AAUC	GACUUGC	UUUUUUGACAUAGAA
94139-94166 (-)	99	-8.6	UCCUGUCA	UCCU	UGGCAGGA	UUUUUUCUAUGUCAA
97221-97248 (-)	98	-7.2	CUUCUAGU	UUUA	GCUAGAAG	UUUUUUAUAUAUAAA
101526-101570 (-)	76	-15.4	CGCAUAUUACCAAGGU	UGUUU	AACUUGGUAAUAUGCG	UUUUUCUUUUUUAUU
101534-101579 (+)	96	-15.4	CGCAUAUUACCAAGUU	AAACA	ACCUUGGUAAUAUGCG	UUUUAUUAUGUAGAG
104899-104927 (+)	100	-8.1	GUCGAGG	AAAUC	CCUCGGC	UUUUUUAUCUUUCCU
108813-108852 (+)	93	-4.4	CCUAGGAAUG--ACAU	UUU	AUGUAGCAUUUCUAGG	UUUUUUUGUUUCAAA
112658-112686 (+)	93	-8.1	GUCGAGG	AAAUC	CCUCGGC	UUUUUUAUCUUUCCU
116021-116056 (+)	27	-6.7	UUGUAG-UAGCC	CACA	GGCUGUCUACAA	UUCUUCGAUGUGAUA
118801-118832 (+)	99	-9.2	GAGGUUGGUA	GAU	UAUCAGCCUC	UUUCUUGUCGUUGAA
119044-119071 (+)	93	-8.1	GUCGAGG	AAAUC	CCUCGGC	UUUUUUAUCUUUCCU
120858-120905 (+)	53	-7.6	GCAUAUUAUCAAGAUUU	UUGA	ACAUC-UGAUAAUAUGC	ACUUUUCUUAUUUUA
127595-127623 (+)	85	-6.3	GAGGUUGGU	CGAUU	AUCAGCCUC	UUUCUUGUCGUUGAA
128846-128880 (+)	52	-2.2	CCAGCGUCGCUA	UCU	UAG-GG-GCUGG	UUUUGUUGCGUCUCA
130806-130861 (+)	91	-5.3	CGACUCCUUUUCUCUAACUUG	AAAAA	UAGAUUAGAGAAAAUGGGUUG	UUUUAUUUAUUAUAG
134867-134896 (-)	97	-9.2	CAGCCCCG	UCUU	CGGAGCUG	UUUUUCUCUAUGCUU
134877-134903 (+)	86	-11.4	CAGCUCCG	AAGA	CGGGGCUG	UUUUGUUGACUUGUA
137560-137594 (-)	99	-14.1	CCACCUCAUCU	UGAU	AGAUGGGGUGG	AAUUUUCGUGUCGUA
140508-140536 (+)	88	-15	GAGAGUACGA	AAU	UCGUACUCUC	UUUUUUGAUGUUCAA
141918-141954 (+)	81	-9.4	CAUUCCAAAGUC	UUGUCU	GACUCUGGAAUG	UUUUCUGUUCACAGU
149815-149856 (+)	28	-6.3	GGAUUGAGUUCUGUA	UUG	UACAAGGCUCGGUCC	UUUUAGAGUCAGCUU
149855-149878 (+)	81	-6.5	GUCAGCU	UAA	GGCUGGC	UUUUUCAAUCACCAA
150708-150741 (-)	97	-5.8	GAGAUUGGAU	AAAGC	GUUCAAUCUC	UUUUUGAUUGCUUCC
154044-154065 (+)	94	-9	GACUGG	AUUG	CCAGUC	UUUUUAUGAUGGUCA
156776-156808 (+)	83	-7.9	GAGGUGGGA	GAGAAAA	UUCCACCUC	UUGCUUUUGUAUAGA
159981-160003 (-)	98	-8.1	GAGCC	ACGC	GGCUC	UUUUUUAUUUAUGGC
164879-164913 (+)	84	-8.3	GAACUAUCAAGAU	ACA	AUCUUGGUAGUUG	UUUUUUGAUUAUAGA
165589-165634 (-)	99	-4.8	GCAUAAGAACAAGGUUU	UGA	AGACCU-GAACUUAUGC	UUUUUUACGUUCUUA
165599-165644 (+)	97	-2.6	GCAUAAGUUC-AGGUCU	UCA	AAACCUUGUUCUUAUGC	UUUUUAUCAUAGAAA
167228-167256 (-)	87	-7.9	CCGAGAA	AGAAAC	UUCUCGG	UUUUUCUUUAUCCUG
170511-170558 (-)	93	-11.3	CGCAUAAAAUCAAGGUUU	UUGA	ACACCU-GAUUUUAUGCG	UUUUUCUGAUUUUGA
170520-170567 (+)	95	-13.5	CGCAUAAAAUCAGGUGUU	CAAA	AAC-CUUGAUUUUAUGCG	UUUUAUCAUAGAAAU
174229-174265 (-)	75	-11.8	UAUGCCUUGAGUAG	UCCC	CUAUUCAAGGUAUA	UUUUUUGGAGGUAGU
174287-174327 (-)	76	-14.4	UGCUCUGAAAUGAU	UACUU	GUCAUUUCAGAGCA	UUUUUGUUAAUCGCA
176582-176612 (-)	90	-8.6	GCUGGGAA	AAGU	UUCUCAGC	UUUUUUCUCGGUAUU
176593-176620 (+)	79	-6.4	GCUGAGAA	ACUU	UUCCCAGC	UUUAUUUGUUAUAGU
177857-177886 (-)	84	-10	GCAACUGC	AGGU	GCGGUUGC	UUUUUCACUUACUUU
184094-184126 (+)	97	-9.7	GGCUGGGAG	CAC	UUCCCAGUC	UUAUUCUAUUUUAAU
185925-185952 (+)	23	-6.8	GUCC	AGU	GGAC	GUUUUUAGCCUGACG
186123-186149 (+)	34	-4.1	CAUUC	AGU	GGAUG	UUUUACUCCACGUUA
186189-186218 (+)	92	-5.8	GGUCGGGA	CGAAAA	UCCUGGCC	UUGUUUUUAUUAGUA
188059-188084 (+)	96	-8.7	GGCUGGA	UUU	UUCAGCC	UUUUUACUUUUACCU
193996-194022 (+)	55	-7.7	GUGAGAG	CCAG	CUCUCGC	UUUUCUCAUAGUGGG
195834-195865 (+)	67	-10.6	CAAAUCCCUUGC	AAUC	GCAGGGGCUUUG	UGUUAUUCUAUUAUG
201690-201726 (+)	78	-8.3	GUC-CCCUAGCU	UCA	AGCUAGGGUGCC	CUUAUGGGCGUAAGA
204321-204363 (+)	71	-12.2	GUUGAGUGGUUGA	UCA	UCAACCAC-CAAC	CUAUUUUCCAACUUU
205468-205510 (+)	48	-9.8	UGAAGUUUUAGGGGAU-GUGC	ACU	GUACCAUCCCCUAAAACUAGA	UAUAGUCAUCUAUGA
205552-205587 (+)	62	-6.4	GGGAGACA	ACCU	UUUCUCCC	UUAUCGGCGCUAGCA
207406-207466 (+)	93	-6.7	GAGUGGAGGUUUAAACUCUGAC	AUUU	GUAAGAGUU-GGAUCUCCCCUC	UUCUAUUUUGUUUUU
210918-210976 (+)	78	-16.5	CGCUUGUUUACGAAAUUGUUUUU	UUCUU	AAGAACAACUUCGUAAGCAGGCG	UUUUUGAGUAUUUUC
212857-212883 (+)	99	-3.3	GUCGCCU	GUAU	GGGUGGC	UUUUAUUUUAUCAUU
213677-213709 (+)	72	-10	CAGCCGAGGG	UACUC	CUUUCGGCUG	UUUUUGAUGUGGAAA
220709-220739 (+)	80	-7.8	UGAUAGACUG	AUU	CAGUUUAUCG	UUUUUCUUUUUAGUU
230320-230351 (+)	98	-7.5	UCCUUCAGA	GUAGAA	UCUGGAGGA	UUUUUUGAAUCUUCU
231668-231694 (+)	90	-8.4	GCCACC	CAAUCA	GGUGGC	UUUUUUGCGUGGUGA
231858-231885 (+)	88	-9.3	CUCCACC	CAAUCA	GGUGGAG	UUUUUUAGCUCUAUU
232308-232348 (-)	99	-10.4	GACCUCAAGCUUAU	UUGGUC	GUGAGCUUGGGGUC	UUUUCUAGCCUAUGA
232315-232355 (+)	93	-5.3	GACCCCAAGCUCA	CGACCAAA	UAAGCUUGAGGUC	UUUUUUGACACUAUU
232528-232552 (+)	72	-4.8	GUCACC	CAAUCA	GGUGGC	UUUUUUGUUUGUGGC
234235-234265 (+)	98	-4.5	AAAGUCGCC	CAAUCA	GGCGGCUUA	UUUUUUUGAAAAAUG
239106-239147 (+)	99	-3.4	CAAGGAAAAAAU	GUAACUA	GUUUUUACCUUG	UUUUUUCUGUAUAAU
240570-240606 (+)	87	-12.6	CUCUGACUGAUU	AUCCC	AAUCGGUCAGAG	UUUUUUGCUUACAGG
242573-242595 (+)	93	-5.4	GUCUAG	UUAU	CUAGGC	UUUUUCUAAUGAGCA
243776-243809 (-)	86	-10.4	UCCCCCAAGC	AUUAUA	GCUCGGGGGA	UUAAUUUUCGUACAA
243784-243816 (+)	54	-12.6	UCCCCCGAGC	UAUAAU	GCUUGGGGGA	UUUUUCUAUAGGAGG
249263-249291 (+)	91	-9.7	CGGGUAGGU	CCU	GCCUAUCCG	UUUUUAUUAAAAUCG
251446-251473 (+)	92	-11.9	GGAAGUCAC	UUA	GUGGCUUCC	UUUUGUCUUUAGAAA
255951-255991 (+)	31	-5.5	GCUAACGUAUAUC	CAAUA	GAUUUACAUUAGC	UUUCUUUUUUGUUAA
258498-258531 (+)	83	-11.2	GGAGGUUGGU	CAUUGU	ACCAGCCUCC	UUUUGAUAUGAUAUA
259388-259425 (+)	76	-8.4	CGAAAAAGGUGAGGGAC	AAU	GUCC-UCGCCUUUUAUG	UUUUUUAGUUGCUUC
260826-260860 (-)	100	-6.9	GGAACCAGGUU	CUAA	AAUCUGAUUCC	UUUUUUCUAUGCUUU
260835-260867 (+)	87	-6.9	GGAAUCAGAUU	UUAG	AACCUGGUUCC	UUUUUAGUUGCUUGA
263811-263840 (-)	93	-11.8	GUUGGAAG	CUU	CUUCCAAC	UUUUUUAUAUUAAAU
265072-265099 (-)	71	-12.2	GACCAGCU	UGCA	AGCUGGUC	UUUGUGCUCUUUUCA
267655-267675 (+)	83	-9.5	GGGGG	AUUU	CCCCC	CUUUUUUAAUACAAA
268438-268476 (+)	95	-3.9	GGGAAAGAUGAAUGC	AAUC	GUGUCCAUCUUUUUC	UUUUUAUGGUAAAAU
271338-271359 (+)	36	-6.4	UCCGUU	UCA	AGCGGA	UUUUUCUAGAAAGGA
272182-272227 (-)	97	-8.4	CUCUAGCCUUCAGUUG	CAAG	UAACUGAAAACUAGAG	UUUUUCUAUUUUUUC
272192-272235 (+)	86	-12.1	CUCUAGUUUUCAGUU	ACUUGC	AACUGAAGGCUAGAG	UUUUUAAAAUAGGUC
273790-273815 (+)	90	-6.4	GAGCACCU	UUCG	GGGUGUUC	UUUUUUUAUACUUUC
282453-282479 (+)	73	-7.7	CGCAUCA	AAAA	UGGUGCG	UUCUGUUUUUAUGCU
284835-284868 (+)	95	-4.7	CACUUCAUGUU	UCAU	AUCAUGGGGUG	UUUUUCUAUUUAAGU
284885-284935 (-)	96	-6.6	UCUCACUA-UGAUUAGGUU	UCCUUU	AACCUGAUGAAUAGUGAGA	UUUUUUGAUUGGCUU
288888-288921 (-)	81	-4.8	UCCGAAGA	UAUUUGGCCU	UCUUCGGA	UUUUUUCUAUUUUCC
300457-300493 (-)	99	-16.1	UAAUCCCACCUAG	CUUGUU	CUAGGUGGGAUUA	UUUUAUUUCUUAACA
300465-300498 (+)	91	-13.4	UCCCACCUAG	AACAAG	CUAGGUGGGA	UUAUUUGCCUAUGAA
306008-306033 (+)	90	-12.2	CACCCUGA	UGUU	UCAGGGUG	UUUUUGUGUUUAAAU
308681-308718 (-)	97	-3.7	AAAGGAACCAGUU	UUUUUC	AGCUGGCUCCUUC	UUUUUUAUCCUCAAA
308690-308723 (+)	88	-5.4	GGAGCCAGCU	GAAAAA	AACUGGUUCC	UUUUUAGGUACGACA
308810-308842 (-)	81	-5.6	CCAGUCCACG	UUUUU	CCAGGACUGG	UUUUGAUAUAGCACG
308813-308851 (+)	83	-7.1	CAAAACCAGUCCUGG	AAAAA	CGUGGACUGGUUUCG	UGUUUGGAUUAUUAC
309497-309526 (-)	93	-9.3	CCUCUCC	AGCCUC	GGAGAGG	UUUUCUCUCUGUCUC
330773-330804 (+)	88	-8.2	UAAAAAGCAG	GAAAUAG	CUGCUUUUUA	UUGCUAUAUUGGGAA
332641-332673 (+)	23	-10	GAGUCC	AGU	GGACUC	UUUUAGCCUAAGCUC
332900-332950 (+)	94	-11.9	UCUCCAGAUUAG-GAACU	AUCCGUG	AGUUCUCUAGUCUGGAGA	UUUUUCAAUAUACUU
335100-335138 (+)	89	-6.3	GGAUUUAGUAUUU	CUCUU	GAAUGCUGAAUCC	UUUUUUACAUUUGUA
340752-340781 (-)	63	-15.4	GCCUGAGAAG	ACAU	CUUCUCAGGC	UUUUUCUGUACUAUA
340814-340842 (-)	97	-9.5	UCAUCCAGA	UUUU	UCUGGGUGA	UUUUUUCAUAGCACU
345009-345040 (+)	97	-10.2	UGGGGCUGAGAA	AUU	UUCUCAACCUCA	UUUUUUAAAGUGGAC
349849-349878 (+)	98	-9.5	GCAGUUGCA	GUUG	UGUAACUGC	UUUUUUGAGGAGUUU
350973-350999 (+)	90	-5.5	GCGAAUG	GAAA	CAAUCGC	UUUUUUUGUGAAAAU
354875-354898 (+)	88	-4.9	GGCGU	AACCA	GCGCC	UUUUUUUCCAUCCUC
355009-355044 (+)	67	-2.3	AGCUCUGAU	UUUGAUGGU	AUCAGAGCA	UUUUUCGCGUUUUCU
360400-360439 (+)	96	-12.2	GGAUUUAGUUCUGU	ACUGC	ACAGGACUAAGUCC	UUUUAGUUUUACCUU
369222-369255 (-)	93	-17.5	CAGAAAACCCACC	AAUUCA	GGUGGGUUUUCUG	UUUAUUAAGAUUAUU
369231-369257 (+)	99	-8.4	CCCACC	UGAAUU	GGUGGG	UUUUCUGAUGCACUA
371816-371851 (-)	90	-8.4	GAGGCCGAGAAU	CACC	AAUCUCAGCCUC	UUCUUCUAUCGUGAG
374297-374331 (+)	76	-7.6	GGGC-AGGA	GUUU	UCCUAGCCC	UUUGUUUACAGAUUU
377017-377050 (+)	87	-10.1	GAGUACAUGUA	UCU	UGCAUGUGCUC	UUUCUUUUGGGGUUG
378403-378426 (+)	79	-6.6	UCACAC	AGCUC	GUGUGA	UUUUUUUGCCUAUAA
379181-379212 (+)	95	-4.3	UGAAGUCUG	AAAUAAG	CGGACUUCG	UUUUUUUAAAUCCUC
380153-380189 (-)	93	-10.4	GGUUUAGCUA	UUUC	UAGCUAGACC	UUUUUUCGUAACCAA
380163-380198 (+)	92	-6.5	AAAGGUCUAGCUA	GAAA	UAGCUAAACCUUA	UUUUUUAUGGUUUGA
386333-386367 (+)	93	-6.3	GAAGGAGUAGGG	AGAAA	CCC-ACUCCCUC	UUGUUUAGGUAAUAG
394311-394336 (+)	93	-5.3	UGAGACU	AGAAA	GGUCUCA	UUUUUUAUGGAAAAA
395188-395237 (+)	25	-3.1	CCAAUUAGUUUAU	UAUAUU	AUAGUCUGAUUGG	UUUCUUUUUUGCCCU
395370-395400 (-)	99	-10.3	GUGUUUGAU	AUCU	AUCAAACAC	UUUUUCUUUGCCUCC
395379-395410 (+)	79	-10.3	GUGUUUGAU	AGAU	AUCAAACAC	UUUUUCUUUUUAUUG
396887-396913 (-)	98	-6.8	CCAGCC	CUAA	GGUUGG	UUUUUUCUUCUCUAC
402967-402989 (+)	99	-5.8	GACC	UUAG	GGUC	UUUUUUCUUUUAUUG
405153-405177 (+)	88	-6.3	GGACUGA	GAAA	UCAGUUC	UUUUUUCUUUUUUAG
409546-409570 (+)	93	-7.6	CAGUCA	UUAG	UGACUG	UUUUUUAUAGAAAAA
411800-411850 (+)	58	-2.7	GGCGGAUUCUUGACCUUCA	AGUAG	UAGAGAUAGAGAAUCUGCC	UUUUCAUUUUGAGGA
411859-411887 (-)	96	-5.4	GGCUGCAU	CAACC	GUGCAGUC	UUUUUGCUGUCCUCA
418496-418527 (-)	71	-9.6	CCUUGAAGAG	UUGC	CCCUUCAAGG	UUUUUCUUAUACAAA
418504-418539 (+)	99	-11.8	CCUUGAAGGG	GCAA	CUCUUCAAGG	UUUUAUACUCUUAGA
422441-422472 (-)	81	-10.1	CCCUCAGUC	GAUU	GACCGAGGG	UUCCUUUUCAUUAUU
422451-422482 (+)	97	-12.3	CCCUCGGUC	AAUC	GACUGAGGG	UUUUGUGCUUGGGAU
433420-433456 (-)	88	-16.7	UCCCUCUUUUUAC	AAUU	GUAAAAAGAGGGA	UUCUUAUAUUAAAAA
438023-438047 (+)	46	-3.2	GGCUGG	GCAA	CUAGUC	UUUUUCGAUGUUUAU
441398-441423 (+)	78	-7.7	UGCUUGC	GCUU	GCAAGCG	UUUUUUGUUAUGAUA
442413-442437 (+)	80	-8.1	GGGCA	GUUU	UGCCC	UUUUACUUUUCGUUA
444690-444717 (+)	42	-11.9	GCUCCCUAG	UUC	UUAGGGAGC	UAUUUUUGUUUUUUC
446629-446657 (+)	87	-9.5	CCUUUGAGA	AAAA	UCUCAGAGG	UUUUUUGCAUACGAU
447132-447168 (-)	98	-9.7	GAAGCUAUCCA	UCAUAAU	UGGAUGGCUUC	UUACUUUUUCCUAAG
455386-455418 (+)	92	-7.8	GAAGAGAGGGAU	GAGA	GUUCCUCUUUUC	UUUUGCUUAAAAUAA
457192-457220 (+)	24	-5.1	UUAUGGC	GAA	GCCAAAA	UUUGGUAUUGCUGGA
457925-457950 (+)	92	-6.3	UAGCGAU	UUCG	GUCGCUA	UUUAUUUUUCGAAAA
458505-458526 (+)	96	-9	GGCGUA	UUUU	UACGCC	UUUUUAUAUACUUGA
460774-460809 (-)	99	-11.1	UAGCAGGUAGUCA	GUU	UGACCACCUGUUA	UUUUUUACCAAUUAA
460781-460816 (+)	84	-11.1	UAACAGGUGGUCA	AAC	UGACUACCUGCUA	UUUUUGUGAUUAUGG
472303-472331 (+)	70	-9.9	CAGAGGUUG	CAACC	CAGCCUCUG	UUUUUCGAUAAAAAG
473705-473747 (+)	47	-5.9	GGCUUCUUUGA	CCAUA	UUAAAGAUGCC	UUUGAUGGAGAAUAA
474051-474077 (-)	92	-8.1	GAGCC	CCCC	GGCUC	UUUUUUAAAACGUAA
474064-474086 (+)	99	-8.1	GAGCC	GGGG	GGCUC	UUUUUACUUAUCUUC
476658-476693 (+)	96	-4.2	GAAGUUGAGUUCA	GUC	UGU-CUCAGCUUC	UUUUUUGUUACUACA
479842-479878 (-)	18	-11.3	CAAGACCGAGA	AACAAGAAC	UCUCGGUCUUG	UUUUUUAUCAUUCUG
482502-482532 (+)	95	-6	UCGCUGUCUA	UAUU	UUGAUAGCGA	UUUUCUUCACUCGUG
485917-485949 (+)	74	-6.8	GGUAAGCA	GAAGACGG	UGCUUACC	UUUUUCAAGCUAUAA
487101-487145 (+)	14	-8.2	GCUUGAAGUUGG	AGUGC	CUAACAUCAAGC	UCUUGUGGGUAGAUG
487579-487610 (+)	76	-11	GAGGCGGGGA	AAUA	UCUUCGCCUC	UUGCUUAUGAGGAGG
492894-492919 (+)	30	-10	GCUAGGUC	UGCU	GGCCUAGC	UUUUGGUUCAAAGUA
493298-493320 (+)	95	-11.4	GAGGGG	UUG	CCCCUC	UUUUUUGGUGGAGGA
496871-496894 (+)	29	-4.1	UCCUUGU	CAGA	GCAGGGA	UUUUUUAUUGAAAGG
497533-497563 (+)	98	-7.4	UCCCUGUCAU	GUAG	AUGGCAGGGC	UUUUCUUUUGUGUCU
502349-502374 (+)	99	-5.8	CACGGU	GAUGA	GCCGUG	UUUUUUGGUAUAAUG
508781-508850 (+)	93	-6.1	GGAACCUAUUU-AAUCACAUCA-GAAG	AAG	UUUCUUGAUGUUUUUUAAGUAGGUUCC	UUUUAUUUUAAAAGG
513499-513544 (+)	80	-5.3	CCGCGUGUCA-ACGCUCC	GAGU	GGAGUUUUUGGCAUGUGG	UUUUCUUUUUAUCUA
517622-517660 (-)	93	-10	UCACCCCUCUAGUGU	UCAU	AAACUAGAGGGG-GA	AUUUGUAUCAUACUA
517628-517666 (+)	100	-10	UC-CCCCUCUAGUUU	AUGA	ACACUAGAGGGGUGA	UUUUAUAUAAAAUAA
523123-523157 (+)	89	-10.5	CCAUUCUUCUC	AGGU	GAGGGGAAUGG	UUCCUUUUUAAUGGU
523142-523157 (+)	89	-5.4	GGAA	UGG	UUCC	UUUUUAAUGGUAAAG
523318-523365 (+)	7	-7.6	GCAUUUA-GCUAAUCGC	CCGAUA	GCGAUUAGCGUGAAAGC	UUUAGAUACUUUAGU
530245-530277 (+)	90	-10.3	UGGAGAAGA-GG	AUUG	CCAUCUUCUCCA	UUUUUAUGUGCAGAG
531419-531457 (+)	78	-9.3	CAAAACCAGUCCUUG	GAAAA	CGUGGACUGGUUUCG	UGUUUGGAUUAUUAC
535099-535134 (+)	71	-8.8	CCGAAAGCAGUGGU	GAAA	AUCAUUGCUUUCAG	UUGUUUUCUUUGUAC
538345-538371 (+)	99	-3.3	CCUGCCU	GUGA	GGGUGGG	UUUUUUGAUUUCAAG
538602-538631 (-)	81	-12.5	CUCUCCUGG	AAUUUC	CCAGGAGAG	UUUUUUAUAGCCAAA
545522-545549 (+)	87	-6.3	GAGUUGG	GAAA	UCAACUC	UUUUUUGAAAACAGA
547364-547392 (+)	87	-10.1	GAGAAAGUCGA	GUU	UCGGCUUUUUC	UUAUAGAAAAAUAGA
551535-551563 (+)	96	-4.4	GUAGGGUA	CUAUCU	UUCCCUAC	UUUUUUUGCUAUAAU
554271-554300 (-)	89	-11.2	GCGAUUGG	ACCAG	CCAAUCGC	UUUUUUAGUUUGCAU
554280-554307 (+)	55	-11.2	GCGAUUGG	CUGGU	CCAAUCGC	UUUUAGUAUAUCUUA
557424-557457 (+)	85	-5	GAAGUCUGAG-AU	CUU	AUGCUUGGACUUC	UUUUUGGAGGGAAAG
558510-558547 (+)	81	-8.8	UUCUCCUACUUGGU	GUGG	ACUGGGUAGGAGAG	UUUUAUUUUUAGAUA
560106-560147 (+)	96	-8.1	UAAAAUCACUUUUGUAG	UCAAGU	CUACAGGAGUGAUUUUC	UUUUUUUAUCCGAUG
564084-564115 (+)	99	-6.7	GUUGAAGACA	CUA	UGUCU-CAAC	UUUUUUUGAUGUACG
564461-564499 (+)	61	-9.3	CAAAACCAGUCCUUG	AAAAA	CGUGGACUGGUUUCG	UGUUUGGAUUAUUAC
569816-569852 (+)	97	-8.3	UAACCGUUAAG	CCUUAUU	CUUAGCGGUUA	UUUAUAUUGUUUAAU
577099-577137 (+)	97	-9.9	GGAAUUAAGUAGC	GUUUG	GUUGCUUAAUUCC	UUUUUAUUUGGAAGG
587960-587988 (-)	88	-10.3	GCAACGG	AUUUG	CCGUUGC	UUUUUUUGCAUGGUU
587970-587997 (+)	90	-10.3	GCAACGG	CAAAU	CCGUUGC	UUUUUUUGGAGAUAA
588075-588105 (-)	78	-2.6	UCCCUA	AGCAUUUUC	UAGGGA	UUUUUGCUUUCUCUA
593431-593480 (+)	90	-16.1	GCGCAUAGUAUCAAGGCUU	UAUA	GAAUCUUGAUACUAUGCGC	UUUUGUGCUUUGACA
598735-598763 (+)	23	-9.3	CUCCCAG	UCAAUU	CUGGGAG	UUUUAUGCGUAAUUG
605087-605123 (+)	100	-3.8	GGUAGAU-CAG	CUUUGU	CUGUAUCUGCC	UUUUUAUGCUAUACU
609109-609153 (+)	96	-4.9	GAGGAA-AAUGCUAAC	CUAGA	GUUAGUAAUGUUCCUC	UUUUAUUUUUUAUGC
610040-610072 (-)	100	-10.4	GAAGUUGGGA	UUAU	UCUCAACUUC	UUUUUUCUAUUCUUU
610049-610080 (+)	90	-8.2	GAAGUUGAGA	AUAA	UCCCAACUUC	UUUUGUUUCUUAACG
610577-610602 (+)	69	-6.5	ACCGAGU	CUU	ACUCGGC	UUUUGAUUUUGUUUC
614820-614867 (-)	95	-8.7	GAACCAAUAUGUAGGCU	AGCAAC	AACCUGCACAUUGGUUC	UUUUUACUUAUAAUU
614828-614874 (+)	87	-11.6	GAACCAAUGUGCAGGUUG	UUGC	UAGCCUACAUAUUGGUUC	UUAUCAUUUCUCAAC
616829-616854 (+)	98	-6.2	GCUUUA	GUUU	UAAAGC	UUUUUUUGUUUUAUC
619862-619886 (+)	99	-5.4	GAGAGU	UUUG	GCUCUC	UUUUUUGCUAGGAAU
632318-632350 (+)	49	-8.2	GGAACCUUGCU	GUU	GGCA-GGUUCC	UUUUUUCGUGGCUUC
633790-633812 (+)	61	-9	GAGGCU	ACCG	AGCCUC	UUUUACCAUUUUGUU
634391-634428 (+)	80	-11.3	GGGUGUAGCAU	GAAAAAAGA	AUGCUACACCC	UAUUUUUAUUAUAAG
637352-637394 (-)	88	-7.3	UCUUA-AAAGGGACUGGA	UUUUAAGC	UCCAAUCCCUUUUUAAGA	UUUUACCUAUAACAU
637361-637395 (+)	92	-6.9	GGGAUUGGA	GCUUAAAA	UCCAGUCCC	UUUUAAGAGUUAAUG
642336-642364 (+)	96	-4.4	UCCUCUGG	CUCUUA	UCAGGGGA	UUUUUUGAUUCAAAA
647351-647389 (+)	96	-3	CUCUAAUU-CG	UAUC	UGUAAUUAGAG	UUUUUUCUUUUACGA
652990-653030 (-)	83	-12.9	CUCUCUAGUUCCC	ACUUUAA	GGGAAUUAGAGAG	UUUUUAUACUCUUCG
659282-659307 (+)	97	-7.7	GAUCGGA	GCAA	UCCGGUC	UUUUUAUGGAGGAGA
659736-659761 (+)	98	-7.7	GAUCGGA	GCAA	UCCGGUC	UUUUUAUAUAAAGAA
662474-662506 (+)	46	-8.6	GGACCUGAGU	UCAUU	ACUCAAGUCC	UUUUGAUUACAUAAA
664774-664805 (-)	91	-15	UAGGCUAGGA	AAU	UCCUAGCCUA	UUUAUUCUGCAUUUG
666472-666506 (-)	97	-11.4	CAAGAGGUGA	CCA	UCAUCUCUUG	UUUUUUUGUGGUACA
668550-668580 (+)	82	-5.4	UGGUUUAGAA	AGAU	UUUUAAACCG	UUUUUUGGUAUAAUA
670027-670053 (+)	96	-8.6	GCAAACUC	GACU	GGGUUUGC	UUUUUUUGGUAUAAU
671612-671656 (+)	82	-12.3	UGUUGAAAUAGGGAAUGAGCC	UUU	GACUCACUCCCUGUUUCGAUA	UUUAAUACUCUUCGA
676250-676273 (+)	77	-9	GAAGCC	CAAA	GGCUUC	UUUUUUCAUGAAAAG
679098-679121 (+)	96	-8.5	GGAGAUU	GUAA	AAUCUCC	UUUUUUGCUACAAGA
681550-681582 (+)	89	-12	GAGGUUGGAA	GCUGUA	UUCCAACCUC	UUAUUUUGGGAGAAA
682422-682455 (+)	94	-6	GGUUGGAACU	AUAA	AAUUCCAGCC	UUUUCUUACUAGAGA
683901-683929 (+)	93	-7.6	GUUGGAGU	ACUGA	GCUCCAAC	UUUUUGCUUUAUGAG
687875-687910 (+)	96	-10.8	CCCGCGUCAGGA	CUA	UCUUGUCGUGGG	UUUCUUGCUGAUUUG
688646-688670 (+)	83	-8.2	GGGAAGAA	UUG	UUCUUCUC	UUUUUUAGGUUAUAA
688687-688712 (+)	91	-7.9	GUCUGAC	AAAAUC	GUCAGAC	UUUUUUCAUUUUUAU
690005-690025 (-)	92	-6.3	UGAAC	GAA	GUUCA	UUGUUGGGUGCGUGA
690528-690565 (+)	73	-4.8	CCAGGUAUUCAG	CAUC	UUGGACGCCUGG	UUUUUCUUUUGACUC
692449-692482 (-)	88	-6.5	UACAGUAUCCA	CAU	UCGGUACUGUA	UUUCUUUUACUCUCA
692458-692490 (+)	97	-4.4	UACAGUA-CCG	AAUG	UGGAUACUGUA	UUUUUUUUGGUUUUU
695007-695032 (+)	99	-9.1	GCGGGAC	GGAU	GUCUCGC	UUUUUUGUGUGGAAU
697973-698010 (-)	98	-10.3	GAGUGAGAUGUAG	UUG	CUUCAUCCCACUC	UUUUUUCUUAGCGAA
697982-698019 (+)	93	-12.5	GAGUGGGAUGAAG	CAA	CUACAUCUCACUC	UUUCUUAAAUCUAUU
698799-698837 (-)	96	-5.3	GGAUACCGAGUUA	UCA	UGACUCAAUAUCC	UUUUUUUAUUUUGAA
698809-698845 (+)	94	-7.5	GGAUAUUGAGUCA	UGA	UAACUCGGUAUCC	UUUUUUAGUUAGUAA
699529-699563 (-)	96	-6.9	GAAGCUGAUAU	AAAU	AUGUCUGCUUC	UUUUUUAAUGAUUUU
704338-704367 (+)	99	-10.4	CAAGAUGGAC	ACUC	GUCUAUCUUG	UUUUUGUAUGGAUUU
706460-706490 (+)	98	-8.2	CAGGACUAGU	UCAG	GCUAGUUCUG	UUUUUUUAUUUAUAC
707931-707953 (+)	73	-4.5	CCGUU	GCAA	AGCGG	UUUUUUGUUAUAAUG
708959-708982 (+)	99	-4.5	CCGUU	UUAA	AGCGG	UUUUUUUGUUAUAAU
715195-715237 (+)	99	-4	CUCAGCUAUCU-CAU	GUAAA	AUGCAGAGAGUUGAG	UUUUUUUUAAGGCAA
717274-717303 (-)	91	-8.7	UAUCGCCCC	AAUU	GGAGCGAUA	UUUUUAUUUUUUCUU
717282-717310 (+)	98	-10.9	UAUCGCUCC	AAUU	GGGGCGAUA	UUUUGGAUUUAUCUU
718682-718723 (+)	78	-7.8	UUGAGAGAAGGAA-GAU	GCA	AACAUUUCUUCUCUCAA	UUUUUCGUAUUUCUU
727888-727937 (+)	81	-9.7	UCUCCAGACUAGAGAACU	CACGGAU	AGUUC-CUAAUCUGGAGA	UUUCUUAUUUGCACU
729252-729292 (-)	95	-8.3	GAAAGUCGUGAUUUC	UAUU	GAAAUGAGGACUUUC	UUUUUAUACUCAUCU
731658-731698 (-)	57	-18.4	CCUCAUAAAAGGUAUUGC	AACUUG	GUAAUACCUUUUAUGAGG	UGCUUUUUGAUAUGA
731885-731920 (-)	98	-5.7	GGAGUAGAAAA	UGAAAU	UUUUCUGCUUC	UUUUUUUACUAAAAU
734347-734379 (-)	99	-7.8	UCCUUUUUGU	CUC	ACAAAUAGGA	UUUUUUUAUAGUCCA
737360-737383 (+)	95	-3.2	GGAGGU	CUGC	GUCUCC	UUUUUAUUGUAUAAU
745208-745245 (-)	80	-3.9	GGAAGUCCU	ACAAUUCAUAA	AGGGCUUCC	UUUUUGGCUAUAAUU
745217-745252 (+)	95	-3.8	GGAAGCCCUUUA	UGAAU	UGUAGGACUUCC	UUUUCUUAUCCAGAA
745774-745798 (-)	100	-2.5	CAGUC	CAUAGA	GGCUG	UUUUUUUGUCUCCAA
747760-747814 (+)	94	-4.3	UGAAAGAGAUUGAAGAAAAUGGCUU	CGU	GACUCGCUUUCUUCGGUCUUUUUCG	UUUUAUUAUCAAUUU
752015-752043 (+)	14	-3.9	CUUGCUACU	AGACAA	ACUAGCAAG	UUUUAUUGAAAUAAA
755661-755705 (+)	97	-14	CCCCAAAAGUUAGA	CAGAAAAAA	UCUAACUUUUGGGG	UGUUUUUAUUAUGAA
757006-757046 (-)	98	-10	GGAUUUAGUUCUGU	AUUGC	ACAGGGCUAAGUCC	UUUUAGUUUUACCUU
767034-767070 (+)	96	-11.5	CUCUAUAUCAG	AGAAGC	CUGAUAUAGAG	UUUUUUCUUGCUAGU
768949-768980 (+)	95	-10	UCCUUUGUUU	ACU	AAACAAGGGA	UUUUUCUGGCUCUUU
769076-769099 (+)	51	-4.2	GGACAA	AAU	UCGUCC	UUUCUUUUUUGAUGU
770519-770549 (+)	100	-10	UCCUUUGUUU	ACU	AAACAAGGGA	UUUUUCUUUUGUCUC
778464-778491 (-)	97	-7.4	UCGCGAUU	UUA	AACCGCGA	UUUUUUGAUACAAGU
778473-778500 (+)	99	-9.6	UCGCGGUU	UAA	AAUCGCGA	UUUUUUAUAAUUUCU
780953-780976 (+)	64	-5.7	UCAGG	AGAAC	CCUGA	UUUUUCUUUACUGGA
781081-781125 (+)	78	-5.9	CCAGUGGAA-UU-CCGU	GUC	AGGGUAAGUUCCACUGG	UUUUCAUAGUCUAUU
781976-782000 (+)	89	-4.7	CGUUG	UUAAAU	CAACG	UUUUUUAUUUUUAUC
785990-786019 (+)	92	-5.1	GAUUGGACC	GUUU	GGUGCAGUC	UUUUUCUCUUCCCGA
788358-788395 (-)	96	-7.9	UAGCUUCCCUCCA	AACU	UGGAAAGAAGCUA	UUUUUUUAUUGUUGU
788366-788402 (+)	95	-12.3	UAGCUUCUUUCCA	AGUU	UGGAGGGAAGCUA	UUUUUCUGGCUAUUG
791377-791422 (+)	96	-7.1	GUUAGUUUUUUCUCU	AAAAAC	AGGUAAAAAACUAAC	UUUUUUUAUUUUUAU
794244-794278 (+)	75	-7.1	GGAUUAAGGAA	AUUAAC	UCCCUUAAUCC	UUUUGUUUUGUCUGA
800773-800819 (+)	97	-20.6	CGCAUAGUAUCAAGGGUU	UUC	AACACUUGAUACUAUGCG	UUUUCUGAUGUUAAA
814142-814191 (-)	98	-6	CGAACAAGUUC-UCUUCUG	AAUAA	CAGAAAAAGAGCCUGUUCG	UUUUUUUGUUAUAUG
814150-814199 (+)	70	-8.2	CGAACAGGCUCUUUUUCUG	UUAUU	CAGAAGA-GAACUUGUUCG	UUUUUAUCUUGAUUU
820667-820713 (+)	91	-9.8	GCUUUAAAUCAA-UAGU	CUAA	ACUGCUUGAUUUAAAGC	UUUUUUACUUUUAUA
824364-824393 (+)	85	-8.2	UACCUCGACU	UCAA	AAUCGAGGUA	UUUCUUGUUUUCUAA
826562-826588 (+)	75	-12.2	GAGCAGGU	GAAA	ACCUGCUC	UUUUUUCAUGAGUCA
834407-834444 (-)	92	-6.9	GCAAAUAGACAG	AAGUUA	CUG-CUAUUUGC	UUUUUUGCUAAUAUU
834416-834451 (+)	94	-6.9	GCAAAUAG-CAG	UAACUU	CUGUCUAUUUGC	UUUUCUUUUUUAUAG
836495-836520 (+)	84	-7.7	UGUCGGA	AUUU	UCCGGCA	UUUUCUUUUUUCACA
840860-840886 (+)	98	-4.1	GAAGGUU	UUAG	GGCCUUC	UUUUUCCUAUCAACU
844136-844162 (+)	87	-5.7	GAGGUAG	CUUUGA	CUGCCUC	UUUUAUGGUGGCUGA
847796-847827 (+)	55	-4.6	GGCGAUAG	AAGAAAAA	CUAUCGUC	UUUUUCUUUGCAAAU
849611-849637 (+)	92	-5	GGGAAG	UUUGCCUU	CUUCCC	UUUUUUUGUUAUACU
852530-852561 (+)	88	-8.4	CUCAGUUGGC	AUU	GCUGGCUGAG	UUUUAUUCGAAAGAA
855793-855825 (+)	89	-8.1	GAAGCUGGGACU	AAAG	AG-CUCAGCUUC	CUUUGGUUUAUAUAA
855991-856020 (+)	46	-2.1	GGGUAGGACUU	GCG	AAGUC--ACCC	UUUUCUUUUCAAAAU
857888-857920 (+)	97	-8.7	CAGUUGAAAAG	AAA	UUUUUCGACUG	UUUUUUCUUCCUCUU
863037-863068 (+)	94	-13.6	GAGAGAAUCA	ACU	UGAUUCUCUC	UUUUUGAUUCGAAAA
863251-863291 (+)	90	-11.9	GCGGGCUUGUA	UAUU	UACGAGUCCGC	UAUUGUUUUUCUCUA
864491-864519 (+)	95	-7.1	GACUGGAACA	GGAU	UGU-CCAGUC	UUUUUAAAAAUAAAG
864929-864965 (+)	48	-7.3	GUUAAGUAGAAUA	UUCG	UUUUCUACUUGAC	UUUUUUUAGCUGAAA
869158-869190 (-)	93	-9	UCCUGAUUUU	ACUU	GAAAUCAGGA	UUUUUAACUUACUAU
869167-869197 (+)	90	-8.3	UCCUGAUUU	CAAGUA	AAAUCAGGA	UUUUUUCAUGGAUGC
872738-872766 (+)	90	-8.7	GAGGUAGGC	UCAU	GCCUGCUUC	UUGUUUUUACAGAAG
875831-875857 (+)	89	-5	GGCA-GGAC	UAG	GUCUUUGCC	UCUUUUUAUUUUUAA
879594-879620 (+)	84	-7.2	GAUUAGGA	AUUU	UCCUGAUC	UUUUUUCUUUUUUAC
884280-884320 (+)	99	-12.2	GGAUUUAGUUCUGU	AUUGC	ACAGAGCUAAGUCC	UUUUAGUUUUAUCUU
885254-885290 (-)	56	-6.7	GGUAUU-GCA	ACU	UGCCAAUACC	UUUUUGAUAUGAACA
888655-888679 (+)	18	-6.8	GGAG	AUA	CUCC	UUUAAUCACUGGUGA
891897-891939 (+)	92	-2.7	GGAGCUGUUUAGGUUA	AAUGC	UAACCUG-AUGGCUUC	UUUUGUUUGUGAAUA
894390-894420 (+)	94	-6.8	GUAAGUAUUC	UUGU	GAAUGCUUGC	UUUUUUGUGGUUGCA
896069-896104 (+)	75	-7.3	GCAGCGAUGAG	UAAUC	CUUGUCGUUGC	UUUUUGGCUAUUUUG
897537-897567 (+)	21	-10	UCUGAUUACA	AGA	UGUAGUCAGA	UUUUGGUAACUUCUA
897631-897675 (+)	87	-6.4	UCAGUGGAAAUCCGUC	UUA	GACUAACUUCCACUGG	UUUUCUUUUUCUUGA
902908-902944 (+)	99	-4	UGAGAGC-AGAAU	GUGA	GUUCUAGUUCUCA	UUUUUUUUAUGAAAA
905555-905588 (+)	72	-9.9	GUAAAAAGUGGUU	UCCAU	AGCCACUUUUUGC	UAUAAUAGAGGCAGU
909703-909736 (+)	82	-9.2	GAAAAUCCCUUG	UUUU	CACGGGGUUUUC	UUUUUUAUUUUGUGA
915868-915899 (-)	93	-8.2	GAAGUUGGUU	AGUU	GGCCAACUUC	UUUUUGAUUUAUCCA
915876-915906 (+)	82	-6.8	GAAGUUGG	CCAACUAA	CCAACUUC	UUUUUUUGAUAUUUA
917506-917536 (-)	99	-7.1	CCGAUUCUCA	GAAA	UGAGA-UCGG	UUAUUUUUUACUGAU
917542-917592 (-)	9	-10.9	AUGAUCAUUUACAUAAU	UUAU	GUUAUGUAAAUGAUCAG	UUUGAUUUAUUUAGA
920982-921004 (-)	99	-5.4	GUCAUC	AUUU	GAUGGC	UUUUUUCUAUAUAGG
935433-935474 (-)	77	-6	GCCGUGCUGGAAU	ACUU	GUCCCAGCA-GGC	UUCUUUUUCGAUUAC
937355-937390 (-)	96	-16.1	UAGCCCCUCGGAU	UUU	AUCCGAAGGGCUA	UUUUUGUAUUUAGAG
939558-939583 (+)	98	-7.7	GAACUCC	AACA	GGGGUUC	UUUUUGCAACACCUA
941157-941191 (-)	88	-8.4	UCGUAUGA	UGACU	UCAUACGA	UUUUUAGGCUGUUUA
947246-947280 (-)	99	-11.7	UAAAAUCAGGAAA	UUGU	UUUCCUGGUUUUA	UUUUUUUGCUAUAAA
949061-949105 (-)	33	-17.1	GACCUCCUAUCAAA-GUU	UUUG	AACAUUUGAUAGGAGGUC	UUUUUAUUAUGAAGA
953621-953649 (-)	91	-11	GCCCUUCUCG	UUUG	UGAGGAGGGC	UUGUUUUAUGGUAAA
954871-954924 (-)	60	-8.8	GCUCCUUUC-GGUUUUGAUAC	AAUA	GUUUCAAAAUUUGAGAGGAGC	UUUAAUAUGAAUCGC
958085-958130 (-)	100	-9.5	CCUAUUGUAUCAAGCU	UUCU	AGCUUGGU-CAGUAGG	UUUUUUAAUUAUGAA
960349-960378 (-)	97	-3.1	GAGGUCA	CGACA	UUACCUC	UUUUUAUUCUUUUUC
962214-962246 (-)	100	-13.2	GGCUUUCCGA	GUUU	UCGGAGAGCC	UGUUUUUUUAUUUUG
964942-964997 (-)	85	-8.8	GGCUCCAUAAUAUCUAUAGUGG	AUUUAC	CCACUACAAAUAUUAUAGAGUC	AUUUUUGCACCUUUC
964948-965006 (+)	76	-13.9	GACUCUAUAAUAUUUGUAGUGGG	UAAA	UCCACUAUAGAUAUUAUGGAGCC	UAUUUUAUUGUAGAA
966350-966379 (-)	93	-13.6	GAAAGGACAA	AUU	UUGUCCUUUC	UUUUUUGAUAUUCAG
974277-974313 (-)	80	-7	CUCAUCAUGAUG	UCAU	CAUCUGGAUGAG	UUUUUUCGUUUCCUG
975226-975252 (+)	93	-5.5	GAGUGCC	ACCA	GGUGCUC	UUGUUUUUUAUCCCC
975612-975647 (-)	54	-5.8	UCCUUCUCAC	GAAUAAUAAA	GUGAGGAGGA	UUUUUAUGUACAGUA
984400-984432 (-)	73	-5.3	UCCCGUG	CCACAUCAAA	CACGGGA	UUUUGUGGUACGACG
985824-985853 (-)	99	-13.6	GAAAGGACAA	AUU	UUGUCCUUUC	UUUUUUGAUAUUCAG
987409-987434 (-)	90	-3.4	UGACUGGG	AUUU	CCCAGCCC	UUUUUUAAAGUGAGA
990275-990339 (-)	97	-10.3	UGAGAGACUGUUGGAAAAGUGAGGA	AAUU	UCCCCUCUUUUCCUCUAGUCUCUCC	UUUCUUUUGCUGAUU
993448-993468 (-)	85	-4.6	GGGC	UCU	GUCC	UUUUCAUGGUGAAAA
995315-995341 (-)	81	-10	GGGAGGAG	GAGA	CUCUUCCC	AUUUUUUAAAAAGAU
996432-996474 (-)	99	-14.6	UCCUCACACAAG	UUU	UUUGUGUGAGGA	UUUUUUUGAUGGAGG
1000146-1000176 (-)	28	-6.3	GACUA	UUU	UAGUC	UUGGUUUCCUUGAUU
1019743-1019773 (-)	82	-5.9	GUAGGUUAG	AAAU	UUAGCCUAC	UUUUUUCUUUGUCCG
1022245-1022279 (-)	58	-7.9	AAAUAACGCACCA	UUUU	UGGUGCGUUAUGC	UUUUUUAUGCUAUAA
1025247-1025270 (-)	96	-6.7	GCCUU	UUUU	AAGGC	UUUUUGUAUACUUUA
1027986-1028012 (-)	96	-3.6	UAAGAGCA	AAAU	UGCUAUUA	UUUUUUACAAAUUGG
1031770-1031818 (-)	89	-11.3	GGUCUAAUUUUCACUGC	UACUUAU	GCAGUGGGAAUUUGACC	UUUUUAUAUAAGCAA
1035089-1035120 (-)	79	-12.7	CACUUGCAA	UAA	UUGCAAGUG	UGCUUUUAUGUUCAA
1037649-1037682 (-)	73	-5.7	GACGAUAGA	AAUUAAAAAC	UCUAUCGUC	UUUUUUAUACUCAAA
1037756-1037800 (-)	72	-30.8	UUGGUGUGCUGCUUACAAUAUCCAUU	UUAAU	AAUGGAUAUUGUAAGCAGCAUACCAA	UGAAUUUAAAGAUUC
1039852-1039884 (-)	93	-5.3	GAUGGUAAC	CGUAAC	GUUGCCGUC	UUUUUUGUCGGCCAA
1040938-1040962 (-)	94	-6.7	CAUCUGG	CUAGA	CCAGGUG	UUUUUGUUAUAAGUU
1041516-1041551 (-)	80	-2.7	CGAAGAGUGCU	UGUACU	AGCAGUCUUCC	UUUUUGCUGGCUAUA
1042351-1042387 (-)	83	-9.7	GGGAUUUUC	GAAGAA	GAAAAUCCC	UUCUUCAAUCAUAUU
1045643-1045672 (-)	74	-3	GAGAGG	AAGCGGAAAG	CCUCUC	UUUUGUCUAUCGUAG
1048191-1048218 (+)	89	-9.5	GCUUAAGCA	GAAU	UGCUUAGGC	UUUUUCAAUCUCCAA
1049695-1049728 (-)	93	-4.1	UCCAUGA-CC	GAAUGAA	GGAUCAUGGA	UUUUUCUUAUUUUCC
1049703-1049735 (+)	99	-5.5	UCCAUGAUC	CUUCAUUC	GGUCAUGGA	UUUUAUUGUCUUUAU
1050697-1050721 (-)	77	-9.9	GGAGUUC	AGAU	GAACUCC	UUCUUUGAAAUAGAG
1051907-1051941 (-)	99	-6.6	UCUUAGUCCCUA	GUC	UAGCGACUGGGA	UUUUUAUUUUCCAAA
1052110-1052135 (-)	65	-3.2	CUCUUG	AAUA	CGGGAG	UUUUUUUGUUAUACU
1052279-1052314 (-)	93	-8.3	GCUAGGUAG	UUC	UUACCUGGC	UUUUUCCUAUGGAAA
1053858-1053888 (+)	89	-6.3	GGAUCUAGC	GCAAA	GCUAAAUCC	UUUUUUCUUUACUCU
1056369-1056402 (+)	99	-10.7	GACGAGGUAGC	UCA	GCUACUUCGCC	UUUCUUUUUAUUCUA
1058740-1058797 (-)	97	-8.7	UGAAGUUCUCUCAAAAGUUAGA	AAUAAAAC	UCUGACUU-UGGGAGAAUUUCA	UUUUAUUAUUAAUAU
1062101-1062133 (-)	99	-9.6	GAGAAGUAAC	CUUUCGU	GUUACUUCUC	UUUUUUAGAAAAACG
1064879-1064912 (-)	98	-8.4	UGAAAGUCUC	GAUAAA	GAGGCUUUCA	UUUUUAUUAUGUAUA
1067585-1067617 (-)	100	-12.9	GUCCCUGCAAC	UCA	GUUACAGGGAC	UUUUUUUGAUAUUUU
1069182-1069235 (-)	83	-3.7	GCUCG-CCU-UGAUGCC	GCUCUACA	GGCAUCACAAGACGAGC	UUUCUGUUAUUCGCG
1072527-1072546 (+)	66	-8.1	GUCGG	GCUU	CCGAC	UUUUUGUGCGAUACU
1073651-1073688 (+)	97	-3.1	UAUCGAAAGUUU	UGAAAAC	AAAC-UUCGAUA	UUUUUGUUUUUGUUU
1074598-1074636 (+)	85	-22.2	GCAUAGUAUCAGGUGU	UUCA	ACACCUGAUACUAUGC	UUUUUUCUAUGAUUU
1079558-1079616 (-)	98	-12.3	UGAUCACAGGUGAAUUAG-AAAUC	AGCU	GAUUUUCUAGUUCAUUUGUGGUCA	UUUUUUGUACUCAUA
1085275-1085300 (-)	98	-4.5	GCAGGCU	UAGAU	GGUCUGC	UUUUUUAGUUUUUAU
1093395-1093417 (-)	69	-11.4	GGAGGC	CUU	GCCUCC	UUUUUCUAUUUUUCC
1094131-1094161 (-)	94	-6.6	CAUCAGAG	GGAAGA	CUCUGGUG	UUUUUUGCUGAUGAG
1101634-1101659 (-)	85	-8.7	GCACGAU	UGA	GUCGUGC	UUUUUUCAUUUUCAA
1102666-1102702 (-)	98	-14.5	UCAGUGAAAUC	AUG	GAUUUCACUGA	UUUUUUAAGAUUUUC
1107113-1107144 (+)	99	-12.7	CAACUCCUUGA	AUCA	UCAGGGAGUUG	UUUUUUAUCUAUAUG
1110805-1110847 (-)	42	-3.2	AGGUCAGGAAGCAU	ACG	AUGC--CCUGACCC	UUUUUGUACUUAUGA
1113409-1113436 (-)	99	-3.1	GAACGCU	GAGAA	GGUGUUC	UUUUUAUAUUGACUG
1117799-1117834 (-)	97	-8.8	UGAGUUUGGAAA	UAA	UAUCCAAGCUCA	UUUUUUCUCAGACUG
1121562-1121596 (+)	97	-11.4	UCUCCGCUUUCA	AACC	UGAAGGUGGAGA	UUUUGCUCUAUACAG
1122827-1122861 (-)	88	-10	CAAGGCCUCCUC	GAUAUA	GUGGAGGUCUUG	UUGUGUUUCGGCUUC
1122990-1123022 (+)	27	-6.6	GGCCAGAUUUAA	GUU	UGGAAUCUGGUC	UUUUUGCACCCAAGA
1126499-1126528 (-)	66	-4	GGAUGUGAC	UUCG	GUC-CGUCC	UUUUCUUCGUGAAAA
1130560-1130587 (+)	84	-8.6	CUGUAAGG	AUUU	CCUUGCAG	UUUUUCUACCUCGUA
1132187-1132222 (-)	96	-3.1	AAUCCUGCAAG	GCAUAAA	CUUGCAGGAAA	UUUUUUUAUUCUAAG
1132196-1132227 (+)	89	-10.1	UCCUGCAAG	UUUAUGC	CUUGCAGGA	UUUUUGCUUCUGAUU
1139495-1139517 (-)	81	-4.5	GCCUU	UAAU	AGGGC	UUUUUUCUUUAUCCU
1140813-1140843 (-)	83	-5.7	GGGGAGA	AAAUAA	UUUCCCC	UCUUUCUUUUAUUUU
1144171-1144216 (-)	86	-7.5	GUCUAGUGUUAUGAGAU	AUUAA	AGCUCCUAACACUGGGC	UUUUGUUUAGAAUUU
1149656-1149690 (-)	97	-8.7	GGGGCCCGAAA	GUAAA	UUUCAGGCUCC	UUUUGGUUAGAACUU
1153764-1153809 (-)	97	-12.5	CGCAUAUUAGCAAGUUU	UUA	ACACUUGAUAAUAUGCG	UUUUUUCUAAGUGGA
1154789-1154817 (-)	97	-6.6	CAUCUGAC	AAAAUA	GUCGGAUG	UUUUUUGAUUUUUUA
1162551-1162592 (-)	92	-25.9	CGCAUCAUAUCAAGGUUUU	UCA	AAAACCUUGAUAUGAUGCG	UUUUAUUGUGGGAAU
1162552-1162587 (+)	81	-25.9	CGCAUCAUAUCAAGGUUUU	UGA	AAAACCUUGAUAUGAUGCG	UUUUAUAAUUUUAAA
1168831-1168860 (-)	56	-10.8	GUCUCCUU	GUUU	AAGGAGAC	UUUUCUUUUUGGAGG
1170897-1170925 (+)	85	-8.8	GCUCUACU	AGGUAA	AGUAGAGC	UUUUUGUUAUGCACU
1172553-1172597 (-)	95	-14.3	CGCAUAAUAUCAGGU	GUGAAA	ACUUGAUAUUAUGCG	UUUUACUAUGGGAAG
1172562-1172605 (+)	76	-12.1	CGCAUAAUAUCAAGU	UUUCAC	ACCUGAUAUUAUGCG	UUUUUCAGAUUUUAA
1175199-1175233 (+)	71	-3.4	GGGCCUAUUGCU	GUAA	AAUAAUGGGCUC	UUUUCUGAUGCCCAA
1176545-1176578 (-)	68	-13.1	UCCACUCAG	CUGU	CUGAGUGGA	UUAGGUGUAUUUAGA
1176557-1176584 (+)	96	-13.1	UCCACUCAG	ACAG	CUGAGUGGA	UUUUUCGUAUACCAU
1181322-1181347 (-)	83	-10.4	CCGCUC	AGCU	GAGCGG	UUUUAGUCUAUUCUU
1181332-1181354 (+)	86	-10.4	CCGCUC	AGCU	GAGCGG	UUUUUGAUGUCUAAU
1181438-1181465 (-)	93	-9.9	CUCUGCU	UUUC	AGCAGAG	UUUUUAUCUAGCUCC
1182976-1183011 (-)	98	-6.5	UGCGCUGAU	GUAAUCA	AUCAGUGCA	UUUUUCUUAUCGAGA
1184850-1184875 (+)	99	-6.3	GAACAGU	UUCG	GCUGUUC	UUUUUUGUUUCUUGA
1188823-1188851 (+)	91	-8.5	UCCUCAAUC	ACUAC	GAUUGGGGA	UUUUUAGUUGAGUUA
1189127-1189157 (-)	98	-8.6	CGCUAUUC	UUAG	GAGUAGCG	UUUUUUCUUUUUGUU
1192892-1192959 (-)	92	-12.4	UUUGGUUUCUAGAUU-AUUGUCAUUCA	AAU	UGGAUAAUGAUAAAUCUAGAAACCAAA	UAUAUUUUCCGCAUA
1198725-1198783 (-)	95	-7.3	GAGUGUAGAGAUGC-UGGUUU	AUU	GAAUCAUGUAUCUCU-CACUC	UUGUUUUUUCAGGAG
1203942-1203975 (-)	90	-9.2	GACAAGCUAGUC	AUUA	GGCUGGUUUGUC	UUUUUGUCAACUGUA
1212687-1212715 (-)	99	-16.4	GGGAGAAUCC	AAA	GGAUUCUCCC	UUUUUAUUUAAAUAA
1215139-1215170 (-)	96	-9.4	GGAGAACAGU	UGAAU	AUUGUUCUCC	UUUUUUUAUUUUCAG
1215185-1215219 (-)	86	-12.1	CCUGCCAAA	AAUUC	UUUGGCAGG	GUUUUUCUUUUUAAU
1216300-1216328 (-)	91	-4.2	CGUGUCUA	GGUU	UGGGCGCG	UUUUUCUUUUUGAAA
1216443-1216471 (-)	96	-4.3	UGCAA	AAAUC	UUGCA	UUCUUUUUUUGACUG
1221566-1221591 (-)	89	-8.1	GUGGG	GCUU	CCCAC	UUUCUUCAUUUCUAG
1222777-1222796 (-)	13	-2.2	GGGU	UCAU	AUCC	UUUUUGUGAAAAGAA
1225077-1225104 (-)	98	-7.6	CGAAUC	GUCU	GAUUCG	UUUUUUCUUUUUAUA
1225962-1226003 (-)	98	-18.8	GUCUUCAAAGUCGGCU	AAG	AGCCGAUUUUGAAGGC	UUUUUCUAUCUGUCU
1231521-1231569 (-)	98	-6.6	UCAAAGUUUGAUAGCUAU	UUGG	AUAGUAGUCAGGCUUUGA	UUUUUUACAGUCUGC
1235645-1235679 (-)	98	-5.2	GUCAGGAAUUUU	UAA	GGAAUUUCUGGC	UUUUUAUGAUAAAAU
1246838-1246866 (-)	98	-7.3	GAUCUAUCC	AUUU	GGGUAGGUC	UUUUUGUGAAUACAA
1250728-1250757 (-)	80	-8.3	CGAAUCAGU	CAA	GCUGGUUCG	UUUUUAAGGAAUAGA
1255653-1255673 (-)	64	-4.6	GGGG	GAA	CCUC	UUUUUCUUAUGCAAA
1258560-1258596 (-)	94	-10.7	GCAGAGUUGGA	UGUCAU	UCCAAUUCUGC	UUUUAAAUAGUUUAA
1266291-1266321 (-)	79	-12.8	GAGGCAAGAG	AUU	UUCUUGCCUC	UUUUGAGGAGGAAGC
1267340-1267374 (-)	93	-11.1	GCACUGAAG	AACUUG	CUUCAGUGC	UUUCUUUUUUUAAUG
1267890-1267921 (-)	60	-10.2	GCCUAUUUUU	CUUGA	AAAAAUAGGC	UUUUUUUCUAAAAAU
1268869-1268924 (-)	41	-4.8	CUGGC-UCACUGAUUACGCUGCU	UGA	AGUAGCGACACGAGUGAAGCCGG	UUUAUAUCGGAAAAC
1271321-1271367 (-)	95	-9.6	UCACCAUCUCCGGACGGA	CUA	UGUAUCUGGGGAUGGUGA	UUUUUAUCUGGAAUC
1273969-1273995 (-)	99	-6.3	GGCUAGA	GAAA	UCUAGUC	CUUUUUCUUUUAAAU
1275957-1275990 (+)	77	-7.3	CUUGGAAAC	UAUU	GGUUCCAAG	UUUGAUGGGCAAAUC
1285706-1285753 (-)	87	-5.5	CGCAUAAUAUCAAG-AUU	GUUC	AAUACCUGAUACUAUGCG	UUUUUAAGAUUUUAA
1289824-1289864 (-)	85	-3.3	UGCCUUGAAAU	CAGU	GUUUCAGAGCA	UUUUUUGUUCUUUCU
1289839-1289874 (+)	93	-2.6	UGCUCUGAAA	CACUGA	UUUCAAGGCA	UUUUUUGUUAGUUUA
1295500-1295535 (-)	83	-9.5	GUAGGCAUU	AUAC	AAUGCCUGC	UUUUUCAAAGUGUUU
1297983-1298033 (+)	95	-14.1	UCUCCAGAUUAGUGAACU	CACGGAU	AGUUC-CUAAUCUGGAGA	UUUCUUAUUUGCACU
1299276-1299304 (-)	99	-6.1	UUGCCCUGA	UUG	UCAGGACGA	UUUAAAAGAGAUUGG
1300424-1300454 (-)	99	-11.8	GACCGUAGUU	UUCA	AACUGCGGUC	UUUUGAUAUAUAUAA
1303004-1303032 (-)	97	-10.5	CUCUUUGUC	CGU	GACAGAGAG	UUUUUGCGUGGUAAU
1309369-1309394 (+)	91	-5.5	UCCCGUU	GCAA	GACGGGG	UUUUGUGUUAUAAUA
1310131-1310163 (-)	98	-8.2	GUUUCCAAUC	AGAU	GACUGGAAAC	UUUUUUAUAGUCUAU
1310140-1310171 (+)	84	-10.4	GUUUCCAGUC	AUCU	GAUUGGAAAC	UUUUUUAUGAUUAAC
1311396-1311433 (-)	82	-11.4	CUCAGUUAGU	UGG	ACUAGCUGAG	UUUACUCUUUAAAAA
1315748-1315778 (-)	96	-5.5	GUUGAGA	UUGAAUU	UCUCAAC	UUUUUUACAUGUAAU
1315758-1315787 (+)	98	-5.5	GUUGAGA	AAUUCAA	UCUCAAC	UUUUUUCUUUACACA
1317336-1317371 (-)	93	-15.5	CUAUCUGGCCUUA	AGU	UAAGGUCAGAUAG	UUUUUAGCUAAUCUG
1321943-1321976 (-)	98	-6.5	GACUAGCAG	UUUGUGU	UUGCUAGUC	UUUUUUCGCUAAAAA
1326519-1326586 (-)	92	-7.5	GAACCGCGUUUCUGACGCCCCUAGGUU	AAAUC	AACCUAGGAUUGUCAG-A-UGUGGUUC	UUUUGCUUAUUCAGU
1327671-1327706 (-)	79	-6.4	UAGGUCUGUUAG	AUAU	UUGACAGACUUA	UUUUUUACAGAAUAU
1332002-1332034 (+)	91	-11.7	GCUCUAUACAC	AUCCA	GUGUAUGGAGC	UUUUUUAUAAGCAAU
1333914-1333962 (-)	83	-17.2	CACCCCAAAAGUUAGA	CAGAAAAAA	UCUAACUUUUGGGGUG	UUUUUAUUAUGAAAU
1334877-1334904 (-)	99	-10.5	GAAUCUUGC	UUG	GCAAGGUUC	UUUUUUUAGAUAUUG
1336994-1337025 (-)	98	-9.2	GAGAGGAUCA	GAC	UGGUUCUCUC	UUUUUGAUUUUUUAG
1343838-1343882 (-)	63	-6.1	CGCAUAAUAUCAAGGU	UUUUGC	ACCUU-ACAUUAUGCG	UUUUUGUGAUUUUAA
1343846-1343892 (+)	99	-8.3	CGCAUAAUGU-AAGGU	GCAAAA	ACCUUGAUAUUAUGCG	UUUUAUUGUUCCUAA
1344039-1344071 (-)	95	-9.4	CUGCGUUUUG	AUUAG	CAAAACGUAG	UUUUUUUUGUAAUCU
1349914-1349945 (-)	100	-6.4	UGAACUUG	AAAAUAC	CAAGUUCA	UUUUUUAUGGUGUUU
1349923-1349954 (+)	96	-7.1	UGAACUUGG	UAUUU	UCAAGUUCA	UUUUUUCUUAUAGUC
1357540-1357567 (-)	85	-7.9	UCCGAGA	UUCCCC	UCUCGGA	UUUUGUGUUGCUUUC
1358710-1358750 (-)	92	-10.2	GGAGUGGG-GAGGCG	AUG	UGCUUCACUCACUCC	UUUUUCCAUUUUGCU
1359276-1359303 (-)	40	-8	UUAUGUGA	UACU	UCACAUAA	UUUUCUUUAGAAAAU
1361857-1361888 (-)	86	-9.5	GUAUCCGUA	AGUG	UGCGGAUAC	CUUUCUUCUAGCUAG
1367172-1367209 (-)	81	-13.5	GCCUUCUAGG-AGA	AAAG	UCUUCCUAGAAGGC	UAUUUUCAUAGGCGA
1371397-1371450 (-)	99	-6.1	CGCAUAAUAUCAGGUAU	AUAAA	AUCCUAGAUGUUAUGCG	UUUUGUUAUAGGAAG
1376835-1376867 (-)	100	-4.9	UCAAGGG	UUUCAUUUU	CCCUUGA	UUUUUUCUAUUCUUA
1376845-1376876 (+)	79	-4.9	UCAAGGG	AAAAUGAAA	CCCUUGA	UUUUUUCCUAUUAUU
1378328-1378351 (-)	84	-4.5	GGAGU	UUCG	GCUCC	UUUUUUUCUAGGAGU
1379393-1379423 (-)	83	-10	GGGGAGUC	CUUU	GACUCCUC	UUACCUUUGUCAAAA
1382477-1382500 (-)	86	-8.1	GACCC	CAAC	GGGUC	UUUUUUCACAAGCUU
1382528-1382551 (-)	94	-8.1	GACCC	GGUU	GGGUC	UCUUUUUCAUGAGCU
1383721-1383742 (-)	98	-6.2	CGCC	CAUGU	GGCG	UUUUUUCGAAUUCUA
1388122-1388152 (+)	85	-8.7	CCUUGAGCG	UUAC	CACUCAAGG	UUUUUAGCAGUCUUU
1397612-1397640 (-)	96	-7.9	GUCAGCA	CGAUUA	UGCUGAC	UUUUUUGAUAACUUA
1398430-1398456 (-)	98	-12.3	CCUCGGU	CAA	ACCGAGG	UUUUUCAAAUGAAUU
1400898-1400922 (-)	98	-5.4	GUCAUC	UUCG	GAUGGC	UUUUUGCUACAGUUG
1404491-1404526 (-)	41	-11.3	GAGACUUGUUA	UGAU	UAACAGGUCUC	UUUUUGUUUGUCGUG
1405905-1405952 (-)	97	-8	GAAUAGAAAAAUCCCGUC	UCAU	GAAAGGAUUUCUCUAUUC	UUUUUUGGUUUCUUG
1405913-1405952 (+)	53	-12.4	GAAUAGAGAAAUCCUUUC	AUGA	GACGGGAUUUUUCUAUUC	GUUUAUACUCAAUAA
1409082-1409111 (-)	75	-14.1	GCCUUCUGA	AUU	UCAGAAGGC	UUUACCAGUAUUAGA
1409091-1409118 (+)	74	-14.1	GCCUUCUGA	AAU	UCAGAAGGC	AUUUGCGUUAAUCUC
1415570-1415604 (-)	90	-5	AAACCACGAAUC	CUAUGU	GACUCGUGGUUC	UUUUUUAUAAACUGG
1415578-1415609 (+)	89	-8.9	CCACGAGUC	ACAUAG	GAUUCGUGG	UUUUAUAAUUCAUCC
1418392-1418420 (-)	95	-11.4	GAAGUUUGGU	GUU	GCCAAACUUC	UUUUGAUAUAAGGAG
1421430-1421462 (-)	100	-8.1	UCUGUAGGA	AAUU	UCUUACAGA	UUUUUUCUAUUUUGU
1422452-1422484 (-)	99	-2.4	GAGGGAUGUGA	UAG	UAGCA-CCCUC	UUUUUCUUUGUUUUA
1426679-1426703 (-)	83	-7.8	CAGUCC	CUA	GGGCUG	UUUUCUCUACACUAG
1428455-1428492 (-)	95	-11.5	GGAGAGAAACA	AAA	UGCUUCUCUCC	UUUUUGCUAGGGAAG
1429777-1429810 (-)	97	-11.4	GUUUUGUGCA	AGU	UGCACAGAAC	UUUUUUAUUUUUUUG
1429945-1429973 (-)	95	-8.6	GAGUUAGC	UAAA	GCUAGCUC	UUUUGUAUUUCUCUA
1431742-1431769 (-)	98	-9.6	GCGGUUCA	AAA	UGAAUCGC	UUUUUUAUAUAAGGA
1436304-1436328 (+)	99	-9.4	CAGCCC	UCUUU	GGGCUG	UUUUUACUUCUACGA
1438523-1438558 (+)	90	-10.7	CAAAGAACUCCGUUA	UCU	UGUCGGAGUUUUUUG	UCUUUUCUUUUACCC
1440045-1440084 (+)	92	-12.2	GGAUUUAGUUCUGU	ACUGC	ACAGGACUAAGUCC	UUUUAGUUUUACCUU
1441297-1441345 (-)	95	-11.4	CACCCCAAAAGUUAGA	CAGAAAAAA	UCUAACUUUUGGAGUG	UUUUUAUUAUGAAAU
1443767-1443796 (-)	71	-7.5	CUUAGGA	UUGAU	UCCUAAG	UUUUUCUUUUGAUAC
1444999-1445039 (-)	86	-3.4	GAAGGAGUCUACA	AACCAA	UG-AGGCUUCUUC	UUUUCUUGCUUAUUU
1446244-1446272 (-)	98	-5.6	CCGAUA	GAUUGA	UAUCGG	UUUUUUUCUAAAUUU
1448653-1448677 (-)	85	-7.6	GAGGAA	GUAC	UUCCUC	UUUUUUAUCAGGCUC
1452557-1452591 (-)	68	-8	UAGCUUCCUUUG	UGU	CACAGGGGGCUA	UUUUACUAGAUGUGG
1452681-1452710 (-)	98	-10.8	CUGCAAUC	UGUG	GAUUGCAG	UUUUUUUAGGUACAA
1455947-1455976 (+)	93	-5.7	CCUUGGC	CAAACA	GCUAAGG	UUUUCAUUUAUAUAU
1456153-1456187 (-)	93	-11.9	GCUCUCUGA	UUU	UCAGAGGGC	UUUUUCAUUGAGUAU
1457391-1457415 (-)	66	-9	UCUCCC	UUCG	GGGAGA	UUUUUUUUGUUUCAC
1457495-1457523 (-)	99	-5.7	GCUACUC	UAAAUU	GGGUAGC	UUUUUUGCGUUGUCA
1459438-1459470 (+)	95	-14.1	UGCGACGUCCU	UUCG	AGGAUGUCGCA	UUUUUUUAUUAGGAU
1461817-1461842 (-)	85	-12.3	GCCUCCA	GAU	UGGAGGC	UUUUAUGCUAGACUC
1461826-1461850 (+)	92	-12.3	GCCUCCA	AUC	UGGAGGC	UUUUUCUCAUCUAUU
1464757-1464801 (-)	93	-7	GACUUAGAAUGCACAU	GAAA	GUAUGUAUUCUAGGUC	UUUUGUUUUGUAUAC
1465167-1465193 (-)	98	-5.1	GAGGG	AUAAAUG	CCCUC	UUUUUUUCUUUGGAU
1467332-1467364 (+)	99	-11.4	CCCUGAAAGU	UUU	AUUUUCAGGG	UUUUAUUUCUAUCAU
1468762-1468790 (-)	74	-8.4	GGGAGG	UUAAUC	CCUCCC	CUUGUUUUUGAAAAU
1470414-1470445 (-)	97	-13.5	GACCAAGCC	CAGUC	GGCUUGGUC	UUUCUCAUCGAUCAU
1474819-1474864 (-)	95	-8.8	GGCAUCCAAUCACGUGU	GAAA	AC-CUUGAUAGGAUGCC	UUUUAUAAUAGAAAG
1474828-1474872 (+)	90	-8.8	GGCAUCCUAUCAAG-GU	UUUC	ACACGUGAUUGGAUGCC	UUUUUUCUGAUGACU
1480216-1480264 (-)	88	-9.1	UCCUCCGUUUCAAAGAG	CAGGGAA	CUCUUUGUGACAGAGGA	UUUUUUCUAUAGGGC
1480224-1480273 (+)	98	-9.8	UCCUCUGUCACAAAGAGU	UCCCU	GCUCUUUGAAACGGAGGA	UUUUUGAAUAUUAGU
1486399-1486427 (-)	99	-7.6	GCCUAGGA	UUGAU	UUCUAGGC	UUUUUAUGUUAGUAU
1488342-1488387 (-)	100	-7.1	CGCAUUGUAUCACGUUU	UUGA	AUACCUGAUAUGAUGCG	UUUUUUAUUUAUUUU
1491274-1491310 (-)	90	-6.2	CCACGAUUUUCG	UCCUUUU	UGGAAGUCGUGG	UUUUUAAUUUGUUAU
1494497-1494534 (-)	31	-11.8	C-AGCGGAAGC	CUU	GCUUCCGCUAG	GUGUUCAUCAUAUCG
1495561-1495583 (-)	45	-6.8	GGAG	CUG	CUCC	UGUUAUUGCUCGUAU
1497504-1497537 (-)	97	-3	GGAAGCUU	AACACA	GAGCUUUC	UUUUUUGCUCUUAGA
1501517-1501552 (-)	93	-3.4	GAGGCUGAAA	AUCGUUCC	UAUCGGCCUC	UUUUUGUAUAGUGUG
1505300-1505333 (-)	70	-18.2	UCCUAGUUUGGC	UCA	GCCAAACUAGGA	UUUUCUUACACGUUU
1505307-1505341 (+)	99	-18.2	UCCUAGUUUGGC	UGA	GCCAAACUAGGA	UUGUUUUGUCUUAAA
1522858-1522890 (-)	91	-12.7	GAUAGCAGGUU	UUCA	AGCCUGCUAUC	UUUUUUUGAUGACAU
1527315-1527363 (-)	95	-8.8	CGCAUAGUAUCAGG	GGAUUAAGAAAA	CUUGAUACUAUGCG	UUUUAUCAUAGAAAU
1528518-1528540 (-)	94	-5.5	GAGCG	AAA	UGCUC	UUUUUCGUUUCUAAA
1532193-1532222 (-)	93	-10.9	GGAGUUGGG	GAAU	CUCAACUCC	UUUUGAUGAGAAUGA
1534305-1534360 (-)	52	-8.3	CGGAUAUCUUGUGAAAA	GUAAA	UUUUUACUGGGUAUCCG	UUUGCUUUAUAAGGA
1536988-1537019 (-)	91	-8.2	GAGGUUAGCU	UGGA	AACUAACCUC	UUUUUCCUUUUCAAA
1541174-1541226 (-)	84	-5.8	UGACUGUAUCUAUGAUUU	GUUUAUG	GAGCUAUAGAUACAGUCA	UUUUUAUUUUGAUUA
1541184-1541234 (+)	69	-3	UGACUGUAUCUAUAGCU	CCAUAAACAA	AUC-AUAGAUACAGUCA	UUUUUUAGUUCCUAC
1542107-1542134 (-)	97	-5	UCUGGAAU	GACA	GUUCCGGA	UUUUUUUGAUAUAAU
1548804-1548856 (-)	82	-24.8	CUGCCCCCCAAAAGUUAGAU	UUUUUCU	GUCUAACUUUUGGGGGGCAG	UUCAUAUUCAACACU
1553148-1553180 (+)	68	-7.3	UCCGUUUGG	UUUC	CCAAGUGGA	UUUUUAAAGCGUAGA
1553416-1553451 (-)	88	-14.6	CAAAAUCCGCUUGG	GAAA	CCAAACGGAUUUUG	UGGUUGAAAACAAUA
1553425-1553455 (+)	96	-10.9	UCCGUUUGG	UUUC	CCAAGCGGA	UUUUGUGCUUUAUUU
1554431-1554469 (-)	97	-7.8	CGAACAAAUG	ACA	UGUUUGUUCG	UUUUUAUUAGAUAGU
1559155-1559183 (-)	99	-7.9	CUCAGAC	GAAUCG	GUCUGAG	UUUUCUUGUGUUUAA
1559164-1559191 (+)	95	-7.9	CUCAGAC	CGAUUC	GUCUGAG	UUUUUAUGAUCUUAA
1560380-1560419 (-)	65	-14.3	GAGCGCCUCGAGCU	GCUAAA	AGCUC-AGGCGCUC	CUUAGUCCUGAGAGA
1561704-1561735 (-)	91	-7.8	GGCUUGAUUU	GGU	GAAUCAAGUC	UUUUUUCUCUCUUUU
1564027-1564060 (-)	95	-11.3	UCUUUGUCAUG	AUUU	CAUGGCAAAGA	UUUUUUUUGAGUCCA
1571507-1571541 (-)	96	-6.8	UAAGGUUGGG	GGGA	CUCAAUCUUA	UUUUUUCUAUUGCAA
1574412-1574437 (-)	87	-6.3	GUCUACU	GUAA	AGUAGGC	UUUUUCUCAAGUCUC
1575163-1575187 (-)	88	-4.1	GUCUACU	GAAA	GGUAGGC	UUUUUGAGAUUUUUU
1577105-1577135 (-)	86	-8.6	CUCAGUUG	UAGU	CAACUGGG	UUUCUUUGCUUAUUU
1578666-1578703 (-)	50	-8.8	GUCCAGCA	UGG	UGCGGGAC	UUCCUUGCCCAAGGU
1586528-1586560 (+)	78	-7.9	GAGACCAAGUA	CUU	UCUUUGGUCUC	UUUUUUCUUGCCCUU
1586766-1586791 (+)	50	-10.4	GCUCCC	UAAU	GGGAGC	UUUUUGCGUGCUCUG
1587786-1587822 (-)	99	-13.9	GCCUUGCUCCUCA	UCU	UGAGGAACAGGGC	UUUUUCGUAUGAUAC
1587794-1587830 (+)	43	-13.9	GCCCUGUUCCUCA	AGA	UGAGGAGCAAGGC	UUUUUGAGUUUCAAU
1595224-1595245 (-)	98	-5.2	GCCC	UUUCGC	GGGC	UUUUUAUAUUGAUUU
1598619-1598645 (+)	90	-3.7	GUCUUAU	AAU	AUAGGGC	UUUUUUUGCUUAAAU
1598751-1598791 (+)	35	-3.6	GUCCUCUUUCCA	CUAUUU	UAGAAAGAGAAC	UUUUUCUUUAGGAGA
1608647-1608683 (-)	64	-7.3	GCUAGAG-UUCC	GCAAUUG	GGAAUCUCUAGC	UUUUUGUUUUCUGAG
1608654-1608692 (+)	64	-7.3	GCUAGAGAUUCC	CAAUUGC	GGAA-CUCUAGC	UUUUUAAUUUUGCCU
1610196-1610215 (-)	80	-4.4	GGAA	GUCU	UUCC	UUUUUCUUUUGCAGG
1612474-1612494 (-)	80	-4.4	GGAA	GUCU	UUCC	UUUUUCUUUUGCAGG
1612574-1612601 (+)	82	-10.3	GCUCUCC	UUGGU	GGAGAGC	UUUUACUAUUUUCGA
1614295-1614332 (+)	78	-5.5	CUUGGCUCCGC	CGAUAU	GCUGGGUCAAG	UUUUUUGCGUAGUAA
1618834-1618868 (-)	95	-12.8	UCCUCACGCAAG	UUAU	UUUGCGUGGGGA	UUUUUCAUACAGUCG
1619502-1619543 (-)	93	-14.2	GCCCUCACACGGAA	GUAUA	UUCUGUGUGUGGGC	UUUUUUCUAUCCGUC
1621504-1621537 (-)	98	-10	CAAAGGGACAGA	UGUU	UUUGUCCUUUUG	UUUUUUAGAUGUUUU
1634027-1634073 (-)	99	-8.7	GACGUGAGUUUCCAUGA	GUGAGA	UUGUGGAAACUAGCGUC	UUUUUUUUGUUUUCA
1642462-1642507 (-)	49	-2.7	GGCAUACUAUCAAGUUU	UUAG	ACACCUGACAAUAUGCC	UUUUUCUAACUUUAA
1642470-1642516 (+)	92	-9.3	GGCAUAUUGUCAGGUGU	CUAA	AAACUUGAUAGUAUGCC	UUUUAUGAUGGAAAA
1642939-1642973 (+)	92	-8.7	GACUUACUUAG	AGA	UUAAGUAGGUC	UUUUUUGAAUAUUUU
1645150-1645171 (-)	86	-3.8	GAGG	CUCGCA	CCUC	UUUUUCUUAUUUCUU
1645158-1645179 (+)	88	-4.5	GAGGU	GCGA	GCCUC	UUUUUUGUGUGACAA
1646562-1646597 (-)	98	-11.3	UGAGUGGGAUA	AAUU	UAUCUCACUCA	UUUUUAAUUUAUGAG
1650934-1650969 (-)	96	-7.5	CGAAUAGGAGUU	UUAG	AACUC-UAUUCG	UUUUUUAUGUUAUCC
1650943-1650978 (+)	84	-7.5	CGAAUA-GAGUU	CUAA	AACUCCUAUUCG	UUUUUUAUUCGAUUA
1656822-1656851 (-)	98	-13.6	GAAAGGACAA	AUU	UUGUCCUUUC	UUUUUUGAUAUUCAG
1661092-1661126 (-)	99	-10.8	UGCUUUGAUUCCA	UUG	UGGA-UCAAAGCA	UUUUUUGUAAGAUCU
1664705-1664745 (+)	41	-10.2	UGGUGGCGCU	AACGACA	AGCGUCACCA	UGAUUACCGUGGGUG
1667896-1667939 (+)	83	-15.8	CGCAUCCUAUCAAGUU	CACUCA	AACCUGAUAGGAUGCG	UUUUUAUCAUUUUGA
1672974-1673001 (-)	25	-5.2	CGAUGCUGGA	CCAC	UCCAUCACCG	UUUUUACACAACAGC
1673846-1673877 (-)	95	-7.3	GUCUGGGAU	GAAA	GUUCCAGAC	UUCUCACUAUGUUGG
1678939-1678968 (-)	82	-6.3	GGCUGAGAU	CUGGU	GUCUCAGUC	UUUUAUUUCUUGCGU
1678946-1678976 (+)	83	-3.4	GACUGAGA	CACCAGA	UCUCAGCC	UUUUUCGGCUCUAUA
1680366-1680395 (-)	99	-9.2	GAAAGGACAA	AUU	UCGUCCUUUC	UUUUUUGAUGUUCAA
1684928-1684976 (-)	92	-8.4	UUCUAAUAGAACUUUCU-CUC	CAU	GAGGAGAAGGUUCUUUUGGGA	UUUUUAAAGGAAAUA
1687603-1687630 (-)	99	-10.5	UCUUCUACC	UUG	GGUAGGAGA	UUUUUUUAUACGAUG
1688636-1688668 (-)	78	-4.8	GGGGGAGCAU	CCG	AUGCUGCUUC	UUUUUCUUAGCUAUA
1697956-1698004 (+)	96	-2.9	CUUCAGAUUAGUAAUUC	AAUUAA	GUUUUACGGAUCUGAAG	UUUUAUUGUCUCUAU
1698523-1698554 (-)	88	-13.6	GAAAGGACAA	AUU	UUGUCCUUUC	UUUUUUGAUGUUCAA
1698595-1698627 (-)	48	-9.2	GAAAGGACAA	AUU	UCGUCCUUUC	UUUUUUGGCUCUUUG
1698735-1698763 (-)	31	-9.5	GAGAGUU	UGU	AACUCUC	UUUUUUAUUUUUAGA
1700415-1700433 (-)	95	-4.8	UUGAAU	AGAU	AUUCAA	UUUUGAGUAGGUAUU
1708345-1708375 (-)	79	-10.2	GGUCAGGA	UUUUGU	UCCUGACC	UUUGACAACUUUACC
1708354-1708383 (+)	92	-10.2	GGUCAGGA	ACAAAA	UCCUGACC	UUUUUUGGUAGUAUA
1708940-1708995 (+)	69	-16.7	GGCUCUAUAAUAUUUGUAGUGGG	UAAC	CCCCCUAUGGAUAUUAUGGAGCC	UAUUUUGUGUAGAAA
1710253-1710282 (-)	97	-9.2	GAAAGGACAA	AUU	UCGUCCUUUC	UUUUUUGAUGUUCAA
1712430-1712458 (-)	99	-6.7	GUCUGAG	UUGGU	CUCAGGC	UUUUUAUCUUGAGAA
1712899-1712925 (-)	95	-4.2	GUUACA	AAUUUC	UGUAAC	UUUUUUUGAUUUCCU
1715040-1715071 (-)	80	-7	UCCUUUUCCU	UAA	AGGAAGAGGC	UUUUUACUUGCUUUU
1720265-1720297 (-)	99	-9.4	UCCUAAGUGA	GAAAA	UCACUUGGGA	UUUUUUUAAUCAAGA
1721719-1721770 (-)	93	-7.5	GGGUAGCCAAUUCCUUG	AUAUA	CAGGGGAUUGAUUAUCC	UUUACUUGUUUUAGA
1724009-1724033 (-)	33	-9	CAGGAG	UUAG	CUCCUG	UUUUUGAUUUUUAUC
1725462-1725496 (+)	36	-5.3	UGUACCAAU	ACUACAAUA	AUUGGUACA	UUUUGAUUACACAAU
1726030-1726064 (+)	67	-6.8	CUUCAUUUUC	UCCU	GAAAUUGAAG	UUUUUUCUAGUUUCC
1729982-1730029 (-)	98	-9.9	CGCAUAUUAUUAGGUCUU	GAAA	AAG-CUUAAUAGUAUGCG	UUUUCUUGUGGAGAU
1733030-1733057 (-)	27	-4.2	GCAGUGGA	GAAA	UCCGCUAC	UUUUUCGAUUUUUGA
1735577-1735603 (-)	71	-8.6	UCGUAGGA	AAAU	UCCUGCGA	UUUUUUCAAAAAAAU
1737842-1737884 (-)	61	-3.6	GUGUUGGUGA	CUAUU	UUAGCAACAC	UUCUUUUCUUAAGAA
1738600-1738649 (-)	78	-11.7	UAAGGCUGAUAGU	UAGAUUAAU	ACUAUCAGCCUUA	UAAUUAUGUGACUCU
1751658-1751702 (-)	88	-3.6	CGCAUGAUAUCAAA	CUUUUUAGUU	UUUGAUAUGGUGCG	UUUUUUGAUUAAGUG
1752261-1752292 (-)	99	-14	UGAGAGAACC	CGAG	GGUUCUCUCA	UUCUCUCUUCUGAAA
1759772-1759820 (-)	71	-2.3	CAGCAGUUAAAUCUU-CU	GAAAA	AGUCAGAUUUAGCUGCUC	UUUUUGUGCUUUUUU
1760146-1760171 (+)	54	-3.2	GCCC	AAUUUGAA	GGGC	UUUUCUUAUUUUCCC
1760265-1760297 (-)	95	-4.8	GCUUUUGUCAC	CAGGC	GUGAC-GAAGC	UUUUUUCAAUUGAUU
1761816-1761850 (-)	89	-5.2	CUCCUAUGUC	ACUUAUG	GAUGUAGGAG	UUCUUUUUACUAGUU
1762699-1762728 (-)	92	-10.4	GGCUGG	AGAA	CCAGCC	UUUUUCUAAAGAUAA
1766574-1766602 (-)	97	-7.7	UCGAACC	GCAA	GGUUCGG	UUUUCUUUCUCUUUU
1767668-1767697 (-)	99	-5.2	UCAGUGUU	UUGAGU	GACACUGA	UUUUUUUUAAAUUUU
1770506-1770537 (-)	56	-4.4	GACUUAGC	AAAUCA	GCUAAGCC	UUUUUCUUCUUAUCU
1770516-1770545 (+)	90	-6.6	GGCUUAGC	UGAUUU	GCUAAGUC	UUUUUGCAAGUCAAA
1770545-1770573 (-)	99	-10	GCCUGAUG	GAAA	CAUCGGGC	UUUUGACUUGCAAAA
1772773-1772803 (-)	82	-6.5	GGUUGGAAC	GAUU	GUCCCAGCC	UUUCUUUGCAAACAG
1773862-1773897 (-)	99	-2.1	UGAGCAUUUUU	UAGGAU	AAGAAUGUUCG	UUUUUUUAUGUAAAU
1779218-1779251 (-)	94	-9.9	CUAUCUUUCUU	CAUG	AGGAAAGAUAG	UUUUUUGGUAUGAUU
1782440-1782473 (-)	97	-12.5	CAGUUCUAAAG	UUCGU	CUUUAGAACUG	UUUUUUUAGAUAUAA
1784858-1784901 (-)	53	-11.2	GAGGAGGGGAAACCGAA	AAA	UUAGGUG-CCCCUCCUC	UUUUUUGGUAUAAUA
1786001-1786034 (-)	100	-3.2	UCAGUAGG	AACUCGAG	UCUACUGA	UUUUUAUUUUUGUAA
1788617-1788640 (-)	47	-7.8	GGAGCU	AGG	GGCUCC	UUUUCUUUGUGAUUA
1788626-1788649 (+)	92	-7.1	GGAGC	CCCUA	GCUCC	UUUUUGUUUACGAUU
1791276-1791309 (-)	98	-9.4	UCAGGGAAUC	GAGAA	GAUUUCCUGA	UUUUGUGCUCUUAAA
1791285-1791318 (+)	56	-7.2	UCAGGAAAUC	UUCUC	GAUUCCCUGA	UUUUUUCUAUUUACG
1792549-1792576 (-)	83	-3.8	GGAGGG	CUUAGUU	UCCUCC	UUUUUGUUUAGUCUA
1796955-1796987 (-)	88	-9.2	GAGGGAAUCA	GUU	UGGUUCUCUC	UUUUUUGAUUUUCAG
1797966-1797984 (-)	95	-4.8	UUGAAU	AGAU	AUUCAA	UUUUGAGUAGGUAUU
1803704-1803729 (-)	99	-11.3	GAGAGGC	UGGA	GCCUCUC	UUUUUUGUGCAGUUU
1807860-1807890 (-)	96	-5.8	AAAUGGAUGA	CACGA	UCAUCCAUUC	UUUUUUAAUUCUUUU
1807896-1807924 (-)	85	-6.4	GCAAGGCU	UUGU	GGUCUUGC	UUUUUUAUAUGGAAA
1813731-1813783 (-)	98	-12.8	UAUGACGAA-GUGCGCUCCCA	UGUCC	UGGGAACGCACUUUCUUCAUA	UUUUUCAUAUUCUUG
1813748-1813782 (+)	30	-14.5	GUGCGUUCCCA	GGACA	UGGGAGCGCAC	UUCGUCAUACUCAAU
1819567-1819613 (-)	72	-14.1	GGCAUCCUAUCAAGGUUU	UUGA	ACACCU-GAUAGGAUGCC	UUUUUAUGAUAUUGA
1822608-1822634 (-)	98	-9.9	CCUCCUU	AUCA	AAGGAGG	UAUUAUUAGAAUUAC
1823494-1823521 (-)	86	-4.1	CGGGA	UCACGAAC	UCCCG	UUUUUCUAUAAAAGA
1833721-1833763 (-)	78	-3.8	GUCCAAGAGUGA-ACAG	UCCG	CUGUGUAAUUCUUGGUC	UUUUUGUUUGCGCUU
1834438-1834461 (-)	98	-5.7	UCAGG	UUUAU	CCUGA	UUUUUUGCUAGUUAG
1836728-1836764 (-)	96	-7.5	GGAGUUGGGAAAG	UUA	UUUUUCCAGCUUC	UUUUUCUGAUGAAAU
1839026-1839058 (-)	97	-7.1	UCACUCGCCU	AGUC	AGG-GAGUGA	UUUUUCUAUAAGGAU
1840526-1840557 (-)	50	-8.7	CCCUCAUUG	UCAU	CAGUGGGGG	AUUACUCCUUUUUCA
1842472-1842489 (-)	5	-7.7	GGAGA	CUA	UCUCC	UUUUUAGAUAGGAGU
1843526-1843557 (-)	94	-2.4	GUAACUUU	UUU	GGAGUUGC	UUUUUUUAUUUUUCU
1844010-1844043 (-)	90	-7.2	UUCAGUCAUC	CAUCA	GAUGGCUGGA	UUUUUUAUCAAAAAA
1844608-1844638 (-)	16	-5.1	UGGUUGC	AGC	GUAGCCA	UUAUUGGUUCAGGUC
1845259-1845292 (-)	98	-15.9	GCAGAAGUUAG	AGA	CUAACUUCUGC	UUUUUUAUGCAGGGU
1846557-1846585 (-)	93	-8.6	GAGUUGGA	GAAA	UCCAGCUC	UUUUAAAAUAUCUCC
1848469-1848498 (-)	99	-6.5	UCCUAAG	UUUUCU	CUUAGGA	UUUUUCUUCUUUUUU
1852438-1852488 (-)	96	-2.8	CGAAUGAGAUCUAGCUUUC	GUGAUA	GGAAGCGAU-UCUCGUUCG	UUUUUUCUUUGUCAU
1853711-1853729 (-)	90	-7.2	GCCC	GAGA	GGGC	UUUUUUUCUACAUUU
1855740-1855771 (-)	91	-10.9	CUCGGUUGG	GAAA	CCAACUGAG	UUUCUUUUCAUCAGG
1858684-1858717 (-)	96	-3.3	GGAACGUUG	UUAUU	CUUCGUUCC	UUUUUUAUAUUAUUU
1865057-1865083 (-)	97	-2.9	GUCAGUA	UAA	UUCUGGC	UUUUUUUACUAUAAG
1867083-1867109 (-)	98	-8	GAGUGG	UUUGC	CCACUC	UUUUUACUCUCUUUA
1868604-1868641 (-)	70	-2.1	UAACGAUUGGA	ACA	UCUGGUCGUUC	UUUCUUUUAUUUUUU
1869432-1869459 (-)	97	-4.5	GUUGUCC	UAUGU	GGGCAGC	UUUUUCUUGUCCAUA
1873730-1873763 (-)	79	-7.3	GGAGCUGACG	CAU	UGUC-GCUCC	CUUUUGUCUAUUUUU
1876318-1876360 (-)	61	-4.3	GUAUGUGGAUAUU	AAAAAGC	AAUAUCCAGAUGC	UUUUUUGCUCUUUCG
1876412-1876444 (-)	82	-12.8	GUCUUGGGAG	UUG	CUCUCAAGAC	UUAUUUUUGAAAAGG
1876507-1876531 (-)	7	-7.2	CCAAUA	CCU	UAUUGG	UUAUUUGUCGAGAUC
1882226-1882251 (+)	95	-8.2	GCCAUUUU	UCA	AAAGUGGC	UUUUUUUGAUUCUUU
1889645-1889683 (-)	93	-2.5	AAAAAAGAUAAGG	CAUUUUUUGAA	CCUUAUCUUUUUA	UUUUAUUCCUUCUCA
1889653-1889684 (+)	88	-2.2	GAUAAGGU	UCAAAAAAU	GCCUUAUC	UUUUUUCAUUACACA
1892071-1892104 (-)	93	-6.5	GAGGC-GGAA	CCCUUU	UUCCAGCCUC	UUUCUGCUAUAUCGG
1892856-1892882 (-)	99	-4.1	GGUUUCA	AAUU	UGAGGCC	UUUUUUGGUAGAAUA
1893980-1894011 (-)	99	-7.1	GUGGCCAAUC	AAUG	GAUU-GCCAC	UUUUUUCUUUUCGUG
1897908-1897942 (-)	93	-6.7	GGAGUU-ACCUU	UCUC	GAGGUUAACUCC	UUUGUUUAUAGAUAA
1897916-1897950 (+)	98	-6	GGAGUUAACCU	CGAGAA	AGGU-AACUCC	UUUUUGCUGUUAAUA
1902844-1902878 (+)	93	-10.6	GGAAUGAUCU	UAUACC	AGAUCAUUCC	UUUUCUGCUUUCUGU
1903545-1903576 (-)	96	-9.5	GCGAGUUUC	GAUU	GAAAUUCGC	UUUUUUAAAUGCUGU
1909356-1909392 (+)	93	-6.1	UUCAAGGGGGG	UGGAAAUCAAAU	CCCCCUUUGAA	UUUAUCAAUAGAGAC
1913668-1913714 (-)	99	-14.8	CGCAUAGUAUCAAGUUUU	UUC	AAUACCUGAUACUAUGCG	UUUUUGCUUUUAACG
1913676-1913722 (+)	88	-17	CGCAUAGUAUCAGGUAUU	GAA	AAAACUUGAUACUAUGCG	UUUUAAUGUGGGAAG
1916935-1916963 (-)	96	-9.6	UCCGGUGA	AGU	UCAUCGGA	UUUUUGUAUUAUACU
1919441-1919470 (-)	97	-4.4	GGUCAGUA	ACCUAC	UCCUGACC	UUUUUCUUUUGCAAA
1923802-1923830 (-)	94	-9.3	GCAAGCC	AUUUUC	GGCUUGC	UUUUUUCAUCUUUAA
1923811-1923838 (+)	82	-10	GCAAGCCG	AAAA	UGGCUUGC	UUUUUGAUACUCAAU
1932798-1932833 (+)	91	-9.4	UUCUCCUGUCUG	CCGUGU	CGGAUAGGAGAA	UUUUUUCAUCUUUUU
1933324-1933347 (+)	99	-4.8	CGCU	UGAUC	AGCG	UUUUUUCUUUUUGUU
1933711-1933741 (+)	96	-5.9	UCUUCCUAC	AUAU	GUAAGAAGA	UUUUUUAGUUCAGAA
1946961-1946991 (-)	79	-13.7	GAACCUUUGCG	CGA	UGCAAAGGUUC	UUUUGGUUAUUAGUG
1949501-1949548 (+)	41	-8.7	GUCCAGGCAAGGAGUU	AGAA	AACUUGUUGCC-GGAC	UAUCUUGAAAGGCUU
1950172-1950214 (+)	20	-21.3	CUUUCUUGAAGCCAACAUCUU	CAAGA	AAAAUGUUGGCUUCAAGAAAG	UUUUGGCCUUUGAAU
1951777-1951817 (+)	79	-9	GAGGGCUGCGACUAA	UAGCU	UUAGUC-CGGUCCUC	UUUUAUAUAAUGGUA
1955967-1956017 (-)	90	-10.9	AACACCCCAAAAGUUAGAU	UUAUUCU	GUCUAACUUUUGGGGUGCA	GUUCAUUAAUCGGUC
1955975-1956022 (+)	93	-17.2	CACCCCAAAAGUUAGA	CAGAAUAAA	UCUAACUUUUGGGGUG	UUUUAUUAUGAAAUU
1957030-1957057 (-)	87	-7.7	GAGCUUG	GCAA	CAGGCUC	UUUUUGUAUUGCGUU
1957476-1957523 (-)	24	-8.9	CGCCUUCAUGGUGUGGGG	AUUG	CCCAACAACGU-AAGGCG	AUUGUGGAUGGAUUG
1973180-1973226 (+)	84	-9.3	CGCAUAGUAUCAAGUUU	UUGC	ACACCUGAUAUUAUGCG	UUUUUUUGAUUUUAA
1973505-1973542 (-)	49	-9.2	GCCCCUAACUAU	GGCC	GUAGUUAAGGGC	UUUUUUGACGUAUCU
1973515-1973551 (+)	96	-10.7	GCCCUUAACUA	CGGCCA	UAGUUAGGGGC	UUUGGUGUUCUAAUG
1973858-1973893 (+)	93	-10.7	GCCCUUAACUA	UGGCAC	UAGUUAGGGGC	UUUGGUGUUCUAAUG
1974016-1974049 (-)	99	-10.5	UCGACUAGUUC	AUAA	GAGCUAGUCGG	UUUUUUGAUACUAGA
1982359-1982405 (-)	85	-7.6	CGCAUAGUAUCAGGUGUU	GAA	AAAACUUGAUAUUGUGUG	UUUUAUUAUGGGAAG
1984125-1984157 (+)	67	-5.6	CCAGUCCACG	UUUUU	CCAGGACUGG	UUUUGAUAUAGCACG
1991810-1991837 (-)	36	-4.5	GGCUUGG	UUAAU	CCAGGUC	UUUUUUGUGAAAUUC
1995331-1995382 (-)	99	-7.6	CUCUGUAAUCUCUAGC	CGGAUUUAUAGC	GCUAGAGACUACGGAG	UUUUUUUGAUGAGGA
1995336-1995392 (+)	99	-5.9	AAACUCCGUAGUCUCUAGC	GCUAUAAAUCCG	GCUAGAGAUUACAGAGUUA	UUUUUUAAUCUAAAC
2003878-2003921 (-)	95	-9.6	GGGAGUUGGUGAAG	AUUAUC	CUUUACCAGCGCCC	UUUUUCUUUUAAAAA
2006746-2006777 (-)	75	-7.3	CCUUUUCCA	UGUA	UGGUAAAGG	UUUUUCUUUUUUUUA
2006930-2006961 (-)	80	-7.3	GAGUAGGAG	AAAU	UUCCUGCUC	UUUUCUGUAAGCAGU
2008233-2008288 (-)	84	-4.1	GGAACAAG-UUAUUACUUGA	AGAUG	UCAGUUAAAAAGCUUGUUCC	UUUUUUAGUAGUAGG
2008374-2008402 (-)	98	-9.5	GUGAGAA	AUU	UUCUCAC	UUUUUCUUUUUUCUC
2012575-2012609 (-)	95	-4.6	GGUAGGUUUAC	UGAAUU	GUAAA-CUACC	UUUUUCUUAUAAUUG
2016101-2016129 (+)	89	-11.8	UCCUAUCG	CUU	CGAUAGGA	UUUCUAUAUUUUACA
2017129-2017177 (-)	67	-11.9	UCUCCAGAUUAG-GAACU	AUCCGUG	AGUUCUCUAGUCUGGAGA	UUUUUCAAUAGACUU
2017136-2017185 (+)	82	-9.7	UCUCCAGACUAGAGAACU	CACGGAU	AGUUC-CUAAUCUGGAGA	UUUCUUAUUUGCACU
2018657-2018681 (-)	99	-10.9	GGAAGCA	AUU	UGCUUCC	UUUUUUGUAUAGGGC
2019752-2019788 (-)	83	-17.6	UAGGAGGGCGGGGC	UUA	GCCCGGCUCUCCUA	UUUUCAAAAAAUAUA
2020763-2020793 (-)	97	-6.6	GAGGGACUC	GAAUA	GAG-CCCUC	UUUUCAGGUUUUACC
2022020-2022048 (-)	99	-5	GGCGUAAU	AUUU	AUUAGGCC	UUUUUUUGGUAUACU
2031459-2031491 (-)	91	-9.6	GAACUCCAGU	GAAA	ACAGGAGUUC	UUUUACAAUGUUGUC
2031461-2031500 (+)	93	-10.4	UGUAAAAGAACUCCUGU	UUUC	ACUGGAGUUCUUUU-CA	UUGUUUUUUACAUAG
2033080-2033117 (-)	84	-4.7	CUAUCAUUUCU	AUCUCGA	AGAAAAGAUAG	UUUUUUAUUUACCCC
2036003-2036034 (+)	93	-12.1	CUCAGUUGG	GUUAA	CCAACUGAG	UUUUCUAUCAUUCUA
2038599-2038626 (-)	30	-5.7	UCGACCG	AUUAAC	UGGUCGA	UUUUUUAUGCCUUAG
2038607-2038633 (+)	71	-5	UCGACC	AGUUAAUC	GGUCGA	UUUUUUUAAUCUUCU
2040518-2040548 (-)	83	-4.7	GCUGGAA	CGACUAA	UUCCGGC	UUUUUCUACUAAUUU
2040958-2040984 (-)	98	-9.9	GGAACAC	AGCU	GUGUUCC	UCUUUUUGUAUCAAU
2043544-2043570 (-)	92	-9.1	GCUGGGA	AUUU	UCCCGGC	UUUUUUCUUAAAAAA
Table S8. All annotated high-confidence terminators. Termination efficiency was calculated by comparing the number of terminated fragments with the total number of fragments covering the termination peak (i.e. including non-terminated fragments). Hairpin energy and stem-loop characteristics were reported by TransTermHP.

## Sheet: Table S9 - TSS literature
Gene	Strain	Literature	Technique	D39V nt	strand	D39V locus	Detected TSSα	Detection score D39Vβ	Notes
ccnC	R6	Halfmann et al. 2007	5'-RACE	23967	+	SPV_2078	=	0γ
spr0022	R6	Halfmann et al. 2007	5'-RACE	24095	+	SPV_0025	=	117
pspA	WU2	Abeyta et al. 2003	Primer extension	128769	+	SPV_0126	=	140
ccnE	R6	Halfmann et al. 2007	5'-RACE	212734	+	SPV_2125	=	0γ
gpmB	R6	Halfmann et al. 2007	5'-RACE	212907	+	SPV_0222	=	635
ccnA	R6	Halfmann et al. 2007	5'-RACE	231599	+	SPV_2129	=	0γ
ccnB	R6	Halfmann et al. 2007	5'-RACE	231787	+	SPV_2130	no	n/a	Visible in D39V 5'-enriched start base data, but below enrichment cut-off
ruvB	R6	Halfmann et al. 2007	5'-RACE	232585	+	SPV_0241	=	382
ccnD	R6	Halfmann et al. 2007	5'-RACE	234171	+	SPV_2133	no	n/a	Visible in D39V 5'-enriched start base data, but below enrichment cut-off
uppS	R6	Halfmann et al. 2007	5'-RACE	234340	+	SPV_0243	=	740
manL	R6	Halfmann et al. 2007	5'-RACE	263,684-5	-	SPV_0264	=	730	Detected TSS at 263,684
sulA	R6	Lacks et al. 1995	Primer extension	268493	+	SPV_0269	=	205
mraW	R6	Peters et al. 2016	5'-RACE	301481	+	SPV_0304	=	653
cpsA	TIGR4	Shainheit et al. 2014	5'-RACE	314177	+	SPV_0315	=	1226	Sequence between -10 and ATG is non-identical in TIGR4 and D39V
recU	R6	Peters et al. 2016	5'-RACE	343628	-	SPV_0337	=	105
n/a	CP1200	Morrison and Jaurin 1990	Primer extension	361216	-	SPV_0358	=	5	PC105 in reference
rnhB (rnhC)	R6	Zhang et al. 1997	Primer extension	373359	-	SPV_0368	=	231
rimP	CP1200	Morrison and Jaurin 1990	Primer extension	487564	+	SPV_0478	=	733	Promoter PC21 in reference
murM	R6Hex	Filipe et al. 2000	Primer extension	548,278-9	+	SPV_0535	=	89	Detected TSS at 548,279
spxB	D39	Ramos-Montañez et al. 2008	Primer extension	657355	+	SPV_0636	=	7238
sodA	CP1200	Morrison and Jaurin 1990	Primer extension	688,003-4	+	SPV_0667	=	1970	Promoter PC33 in reference; detected TSS at 688,004
ciaR	R6	Halfmann et al. 2007	5'-RACE	715262	+	SPV_0701	=	2009
rpsT	CP1200	Morrison and Jaurin 1990	Primer extension	746065	-	SPV_0732	+1	7630	Promoter PC36 in reference; detected TSS 1 nt downstream at 746,064
pbp3	R6	Peters et al. 2016	5'-RACE	779740	-	SPV_0767	=	103
spr0782	R6	Halfmann et al. 2007	5'-RACE	788851	-	SPV_0775	=	797
prsA (ppmA)	R6	Halfmann et al. 2007	5'-RACE	883185	+	SPV_0868	=	420
pcrA	R6	Ruiz-Masó et al. 2006	Primer extension	977973	-	SPV_0973	=	439
pezA	TIGR4	Khoo et al. 2007	5'-RACE	1022227	-	SPV_0930	=	48
spr0931	R6	Halfmann et al. 2007	5'-RACE	1040897	-	SPV_0913	=	2552
phtE	TIGR4	Rioux et al. 2011	5'-RACE	1062045	-	SPV_0890	=	19
lepA	CP1200	Morrison and Jaurin 1990	Primer extension	1087203	-	SPV_1060	=	71	Promoter PC37 in reference
gyrA	R6	Balas et al. 1998	Primer extension	1105951	-	SPV_1077	=	965
vicR	R6	Wagner et al. 2002	Primer extension	1116313	-	SPV_1085	+1	126	Detected TSS 1 nt downstream at 1,116,312
tarI	R6	Halfmann et al. 2007	5'-RACE	1159051	-	SPV_1127	=	97
	R6	Halfmann et al. 2007	5'-RACE	1159216	-	SPV_1127	-1	2	Detected TSS 1 nt upstream at 1,159,217
atpE	R6	Martín-Galiano et al. 2001	Primer extension	1356313	-	SPV_1341	=	2623
pbp2b	R6	Peters et al. 2016	5'-RACE	1504278	-	SPV_1486	=	181
n/a	CP1200	Morrison and Jaurin 1990	Primer extension	1,507,196/8	-	SPV_2375	no	n/a	PC95 in reference; visible at 1,507,197 in D39V 5'-enriched start base data, but below coverage cut-off
axe1 (axe)	R6	Halfmann et al. 2007	5'-RACE	1528412	-	SPV_1506	=	15
	R6	Halfmann et al. 2007	5'-RACE	1528643	-	SPV_2378	=	504	A new sRNA was detected in D39V, starting with this TSS
yefM	R6	Chan et al. 2011	Primer extension	1574975	-	SPV_1551	=	204
piuB	R800	Ulijasz et al. 2004	Primer extension	1663984	+	SPV_1649	=	29
groES	CP1200	Kim et al. 2001	Primer extension	1712468	-	SPV_1710	no	n/a	Not a single read starts at reported nucleotide
				1712375	-	SPV_1710	new	420	Not detected in primer extension experiment; supported by presence of RpoD site and TF-binding sites
tyg	R6x	Campbell et al. 1998	Primer extension	1732123	+	n/a	+2	10	Detected TSS 2 nts downstream at 1,732,125; tyg not annotated in D39V
rec (cinA)	R6x	Pearce et al. 1995	Primer extension	1,735,554-5	-	SPV_1740	=	324
	R6x	Campbell et al. 1998	Primer extension	1735555	-	SPV_1740	+1	(324)	Detected TSS 1 nt downstream at 1,735,554
spr1787	R6	Halfmann et al. 2007	5'-RACE	1768422	-	SPV_1769	=	1633
pbp2a	R6	Peters et al. 2016	5'-RACE	1806913	-	SPV_1821	=	186
pbp1b	R6	Peters et al. 2016	5'-RACE	1896503	-	SPV_1925	=	74
malQ (malM)	R6	Halfmann et al. 2007	5'-RACE	1907590	-	SPV_1933	=	38
				1907665	-	SPV_1933	new	24	Not detected in 5'-RACE experiment
	R6	Halfmann et al. 2007	5'-RACE	1907921	-	SPV_1933	no	n/a	Visible in D39V 5'-enriched start base data, but below enrichment cut-off
malX	R6	Puyet and Espinosa 1993	Primer extension	1908014	+	SPV_1934	-1	134	Detected TSS 1 nt upstream at 1,908,013
pcpA (cbpN)	R6	Sánchez-Beato et al. 1998	Primer extension	1935947	-	SPV_1965	=	56
htrA	R6	Halfmann et al. 2007	5'-RACE	2044340	+	SPV_2068	=	3085
Table S9. Comparison experimentally determined transcription start sites with Cappable-seq data from this study. αA perfect match is indicated by '=', close matches by '+/-' followed by the displacement. TSSs not reported in this study are indicated with 'no', while TSSs reported here, but absent in experimental data are indicated with 'new'. βTSS score represents the normalized start count in th…

## Sheet: Table S10 - Operons
Coordinates	Name	Included features	Sets of overlapping CDSs (putative translational coupling)
2046536-2657 (+)	operon_1	SPV_0001, SPV_0002
2971-4168 (+)	operon_2	SPV_0004
8311-8950 (+)	operon_3	SPV_0007, SPV_0008	SPV_0007-SPV_0008
11583-12158 (+)	operon_4	SPV_0012
14240-14733 (+)	operon_5	SPV_0014
14809-14898 (+)	operon_6	SPV_0015
15002-16699 (+)	operon_7	SPV_0016
16855-19902 (+)	operon_8	SPV_0018
19903-20038 (+)	operon_9	SPV_0019
20225-21071 (+)	operon_10	SPV_2070
22142-24067 (+)	operon_11	SPV_0023, SPV_0024, SPV_2078
22562-24067 (+)	operon_12	SPV_0024, SPV_2078
23967-24067 (+)	operon_13	SPV_2078
24095-24707 (+)	operon_14	SPV_0025, SPV_0026
24632-24707 (+)	operon_15	SPV_0026
24736-27111 (+)	operon_16	SPV_0027, SPV_0028, SPV_0029	SPV_0027-SPV_0028
27149-28489 (+)	operon_17	SPV_0030, SPV_2079
28585-29637 (+)	operon_18	SPV_0033
29658-29873 (+)	operon_19	SPV_2081
30080-31219 (-)	operon_20	SPV_2082
31306-33963 (+)	operon_828	SPV_0038
34008-34494 (+)	operon_21	SPV_0039
34459-35683 (-)	operon_22	SPV_0040
35787-39311 (+)	operon_23	SPV_0041, SPV_0042, SPV_0043, SPV_0044, SPV_0045	SPV_0041-SPV_0042-SPV_0043
39464-39744 (+)	operon_24	SPV_0046
41719-45482 (+)	operon_25	SPV_2086, SPV_0049, SPV_0050
45561-60514 (+)	operon_26	SPV_0051, SPV_0052, SPV_0053, SPV_0054, SPV_0055, SPV_0056, SPV_0057, SPV_0058, SPV_0059, SPV_0060, SPV_0061, SPV_0062	SPV_0054-SPV_0055, SPV_0059-SPV_0060
55618-60514 (+)	operon_27	SPV_0058, SPV_0059, SPV_0060, SPV_0061, SPV_0062
58788-60514 (+)	operon_28	SPV_0061, SPV_0062
64743-65524 (-)	operon_29	SPV_0064
65800-72869 (+)	operon_30	SPV_0065, SPV_0066, SPV_0067, SPV_0068, SPV_0069, SPV_0070, SPV_0071	SPV_0065-SPV_0066, SPV_0067-SPV_0068
73040-74337 (+)	operon_31	SPV_0072, SPV_0073
74057-74337 (+)	operon_32	SPV_0073
75292-76076 (+)	operon_33	SPV_0074
76686-78065 (+)	operon_34	SPV_0076
78854-80131 (+)	operon_35	SPV_2092
80154-84127 (+)	operon_36	SPV_0080
84261-86041 (+)	operon_37	SPV_0081, SPV_0082	SPV_0081-SPV_0082
86080-86922 (+)	operon_38	SPV_0083
92084-93151 (+)	operon_39	SPV_0091
93218-94102 (+)	operon_40	SPV_0092
94139-97161 (-)	operon_41	SPV_0096, SPV_0095, SPV_0094, SPV_0093	SPV_0096-SPV_0095-SPV_0094
97221-98446 (-)	operon_42	SPV_0097
98483-99631 (+)	operon_43	SPV_0098
99639-101579 (+)	operon_44	SPV_0099
101609-104149 (-)	operon_45	SPV_0103, SPV_0102, SPV_0101, SPV_2095
104342-104870 (+)	operon_46	SPV_0104
105722-108852 (+)	operon_47	SPV_0107, SPV_0108	SPV_0107-SPV_0108
112681-113592 (-)	operon_48	SPV_0112
121347-127623 (+)	operon_49	SPV_0119, SPV_0120, SPV_0121, SPV_2102, SPV_0122, SPV_0123, SPV_0124, SPV_2103	SPV_0123-SPV_0124
125709-127623 (+)	operon_50	SPV_0123, SPV_0124, SPV_2103	SPV_0123-SPV_0124
128769-130861 (+)	operon_51	SPV_0126
130999-134903 (+)	operon_52	SPV_0127, SPV_2107, SPV_0128, SPV_0129
132229-134903 (+)	operon_53	SPV_2107, SPV_0128, SPV_0129
136773-137110 (-)	operon_54	SPV_0131
137559-137994 (-)	operon_55	SPV_0132, SPV_2109
137559-138189 (-)	operon_56	SPV_0133, SPV_0132, SPV_2109	SPV_0132-SPV_2109
138318-139024 (+)	operon_57	SPV_0134
149645-149878 (+)	operon_58	SPV_2119
149935-150818 (+)	operon_59	SPV_0144
150711-150914 (-)	operon_60	SPV_2120
151037-154065 (+)	operon_61	SPV_0145, SPV_0146, SPV_0147, SPV_0148
151192-154065 (+)	operon_62	SPV_0146, SPV_0147, SPV_0148
151757-154065 (+)	operon_63	SPV_0147, SPV_0148
154902-155756 (+)	operon_64	SPV_0150
155885-156808 (+)	operon_65	SPV_0151
157954-159985 (+)	operon_66	SPV_0153, SPV_0154
159981-160610 (-)	operon_67	SPV_0155
160696-164279 (+)	operon_68	SPV_0156, SPV_0157, SPV_0158
164318-164913 (+)	operon_69	SPV_0159
164903-165644 (+)	operon_70	SPV_0160
165589-167010 (-)	operon_71	SPV_0161
167228-168371 (-)	operon_72	SPV_0163, SPV_0162	SPV_0163-SPV_0162
168487-170567 (+)	operon_73	SPV_0165
170511-174470 (-)	operon_74	SPV_0169, SPV_0168, SPV_0167, SPV_0166	SPV_0169-SPV_0168
174595-175785 (+)	operon_75	SPV_0170, SPV_0171
176582-177669 (-)	operon_76	SPV_0173
177857-179577 (-)	operon_77	SPV_0175, SPV_0174
179647-183556 (+)	operon_78	SPV_0176, SPV_0177	SPV_0176-SPV_0177
183663-184126 (+)	operon_79	SPV_0178
184784-186218 (+)	operon_80	SPV_0180, SPV_0181, SPV_0182
187557-188084 (+)	operon_81	SPV_0184
188146-189718 (+)	operon_82	SPV_0185
189781-191514 (+)	operon_83	SPV_2121, SPV_0186
189952-191514 (+)	operon_84	SPV_0186
191604-195740 (+)	operon_85	SPV_0187, SPV_0188, SPV_0189, SPV_0190, SPV_0191	SPV_0189-SPV_0190-SPV_0191
194983-195740 (+)	operon_86	SPV_0191
195877-207466 (+)	operon_87	SPV_0192, SPV_0193, SPV_0194, SPV_0195, SPV_0196, SPV_0197, SPV_0198, SPV_0199, SPV_0200, SPV_0201, SPV_0202, SPV_0203, SPV_0204, SPV_0205, SPV_0206, SPV_0207, SPV_0208, SPV_0209, SPV_0210, SPV_0211, SPV_0212, SPV_0213	SPV_0194-SPV_0195
196465-207466 (+)	operon_88	SPV_0193, SPV_0194, SPV_0195, SPV_0196, SPV_0197, SPV_0198, SPV_0199, SPV_0200, SPV_0201, SPV_0202, SPV_0203, SPV_0204, SPV_0205, SPV_0206, SPV_0207, SPV_0208, SPV_0209, SPV_0210, SPV_0211, SPV_0212, SPV_0213	SPV_0194-SPV_0195
200569-207466 (+)	operon_89	SPV_0201, SPV_0202, SPV_0203, SPV_0204, SPV_0205, SPV_0206, SPV_0207, SPV_0208, SPV_0209, SPV_0210, SPV_0211, SPV_0212, SPV_0213
208214-210800 (+)	operon_90	SPV_0215, SPV_2122, SPV_0216, SPV_0217, SPV_0218, SPV_0219
211008-212679 (+)	operon_91	SPV_0220, SPV_0221
212734-212883 (+)	operon_92	SPV_2125
212907-213615 (+)	operon_93	SPV_0222
217796-218863 (-)	operon_94	SPV_0229, SPV_0228
227704-230351 (+)	operon_95	SPV_0238
230384-231116 (+)	operon_96	SPV_0239
231599-231694 (+)	operon_97	SPV_2129
232279-232355 (+)	operon_98	SPV_2131
232359-232491 (-)	operon_99	SPV_2132
232585-233583 (+)	operon_100	SPV_0241
234340-239147 (+)	operon_101	SPV_0243, SPV_0244, SPV_0245, SPV_0246
239157-240606 (+)	operon_102	SPV_0247
240680-242595 (+)	operon_103	SPV_0248
242645-243731 (+)	operon_104	SPV_0249
243776-247626 (-)	operon_105	SPV_0250
247889-249291 (+)	operon_106	SPV_0251, SPV_0252
249314-251473 (+)	operon_107	SPV_0253
251510-255922 (+)	operon_108	SPV_0254
256007-256287 (+)	operon_109	SPV_0255
258547-259269 (+)	operon_110	SPV_0260
259467-260867 (+)	operon_111	SPV_0261
260826-263684 (-)	operon_112	SPV_0264, SPV_0263, SPV_0262
263811-264979 (-)	operon_113	SPV_0265
264992-265161 (-)	operon_114	SPV_2134
264992-265212 (-)	operon_115	SPV_2134
265222-266066 (-)	operon_116	SPV_0266
266193-267675 (+)	operon_117	SPV_0267
268493-269472 (+)	operon_118	SPV_0269
272182-272569 (-)	operon_119	SPV_0273
272798-273815 (+)	operon_120	SPV_0274, SPV_0275
274983-281548 (+)	operon_121	SPV_0277, SPV_0278, SPV_0279, SPV_0280, SPV_0281, SPV_0282, SPV_0283
276801-281548 (+)	operon_122	SPV_0279, SPV_0280, SPV_0281, SPV_0282, SPV_0283
277264-281548 (+)	operon_123	SPV_0280, SPV_0281, SPV_0282, SPV_0283
281916-282106 (+)	operon_124	SPV_0284
284885-285438 (-)	operon_125	SPV_0286
289191-289339 (+)	operon_126	SPV_0288
289989-293172 (-)	operon_127	SPV_0292, SPV_0291, SPV_0290, SPV_0289
299335-300498 (+)	operon_128	SPV_0301
301124-301352 (-)	operon_129	SPV_0303
301481-302434 (+)	operon_130	SPV_0304
302760-306033 (+)	operon_131	SPV_0306, SPV_0307
306329-308723 (+)	operon_132	SPV_0308
308810-309462 (-)	operon_133	SPV_0309
309497-311032 (-)	operon_134	SPV_0310
311146-313112 (+)	operon_135	SPV_0311, SPV_0313
313105-313950 (-)	operon_136	SPV_2143
314177-330804 (+)	operon_137	SPV_0315, SPV_0316, SPV_0317, SPV_0318, SPV_0319, SPV_0320, SPV_0321, SPV_0322, SPV_0323, SPV_0324, SPV_0325, SPV_0326, SPV_0327, SPV_0328, SPV_0329, SPV_0330	SPV_0320-SPV_0321, SPV_0324-SPV_0325
320310-330804 (+)	operon_138	SPV_0321, SPV_0322, SPV_0323, SPV_0324, SPV_0325, SPV_0326, SPV_0327, SPV_0328, SPV_0329, SPV_0330	SPV_0324-SPV_0325
333076-335138 (+)	operon_139	SPV_0334
340814-343628 (-)	operon_140	SPV_0337, SPV_0336	SPV_0337-SPV_0336
343629-344194 (+)	operon_141	SPV_0338
344241-344593 (+)	operon_142	SPV_0339
344596-345040 (+)	operon_143	SPV_0340
347696-349878 (+)	operon_144	SPV_0343, SPV_0344
351022-354898 (+)	operon_145	SPV_0346, SPV_0347, SPV_0348, SPV_0349	SPV_0346-SPV_0347-SPV_0348-SPV_0349
354945-358065 (+)	operon_146	SPV_0350, SPV_0351, SPV_0352, SPV_2148	SPV_0350-SPV_0351
358127-360263 (+)	operon_147	SPV_0355, SPV_0356, SPV_0357
358201-360263 (+)	operon_148	SPV_0355, SPV_0356, SPV_0357
360391-361216 (-)	operon_149	SPV_0358
367898-369257 (+)	operon_150	SPV_0365
371816-373359 (-)	operon_151	SPV_0368, SPV_0367
373434-374293 (+)	operon_152	SPV_0369, SPV_0370	SPV_0369-SPV_0370
376828-378397 (+)	operon_153	SPV_0372
378503-379212 (+)	operon_154	SPV_0373
379251-380198 (+)	operon_155	SPV_0374
380152-381662 (-)	operon_156	SPV_0375
380152-383446 (-)	operon_157	SPV_0377, SPV_0376, SPV_0375
383590-386367 (+)	operon_158	SPV_0378, SPV_0379, SPV_0380, SPV_0381	SPV_0379-SPV_0380
384576-386367 (+)	operon_159	SPV_0379, SPV_0380, SPV_0381	SPV_0379-SPV_0380
386413-394336 (+)	operon_160	SPV_0382, SPV_0383, SPV_0384, SPV_0385, SPV_0386, SPV_0387, SPV_0388, SPV_0389, SPV_0390	SPV_0382-SPV_0383, SPV_0386-SPV_0387, SPV_0389-SPV_0390
394420-395361 (+)	operon_161	SPV_0391, SPV_2157
395370-396825 (-)	operon_162	SPV_0395, SPV_0394, SPV_0393	SPV_0394-SPV_0393
396887-400169 (-)	operon_163	SPV_0398, SPV_0397, SPV_0396	SPV_0398-SPV_0397-SPV_0396
400264-401892 (+)	operon_164	SPV_0399
402710-402989 (+)	operon_165	SPV_0401
403084-403472 (+)	operon_166	SPV_0402
405311-409570 (+)	operon_167	SPV_0404, SPV_0405, SPV_0406, SPV_2159, SPV_0408	SPV_0404-SPV_0405
409434-410837 (+)	operon_168	SPV_0409
411544-411787 (+)	operon_169	SPV_0410
411859-414235 (-)	operon_170	SPV_0412, SPV_0411	SPV_0412-SPV_0411
414315-416228 (+)	operon_171	SPV_0414
417560-418497 (+)	operon_172	SPV_0417
419750-419892 (-)	operon_173	SPV_2163
420055-422482 (+)	operon_174	SPV_0420
425055-426292 (-)	operon_175	SPV_0423
433420-436281 (-)	operon_176	SPV_0430, SPV_0429
436430-437295 (+)	operon_177	SPV_0431
438154-439861 (+)	operon_178	SPV_0434
440744-440842 (+)	operon_179	SPV_2167
441436-442394 (+)	operon_180	SPV_0437
443966-444620 (+)	operon_181	SPV_0441
444800-446657 (+)	operon_182	SPV_0442
447132-448844 (-)	operon_183	SPV_0443
449009-454079 (+)	operon_184	SPV_0444
454139-455418 (+)	operon_185	SPV_0445
455487-456028 (+)	operon_186	SPV_0446
456088-457950 (+)	operon_187	SPV_0447, SPV_0448
459935-460816 (+)	operon_188	SPV_0452
461349-466761 (-)	operon_189	SPV_0455, SPV_0454, SPV_2170	SPV_0455-SPV_0454-SPV_2170
467922-474086 (+)	operon_190	SPV_0458, SPV_0459, SPV_0460, SPV_2171, SPV_0461
474051-474826 (-)	operon_191	SPV_0463, SPV_0462
474831-476693 (+)	operon_192	SPV_0464, SPV_0465	SPV_0464-SPV_0465
476801-477186 (-)	operon_193	SPV_0466
477290-479840 (+)	operon_194	SPV_0467, SPV_0468, SPV_0469
479882-483648 (-)	operon_195	SPV_0472, SPV_0471, SPV_0470
483870-485904 (+)	operon_196	SPV_2176, SPV_0473, SPV_0474, SPV_0475
486042-487491 (+)	operon_197	SPV_0476, SPV_0477	SPV_0476-SPV_0477
487564-493320 (+)	operon_198	SPV_0478, SPV_0479, SPV_0480, SPV_0481, SPV_0482, SPV_0483	SPV_0480-SPV_0481
494753-496552 (+)	operon_199	SPV_0487, SPV_0488	SPV_0487-SPV_0488
496865-497563 (+)	operon_200	SPV_0490
497356-498712 (+)	operon_201	SPV_0491, SPV_0492	SPV_0491-SPV_0492
502386-504250 (+)	operon_202	SPV_0495, SPV_0496
504366-505295 (-)	operon_203	SPV_2178
505839-508850 (+)	operon_204	SPV_0500, SPV_2185
508697-508850 (+)	operon_205	SPV_2185
513346-515129 (+)	operon_206	SPV_0504, SPV_0505	SPV_0504-SPV_0505
517622-518836 (-)	operon_207	SPV_0507
519908-523157 (+)	operon_208	SPV_0510, SPV_0511
523752-530277 (+)	operon_209	SPV_0512, SPV_0513, SPV_0514, SPV_0515, SPV_0516, SPV_0517	SPV_0515-SPV_0516
531618-535005 (+)	operon_210	SPV_0521, SPV_0522, SPV_0523
535176-537298 (+)	operon_211	SPV_0524, SPV_0525	SPV_0524-SPV_0525
537396-538371 (+)	operon_212	SPV_0526
538602-539877 (-)	operon_213	SPV_0527
540089-543039 (-)	operon_214	SPV_0531, SPV_0530, SPV_0529, SPV_0528
543257-545549 (+)	operon_215	SPV_0532
545597-547392 (+)	operon_216	SPV_0533
548279-550763 (+)	operon_217	SPV_0535, SPV_0536
550817-551563 (+)	operon_218	SPV_0537
551578-554245 (+)	operon_219	SPV_0538, SPV_0539	SPV_0538-SPV_0539
554271-555251 (-)	operon_220	SPV_0540
555372-557457 (+)	operon_221	SPV_0541, SPV_0542
558642-560147 (+)	operon_222	SPV_0546
560184-562427 (+)	operon_223	SPV_0547, SPV_0548, SPV_0549
562666-564115 (+)	operon_224	SPV_0550, SPV_0551
565724-566191 (+)	operon_225	SPV_2193
566467-567568 (+)	operon_226	SPV_0554
570269-577137 (+)	operon_227	SPV_0558
577435-586797 (+)	operon_228	SPV_0559, SPV_0560, SPV_0561, SPV_0562
588111-588464 (-)	operon_229	SPV_0564
593596-596041 (+)	operon_230	SPV_0571, SPV_0572, SPV_0573
596286-598734 (+)	operon_231	SPV_0574, SPV_0575	SPV_0574-SPV_0575
598829-599413 (+)	operon_232	SPV_0576
605135-606856 (+)	operon_233	SPV_0578
606983-608003 (+)	operon_234	SPV_0579
608097-609153 (+)	operon_235	SPV_0580
609172-610080 (+)	operon_236	SPV_0581
610040-610328 (-)	operon_237	SPV_0582
610340-614874 (+)	operon_238	SPV_0583, SPV_0584, SPV_0585, SPV_0586, SPV_0587	SPV_0583-SPV_0584-SPV_0585
614820-615786 (-)	operon_239	SPV_0588
615898-616499 (+)	operon_240	SPV_0589, SPV_0590	SPV_0589-SPV_0590
616855-617583 (-)	operon_241	SPV_0592
617706-619886 (+)	operon_242	SPV_0593, SPV_0594
620133-623255 (+)	operon_243	SPV_0595, SPV_0596, SPV_0597
623338-625773 (+)	operon_244	SPV_0598, SPV_0599
632244-634428 (+)	operon_245	SPV_0608, SPV_0609, SPV_0610
633886-634428 (+)	operon_246	SPV_0610
637352-640376 (-)	operon_247	SPV_0618, SPV_0617, SPV_0616, SPV_0615	SPV_0618-SPV_0617
640521-640710 (+)	operon_248	SPV_0619
640785-642364 (+)	operon_249	SPV_0620
642911-644089 (+)	operon_250	SPV_0621
644329-645312 (+)	operon_251	SPV_0622
647211-652830 (+)	operon_252	SPV_0625, SPV_0626, SPV_0627, SPV_0628, SPV_0629, SPV_0630, SPV_0631	SPV_0629-SPV_0630-SPV_0631
654162-657226 (+)	operon_253	SPV_0633, SPV_0634, SPV_0635
657355-659307 (+)	operon_254	SPV_0636
661497-662465 (+)	operon_255	SPV_0641
664774-666460 (-)	operon_256	SPV_0645, SPV_0644
666472-667417 (-)	operon_257	SPV_0646
667429-668580 (+)	operon_258	SPV_0647, SPV_0648
668593-669250 (+)	operon_259	SPV_0649
669376-670053 (+)	operon_260	SPV_0650
670066-670341 (+)	operon_261	SPV_0651
670412-671656 (+)	operon_262	SPV_0652
675565-676244 (+)	operon_263	SPV_0657
676333-679121 (+)	operon_264	SPV_0658, SPV_0659, SPV_0660	SPV_0659-SPV_0660
679303-681582 (+)	operon_265	SPV_0661
682527-683929 (+)	operon_266	SPV_0663
684007-685297 (+)	operon_267	SPV_0664
685822-687910 (+)	operon_268	SPV_0665, SPV_0666
688004-688670 (+)	operon_269	SPV_0667
688763-689321 (+)	operon_270	SPV_0668
692449-693323 (-)	operon_271	SPV_0672
693383-694317 (-)	operon_272	SPV_2218, SPV_0673
694409-695032 (+)	operon_273	SPV_0674, SPV_0675
695534-696366 (+)	operon_274	SPV_2220
697973-698345 (-)	operon_275	SPV_0681
698799-699404 (-)	operon_276	SPV_0684
699529-700968 (-)	operon_277	SPV_0685
701072-704367 (+)	operon_278	SPV_0686, SPV_0687, SPV_0688	SPV_0686-SPV_0687
704415-706490 (+)	operon_279	SPV_0689
706738-707103 (+)	operon_280	SPV_0691
707965-708982 (+)	operon_281	SPV_0693
708994-709950 (+)	operon_282	SPV_0694, SPV_0695	SPV_0694-SPV_0695
711185-712087 (+)	operon_283	SPV_0698
712579-715237 (+)	operon_284	SPV_0700
715262-717310 (+)	operon_285	SPV_0701, SPV_0702	SPV_0701-SPV_0702
717274-717619 (-)	operon_286	SPV_0703
717739-718668 (+)	operon_287	SPV_0704
718867-721318 (+)	operon_288	SPV_0705
723228-723791 (+)	operon_289	SPV_0708
725805-727937 (+)	operon_290	SPV_0710
729883-730202 (-)	operon_291	SPV_0714
730880-731727 (+)	operon_292	SPV_2223
731885-734255 (-)	operon_293	SPV_0717
734347-734675 (-)	operon_294	SPV_0718
734813-737383 (+)	operon_295	SPV_0719, SPV_0720, SPV_0721	SPV_0719-SPV_0720
736387-737383 (+)	operon_296	SPV_0721
737397-738283 (+)	operon_297	SPV_0722
738544-741842 (+)	operon_298	SPV_0723, SPV_0724, SPV_0725, SPV_0726
745774-746064 (-)	operon_299	SPV_0732
746107-747048 (-)	operon_300	SPV_0733
747872-748462 (+)	operon_301	SPV_0735
749695-751934 (+)	operon_302	SPV_0737, SPV_0738, SPV_0739	SPV_0737-SPV_0738
756029-757055 (+)	operon_303	SPV_0744
757098-757739 (-)	operon_304	SPV_0745
757852-759818 (+)	operon_305	SPV_0746
762810-767070 (+)	operon_306	SPV_0749, SPV_0750, SPV_0751, SPV_0752, SPV_0753	SPV_0751-SPV_0752
767105-767482 (+)	operon_307	SPV_0754, SPV_0755
767390-767482 (+)	operon_308	SPV_0755
767527-768980 (+)	operon_309	SPV_0757
770583-771080 (+)	operon_310	SPV_0759
772763-772957 (+)	operon_311	SPV_0761
773016-778500 (+)	operon_312	SPV_0762, SPV_0763, SPV_0764, SPV_0765, SPV_0766	SPV_0764-SPV_0765
778464-779740 (-)	operon_313	SPV_0767
781585-782000 (+)	operon_314	SPV_0769
782125-782221 (-)	operon_315	SPV_0770
782349-784022 (+)	operon_316	SPV_0771, SPV_0772	SPV_0771-SPV_0772
786057-788402 (+)	operon_317	SPV_0774
788358-788851 (-)	operon_318	SPV_0775
788946-791422 (+)	operon_319	SPV_0776, SPV_0777
791441-794235 (+)	operon_320	SPV_0778, SPV_2238, SPV_0781
794707-800819 (+)	operon_321	SPV_0782, SPV_0783, SPV_0784, SPV_0785
796912-800819 (+)	operon_322	SPV_0784, SPV_0785
800551-800819 (+)	operon_323	SPV_0785
800875-803660 (-)	operon_324	SPV_0787, SPV_0786
803957-807082 (+)	operon_325	SPV_0788
807133-809736 (+)	operon_326	SPV_0789, SPV_0790
808187-809736 (+)	operon_327	SPV_0790
811416-812592 (+)	operon_328	SPV_0792, SPV_0793
812564-812905 (-)	operon_329	SPV_0794
815927-816082 (-)	operon_330	SPV_0799
817739-819868 (+)	operon_331	SPV_0802
820339-820713 (+)	operon_332	SPV_0803
820989-821306 (-)	operon_333	SPV_2245
821460-821593 (+)	operon_334	SPV_2246
826260-826587 (+)	operon_335	SPV_2247
834407-835285 (-)	operon_336	SPV_0816
835420-836520 (+)	operon_337	SPV_2249, SPV_0817
836701-838089 (+)	operon_338	SPV_0818, SPV_0819	SPV_0818-SPV_0819
840930-842062 (+)	operon_339	SPV_0822
844228-844889 (+)	operon_340	SPV_0825
848495-849299 (-)	operon_341	SPV_2251
849652-851127 (+)	operon_342	SPV_0833
851190-851948 (+)	operon_343	SPV_0834
853710-855825 (+)	operon_344	SPV_0838, SPV_0839, SPV_2252
857289-857920 (+)	operon_345	SPV_0842
857941-863068 (+)	operon_346	SPV_0843, SPV_0844, SPV_2256, SPV_2257, SPV_0846	SPV_0843-SPV_0844
860907-863068 (+)	operon_347	SPV_2256, SPV_2257, SPV_0846
863157-863291 (+)	operon_348	SPV_2258
864986-869197 (+)	operon_349	SPV_0851, SPV_0852, SPV_0853
866991-869197 (+)	operon_350	SPV_0853
869158-870864 (-)	operon_351	SPV_0854
870922-871818 (+)	operon_352	SPV_0855, SPV_0856	SPV_0855-SPV_0856
875569-875857 (+)	operon_353	SPV_0861
879640-880608 (+)	operon_354	SPV_0865
880613-883144 (+)	operon_355	SPV_0866, SPV_0867
883185-884152 (+)	operon_356	SPV_0868
885992-887352 (-)	operon_357	SPV_0872, SPV_0871	SPV_0872, SPV_0871
887411-888213 (-)	operon_358	SPV_0873
888330-890289 (+)	operon_359	SPV_0874, SPV_0875
891368-891939 (+)	operon_360	SPV_0878
896223-897675 (+)	operon_361	SPV_0885, SPV_0886
896926-897675 (+)	operon_362	SPV_0886
897876-899290 (+)	operon_363	SPV_0887
899405-902944 (+)	operon_364	SPV_0888, SPV_2265
904081-905484 (+)	operon_365	SPV_1034, SPV_1033
905598-908028 (+)	operon_366	SPV_1032, SPV_1031, SPV_1030
909800-910796 (+)	operon_367	SPV_1028
915868-917033 (-)	operon_368	SPV_1023
919160-920898 (-)	operon_369	SPV_1019, SPV_1020	SPV_1019-SPV_1020
920982-927214 (-)	operon_370	SPV_1018
927336-935631 (-)	operon_371	SPV_1015, SPV_1016, SPV_1017	SPV_1015-SPV_1016
936131-936978 (+)	operon_372	SPV_2268
937355-938798 (-)	operon_373	SPV_1012
938930-939376 (+)	operon_374	SPV_1010
941156-943786 (-)	operon_375	SPV_1007, SPV_1008	SPV_1007-SPV_1008
941156-946851 (-)	operon_376	SPV_1005, SPV_1006, SPV_1007, SPV_1008	SPV_1005-SPV_1006-SPV_1007-SPV_1008
947246-948733 (-)	operon_377	SPV_1004
949253-953602 (-)	operon_378	SPV_1001, SPV_1002
953620-954895 (-)	operon_379	SPV_1000
953620-957720 (-)	operon_380	SPV_0998, SPV_0999, SPV_1000
958085-958454 (-)	operon_381	SPV_0997
958527-959407 (-)	operon_382	SPV_0996
959489-960356 (+)	operon_383	SPV_0995
960349-961366 (-)	operon_384	SPV_0994
963342-963439 (-)	operon_385	SPV_2270
963485-964202 (-)	operon_386	SPV_0988
964482-964890 (+)	operon_387	SPV_0987
966651-970110 (-)	operon_388	SPV_0982, SPV_0983, SPV_0984, SPV_0985	SPV_0982-SPV_0983-SPV_0984
970111-970732 (+)	operon_389	SPV_0981
970764-971804 (+)	operon_390	SPV_0980
973568-974935 (+)	operon_391	SPV_0976, SPV_0974
974932-975625 (-)	operon_392	SPV_0975
975655-977973 (-)	operon_393	SPV_0973
978137-978939 (-)	operon_394	SPV_2274
982033-983335 (-)	operon_395	SPV_0967
987409-987618 (-)	operon_396	SPV_0963
989197-990240 (-)	operon_397	SPV_0960
990275-993600 (-)	operon_398	SPV_0957, SPV_0958, SPV_0959
995315-996678 (-)	operon_399	SPV_0954
996432-1000777 (-)	operon_400	SPV_0952, SPV_0953
1015411-1016302 (+)	operon_401	SPV_0939
1019742-1022227 (-)	operon_402	SPV_0930, SPV_0931, SPV_2285	SPV_0930-SPV_0931
1019742-1023324 (-)	operon_403	SPV_2287, SPV_2286, SPV_0930, SPV_0931, SPV_2285	SPV_0930-SPV_0931
1019742-1025176 (-)	operon_404	SPV_0927, SPV_2287, SPV_2286, SPV_0930, SPV_0931, SPV_2285	SPV_0930-SPV_0931
1025247-1026226 (-)	operon_405	SPV_0926
1027986-1028210 (-)	operon_406	SPV_0923
1028520-1031103 (-)	operon_407	SPV_0921, SPV_0922
1031770-1036872 (-)	operon_408	SPV_0915, SPV_0916, SPV_0917, SPV_0918, SPV_2288, SPV_0919	SPV_0915-SPV_0916-SPV_0917-SPV_0918
1038199-1039878 (-)	operon_409	SPV_0914
1039852-1040897 (-)	operon_410	SPV_0913
1047282-1047916 (-)	operon_411	SPV_0904
1047977-1048218 (+)	operon_412	SPV_0903
1048273-1049735 (+)	operon_413	SPV_0902
1049695-1051849 (-)	operon_414	SPV_0900, SPV_0901
1051907-1052049 (-)	operon_415	SPV_2292
1052153-1052229 (-)	operon_416	SPV_0899
1052279-1052911 (-)	operon_417	SPV_0898
1052957-1053388 (+)	operon_418	SPV_0897
1053448-1053888 (+)	operon_419	SPV_0896
1053889-1055009 (-)	operon_420	SPV_0895
1055111-1056402 (+)	operon_421	SPV_0894
1058740-1062045 (-)	operon_422	SPV_0890
1062101-1064823 (-)	operon_423	SPV_2297
1064879-1067447 (-)	operon_424	SPV_1038
1067625-1069682 (-)	operon_425	SPV_1040, SPV_1039
1069950-1073688 (+)	operon_426	SPV_1041, SPV_1042, SPV_1043
1072583-1073688 (+)	operon_427	SPV_1043
1073750-1074636 (+)	operon_428	SPV_1044
1079558-1079658 (-)	operon_429	SPV_2300
1079756-1082731 (-)	operon_430	SPV_1053, SPV_1052, SPV_1051, SPV_2301
1083319-1084121 (-)	operon_431	SPV_2304
1085275-1087203 (-)	operon_432	SPV_1060
1090088-1091901 (-)	operon_433	SPV_1065, SPV_1064	SPV_1065-SPV_1064
1091958-1093331 (-)	operon_434	SPV_1067
1093426-1094086 (-)	operon_435	SPV_1068
1094471-1094639 (-)	operon_436	SPV_2309
1098891-1100188 (-)	operon_437	SPV_1072
1100261-1101545 (-)	operon_438	SPV_2310
1101634-1102488 (-)	operon_439	SPV_1075
1103452-1105951 (-)	operon_440	SPV_1077
1106069-1107144 (+)	operon_441	SPV_1078
1107486-1110855 (-)	operon_442	SPV_1079
1107486-1112797 (-)	operon_443	SPV_1080, SPV_1079
1107486-1113374 (-)	operon_444	SPV_1082, SPV_1081, SPV_1080, SPV_1079	SPV_1082-SPV_1081
1113408-1116312 (-)	operon_445	SPV_1085, SPV_1084, SPV_1083	SPV_1085-SPV_1084
1113408-1117527 (-)	operon_446	SPV_1086, SPV_1085, SPV_1084, SPV_1083	SPV_1085-SPV_1084
1117799-1119554 (-)	operon_447	SPV_1087
1119756-1121596 (+)	operon_448	SPV_1088, SPV_1089, SPV_1090	SPV_1089-SPV_1090
1121810-1122891 (+)	operon_449	SPV_1091, SPV_1093
1122325-1122891 (+)	operon_450	SPV_1093
1124456-1126466 (-)	operon_451	SPV_1096
1126521-1127501 (-)	operon_452	SPV_1097
1127624-1130587 (+)	operon_453	SPV_1098, SPV_1099	SPV_1098-SPV_1099
1130639-1132227 (+)	operon_454	SPV_1100
1138654-1139380 (-)	operon_455	SPV_1105
1139495-1140727 (-)	operon_456	SPV_1107, SPV_1106
1148506-1149162 (-)	operon_457	SPV_1118
1148506-1149614 (-)	operon_458	SPV_1119, SPV_1118
1149656-1151812 (-)	operon_459	SPV_1120
1151950-1153265 (-)	operon_460	SPV_1121
1153764-1154757 (-)	operon_461	SPV_1122
1154789-1159051 (-)	operon_462	SPV_1127, SPV_1126, SPV_1125, SPV_1124, SPV_1123	SPV_1125-SPV_1124
1159338-1160839 (+)	operon_463	SPV_1128
1162551-1168970 (-)	operon_464	SPV_1134, SPV_1133, SPV_1132, SPV_1131
1169659-1170223 (-)	operon_465	SPV_1136
1170746-1170925 (+)	operon_466	SPV_2317
1172553-1174123 (-)	operon_467	SPV_1139, SPV_1138
1174168-1174903 (+)	operon_468	SPV_1140
1175105-1176584 (+)	operon_469	SPV_1141
1178316-1178648 (-)	operon_470	SPV_1143
1178739-1179142 (-)	operon_471	SPV_1144
1179188-1181354 (+)	operon_472	SPV_1145, SPV_1146
1181438-1181901 (-)	operon_473	SPV_1148
1181945-1182924 (-)	operon_474	SPV_1151, SPV_1150, SPV_1149	SPV_1151-SPV_1150-SPV_1149
1182976-1183485 (-)	operon_475	SPV_1152
1183548-1184503 (+)	operon_476	SPV_1153
1184547-1184875 (+)	operon_477	SPV_1154
1186507-1187118 (-)	operon_478	SPV_2318
1187429-1188851 (+)	operon_479	SPV_1158
1198725-1202802 (-)	operon_480	SPV_1173, SPV_1172, SPV_1171, SPV_1170
1212687-1212984 (-)	operon_481	SPV_2326
1213141-1215355 (-)	operon_482	SPV_1185, SPV_2329, SPV_2328, SPV_1182, SPV_2327, SPV_1180
1216304-1216425 (-)	operon_483	SPV_2330
1216443-1217994 (-)	operon_484	SPV_1190
1221565-1222704 (-)	operon_485	SPV_1193
1221565-1225016 (-)	operon_486	SPV_1195, SPV_1194, SPV_2331, SPV_1193
1225077-1225904 (-)	operon_487	SPV_1196
1225962-1231477 (-)	operon_488	SPV_1201, SPV_1200, SPV_1199, SPV_1198, SPV_1197	SPV_1201-SPV_1200
1231521-1235633 (-)	operon_489	SPV_1205, SPV_1204, SPV_1203, SPV_1202	SPV_1205-SPV_1204-SPV_1203-SPV_1202
1240940-1242103 (-)	operon_490	SPV_1212
1242790-1245185 (-)	operon_491	SPV_1214, SPV_1213	SPV_1214-SPV_1213
1245304-1246786 (+)	operon_492	SPV_1215
1246838-1250194 (-)	operon_493	SPV_1217, SPV_1216
1250728-1255590 (-)	operon_494	SPV_1222, SPV_1221, SPV_1220, SPV_1219, SPV_1218	SPV_1221-SPV_1220-SPV_1219-SPV_1218
1256440-1257202 (-)	operon_495	SPV_1224
1258560-1259444 (-)	operon_496	SPV_1226
1266373-1267843 (-)	operon_497	SPV_1236, SPV_1235, SPV_1234	SPV_1236-SPV_1235-SPV_1234
1268632-1271288 (-)	operon_498	SPV_1240, SPV_1239, SPV_1238
1272161-1273902 (-)	operon_499	SPV_1244, SPV_1243	SPV_1244-SPV_1243
1273969-1274211 (-)	operon_500	SPV_1245
1274323-1275053 (-)	operon_501	SPV_1246
1275151-1276209 (+)	operon_502	SPV_1247
1277882-1277991 (-)	operon_503	SPV_2334
1278601-1281748 (-)	operon_504	SPV_1251, SPV_1250, SPV_1249	SPV_1251-SPV_1250
1286153-1287478 (-)	operon_505	SPV_1258
1287942-1289874 (+)	operon_506	SPV_1259, SPV_1260
1290322-1291372 (-)	operon_507	SPV_1262
1300105-1300317 (-)	operon_508	SPV_1273
1300424-1302186 (-)	operon_509	SPV_1274
1304879-1305617 (-)	operon_510	SPV_1278
1306325-1308537 (-)	operon_511	SPV_2338, SPV_1280
1308660-1309394 (+)	operon_512	SPV_1285
1309407-1310171 (+)	operon_513	SPV_1286
1310131-1311112 (-)	operon_514	SPV_1287
1311151-1311440 (-)	operon_515	SPV_1288
1311396-1313084 (-)	operon_516	SPV_1290, SPV_1289	SPV_1290-SPV_1289
1313154-1314554 (-)	operon_517	SPV_1293, SPV_1292, SPV_1291	SPV_1293-SPV_1292-SPV_1291
1314635-1315787 (+)	operon_518	SPV_1294, SPV_1295	SPV_1294-SPV_1295
1317336-1318792 (-)	operon_519	SPV_1298
1318973-1321906 (+)	operon_520	SPV_1300, SPV_1301, SPV_1302
1321943-1326709 (-)	operon_521	SPV_2339, SPV_1305, SPV_1304, SPV_1303
1326518-1327625 (-)	operon_522	SPV_1308
1326518-1329109 (-)	operon_523	SPV_1309, SPV_1308
1326518-1329816 (-)	operon_524	SPV_2340, SPV_1309, SPV_1308
1329908-1330913 (+)	operon_525	SPV_1311
1332056-1333592 (-)	operon_526	SPV_2343, SPV_2341
1334428-1334568 (-)	operon_527	SPV_1317
1334877-1336213 (-)	operon_528	SPV_1318
1336994-1337971 (-)	operon_529	SPV_1320
1341603-1343354 (+)	operon_530	SPV_1326
1343442-1343892 (+)	operon_531	SPV_1327
1344039-1346242 (-)	operon_532	SPV_1330, SPV_1329, SPV_1328
1346366-1348771 (-)	operon_533	SPV_1332, SPV_1331	SPV_1332-SPV_1331
1348873-1349954 (+)	operon_534	SPV_1333
1349914-1356313 (-)	operon_535	SPV_1341, SPV_1340, SPV_1339, SPV_1338, SPV_1337, SPV_1336, SPV_1335, SPV_1334	SPV_1339-SPV_1338
1358710-1360995 (-)	operon_536	SPV_1346, SPV_1345
1363361-1363996 (-)	operon_537	SPV_1350
1364026-1367143 (-)	operon_538	SPV_1351
1367172-1369505 (-)	operon_539	SPV_1353, SPV_1352
1371397-1373483 (-)	operon_540	SPV_1357
1373659-1375321 (-)	operon_541	SPV_1358
1375387-1376832 (+)	operon_542	SPV_1359
1376835-1377114 (-)	operon_543	SPV_1360
1378328-1379364 (-)	operon_544	SPV_1363
1379392-1380448 (-)	operon_545	SPV_1365, SPV_1364	SPV_1365-SPV_1364
1379392-1382287 (-)	operon_546	SPV_1367, SPV_1366, SPV_1365, SPV_1364	SPV_1365-SPV_1364
1382528-1383337 (-)	operon_547	SPV_1369, SPV_1368
1383311-1383667 (-)	operon_548	SPV_1370
1383721-1385232 (-)	operon_549	SPV_1371
1386658-1387146 (-)	operon_550	SPV_1374
1387422-1388152 (+)	operon_551	SPV_1375
1397612-1398387 (-)	operon_552	SPV_1378
1398429-1398657 (-)	operon_553	SPV_1379
1398429-1400846 (-)	operon_554	SPV_1381, SPV_1380, SPV_1379
1400898-1404618 (-)	operon_555	SPV_1383, SPV_1382
1404707-1405918 (+)	operon_556	SPV_1384
1405905-1411418 (-)	operon_557	SPV_1389, SPV_1388, SPV_1387, SPV_1386, SPV_1385	SPV_1386-SPV_1385
1411467-1414495 (-)	operon_558	SPV_1392, SPV_1391, SPV_1390	SPV_1392-SPV_1391
1415570-1418486 (-)	operon_559	SPV_1396, SPV_1395, SPV_1394	SPV_1396-SPV_1395-SPV_1394
1420849-1421376 (-)	operon_560	SPV_1401
1421430-1422049 (-)	operon_561	SPV_1402
1422452-1424830 (-)	operon_562	SPV_1404, SPV_1403
1424898-1426597 (-)	operon_563	SPV_1406, SPV_1405
1426679-1427250 (-)	operon_564	SPV_1407
1427310-1428087 (-)	operon_565	SPV_1408
1428152-1428422 (+)	operon_566	SPV_2357
1428455-1429725 (-)	operon_567	SPV_1409
1429945-1430076 (-)	operon_568	SPV_1410
1430149-1431532 (-)	operon_569	SPV_1412, SPV_1411	SPV_1412-SPV_1411
1431742-1433494 (-)	operon_570	SPV_1413
1434948-1436328 (+)	operon_571	SPV_1415
1436380-1438558 (+)	operon_572	SPV_1416, SPV_1417	SPV_1416-SPV_1417
1438613-1439909 (+)	operon_573	SPV_1418, SPV_1419	SPV_1418-SPV_1419
1440036-1440975 (-)	operon_574	SPV_1420
1441297-1443479 (-)	operon_575	SPV_1424, SPV_1423, SPV_1422	SPV_1424-SPV_1423-SPV_1422
1445815-1446205 (-)	operon_576	SPV_1427
1447486-1447698 (+)	operon_577	SPV_1430
1446964-1447718 (-)	operon_578	SPV_1429
1447760-1449764 (-)	operon_579	SPV_1432, SPV_1431	SPV_1432-SPV_1431
1451939-1452642 (-)	operon_580	SPV_1435
1452681-1455054 (-)	operon_581	SPV_1436
1455163-1455976 (+)	operon_582	SPV_1437
1456153-1457011 (-)	operon_583	SPV_1438
1457495-1457929 (-)	operon_584	SPV_1439
1458809-1459470 (+)	operon_585	SPV_2364
1459261-1461850 (+)	operon_586	SPV_2365, SPV_1444
1461817-1463517 (-)	operon_587	SPV_1446, SPV_1445	SPV_1446-SPV_1445
1463641-1464732 (+)	operon_588	SPV_1447
1464757-1465278 (-)	operon_589	SPV_2366
1465167-1465677 (-)	operon_590	SPV_1448
1465707-1466573 (-)	operon_591	SPV_1449
1466638-1467462 (+)	operon_592	SPV_1450, SPV_1451	SPV_1450-SPV_1451
1468796-1469696 (-)	operon_593	SPV_2370, SPV_2369
1470923-1473163 (-)	operon_594	SPV_1458
1473999-1474872 (+)	operon_595	SPV_1459
1474819-1476809 (-)	operon_596	SPV_1460
1477058-1479603 (+)	operon_597	SPV_1461, SPV_1462, SPV_1463	SPV_1461-SPV_1462
1479706-1480273 (+)	operon_598	SPV_1464
1483023-1483876 (-)	operon_599	SPV_1466
1483974-1486385 (-)	operon_600	SPV_1467
1486399-1487176 (-)	operon_601	SPV_1468
1494660-1497383 (-)	operon_602	SPV_1480, SPV_1479
1497504-1498264 (-)	operon_603	SPV_1481
1500378-1501453 (-)	operon_604	SPV_1484
1502204-1504278 (-)	operon_605	SPV_1486
1504406-1505341 (+)	operon_606	SPV_1487
1522858-1526639 (-)	operon_607	SPV_1505, SPV_1504
1527315-1528412 (-)	operon_608	SPV_1506
1528518-1528643 (-)	operon_609	SPV_2378
1534379-1536931 (-)	operon_610	SPV_1512
1540098-1541009 (+)	operon_611	SPV_1518
1541721-1542093 (-)	operon_612	SPV_2382
1545076-1546741 (-)	operon_613	SPV_1523, SPV_1522
1546828-1548708 (+)	operon_614	SPV_1524, SPV_1525, SPV_1526
1548804-1551231 (-)	operon_615	SPV_1528, SPV_1527, SPV_2383	SPV_1528-SPV_1527
1552495-1553455 (+)	operon_616	SPV_1530
1553416-1554366 (-)	operon_617	SPV_1531
1554431-1556437 (-)	operon_618	SPV_1532
1556730-1559191 (+)	operon_619	SPV_1534, SPV_1535	SPV_1534-SPV_1535
1559155-1561671 (-)	operon_620	SPV_1537, SPV_1536	SPV_1537-SPV_1536
1563219-1563998 (-)	operon_621	SPV_1541
1564027-1567019 (-)	operon_622	SPV_1543, SPV_1542	SPV_1543-SPV_1542
1571507-1572584 (-)	operon_623	SPV_1548, SPV_1547
1572634-1574289 (-)	operon_624	SPV_1549
1574412-1574975 (-)	operon_625	SPV_1551, SPV_1550
1577510-1582377 (-)	operon_626	SPV_1561, SPV_1560, SPV_1559, SPV_1558, SPV_1557, SPV_1556, SPV_1555	SPV_1557-SPV_1556
1577510-1582988 (-)	operon_627	SPV_1562, SPV_1561, SPV_1560, SPV_1559, SPV_1558, SPV_1557, SPV_1556, SPV_1555	SPV_1557-SPV_1556
1583092-1584323 (+)	operon_628	SPV_2388
1585406-1585868 (+)	operon_629	SPV_1565
1585942-1586519 (+)	operon_630	SPV_1566, SPV_1567
1587786-1588530 (-)	operon_631	SPV_1569
1594572-1595105 (-)	operon_632	SPV_1576
1595822-1596069 (-)	operon_633	SPV_2391
1596138-1596713 (-)	operon_634	SPV_1579, SPV_1578
1596936-1598645 (+)	operon_635	SPV_1580, SPV_2392, SPV_1581
1598326-1598645 (+)	operon_636	SPV_2392, SPV_1581
1598809-1603377 (-)	operon_637	SPV_1585, SPV_1584, SPV_1583, SPV_1582
1603420-1604430 (-)	operon_638	SPV_1586
1606580-1608577 (+)	operon_639	SPV_2393, SPV_1588, SPV_1589, SPV_1590, SPV_1591
1609104-1609575 (-)	operon_640	SPV_1592
1609620-1610279 (+)	operon_641	SPV_1593
1610331-1612254 (-)	operon_642	SPV_1595, SPV_1594
1612474-1619057 (-)	operon_643	SPV_1602, SPV_1601, SPV_1600, SPV_1599, SPV_1598, SPV_1597, SPV_1596	SPV_1602-SPV_1601, SPV_1600-SPV_1599-SPV_1598-SPV_1597-SPV_1596
1618833-1619341 (-)	operon_644	SPV_1603
1618833-1619381 (-)	operon_645	SPV_2394, SPV_1603
1618833-1619756 (-)	operon_646	SPV_2394, SPV_1603
1621503-1626870 (-)	operon_647	SPV_1610, SPV_1609, SPV_1608, SPV_1607, SPV_1606
1621503-1633260 (-)	operon_648	SPV_1617, SPV_2396, SPV_1614, SPV_1613, SPV_1612, SPV_1610, SPV_1609, SPV_1608, SPV_1607, SPV_1606
1634344-1636342 (-)	operon_649	SPV_1620, SPV_1619
1640155-1641101 (-)	operon_650	SPV_2398, SPV_2397
1641182-1642036 (+)	operon_651	SPV_1626
1642795-1645179 (+)	operon_652	SPV_1628, SPV_1629	SPV_1628-SPV_1629
1645150-1646480 (-)	operon_653	SPV_1631, SPV_1630	SPV_1631-SPV_1630
1646562-1647032 (-)	operon_654	SPV_1632
1649907-1650978 (+)	operon_655	SPV_1635
1650933-1652418 (-)	operon_656	SPV_1637, SPV_1636
1650933-1653543 (-)	operon_657	SPV_1638, SPV_1637, SPV_1636
1656970-1660471 (-)	operon_658	SPV_1645, SPV_1644, SPV_1643, SPV_1642	SPV_1643-SPV_1642
1661092-1662520 (-)	operon_659	SPV_1647, SPV_1646
1663984-1667939 (+)	operon_660	SPV_1649, SPV_1650, SPV_1651, SPV_1652	SPV_1649-SPV_1650-SPV_1651
1670964-1673779 (-)	operon_661	SPV_1661, SPV_1660, SPV_1659, SPV_1658	SPV_1661-SPV_1660-SPV_1659-SPV_1658
1673846-1674163 (-)	operon_662	SPV_1662
1674278-1675959 (-)	operon_663	SPV_1663
1678189-1678976 (+)	operon_664	SPV_1665
1684928-1686994 (-)	operon_665	SPV_1671
1687603-1688888 (-)	operon_666	SPV_1672
1696115-1698004 (+)	operon_667	SPV_1679, SPV_1680	SPV_1679-SPV_1680
1698771-1698864 (-)	operon_668	SPV_1682
1698771-1698973 (-)	operon_669	SPV_1683, SPV_1682
1698771-1700068 (-)	operon_670	SPV_1695, SPV_1694, SPV_1693, SPV_1692, SPV_1691, SPV_1690, SPV_1689, SPV_1688, SPV_1687, SPV_1686, SPV_1685, SPV_1684, SPV_1683, SPV_1682
1700279-1700414 (-)	operon_671	SPV_1699
1700415-1703496 (-)	operon_672	SPV_1700
1703618-1705315 (-)	operon_673	SPV_1702
1705419-1705508 (-)	operon_674	SPV_1703
1705552-1706907 (-)	operon_675	SPV_1704
1706945-1707721 (+)	operon_676	SPV_1705
1707776-1708383 (+)	operon_677	SPV_1706
1710391-1712375 (-)	operon_678	SPV_1710, SPV_1709
1712430-1712878 (-)	operon_679	SPV_1711
1714692-1714982 (-)	operon_680	SPV_1715
1715328-1716820 (-)	operon_681	SPV_1718, SPV_1717, SPV_1716
1716920-1717798 (-)	operon_682	SPV_1720, SPV_1719	SPV_1720-SPV_1719
1720265-1721062 (-)	operon_683	SPV_1725
1721719-1724850 (-)	operon_684	SPV_1729, SPV_1728, SPV_1727, SPV_1726	SPV_1728-SPV_1727
1724947-1725057 (+)	operon_685	SPV_1730
1729981-1731264 (-)	operon_686	SPV_1737
1729981-1732760 (-)	operon_687	SPV_1738, SPV_1737
1729981-1734268 (-)	operon_688	SPV_1739, SPV_1738, SPV_1737
1729981-1735554 (-)	operon_689	SPV_1740, SPV_1739, SPV_1738, SPV_1737
1735629-1737604 (-)	operon_690	SPV_1743, SPV_1742, SPV_1741	SPV_1743-SPV_1742
1735629-1738327 (-)	operon_691	SPV_1744, SPV_1743, SPV_1742, SPV_1741	SPV_1743-SPV_1742
1738693-1739584 (-)	operon_692	SPV_1745
1739722-1751266 (+)	operon_693	SPV_1746, SPV_1747, SPV_1748, SPV_1749, SPV_1750, SPV_1751, SPV_1752, SPV_1753, SPV_1754, SPV_1755, SPV_2420	SPV_1750-SPV_1751-SPV_1752
1751658-1752214 (-)	operon_694	SPV_1757
1759778-1759868 (-)	operon_695	SPV_2421
1760032-1760107 (+)	operon_696	SPV_1760
1760265-1761663 (-)	operon_697	SPV_1761
1764216-1764446 (-)	operon_698	SPV_2422
1764504-1766542 (-)	operon_699	SPV_1767, SPV_1766, SPV_1765	SPV_1767-SPV_1766-SPV_1765
1766574-1767622 (-)	operon_700	SPV_1768
1767668-1768422 (-)	operon_701	SPV_1769
1768450-1769190 (-)	operon_702	SPV_1771
1769191-1769502 (+)	operon_703	SPV_1772
1769551-1770545 (+)	operon_704	SPV_1773
1770545-1771403 (-)	operon_705	SPV_1774
1772773-1773840 (-)	operon_706	SPV_1776
1773862-1776166 (-)	operon_707	SPV_1778, SPV_1777	SPV_1778-SPV_1777
1776101-1779169 (-)	operon_708	SPV_1782, SPV_1781, SPV_1780, SPV_1779	SPV_1780-SPV_1779
1779218-1782350 (-)	operon_709	SPV_1785, SPV_1784, SPV_1783	SPV_1784-SPV_1783
1783490-1784845 (-)	operon_710	SPV_1788, SPV_1787	SPV_1788-SPV_1787
1786001-1786259 (-)	operon_711	SPV_1790
1786336-1787574 (-)	operon_712	SPV_1791
1787706-1788033 (-)	operon_713	SPV_1792
1788137-1788649 (+)	operon_714	SPV_1793
1788648-1790062 (-)	operon_715	SPV_1794
1790074-1791064 (+)	operon_716	SPV_1796
1791276-1792441 (-)	operon_717	SPV_1797
1792549-1796461 (-)	operon_718	SPV_1803, SPV_1802, SPV_1801, SPV_1800, SPV_1799, SPV_1798	SPV_1803-SPV_1802-SPV_1801, SPV_1800-SPV_1799
1796955-1797653 (-)	operon_719	SPV_1810, SPV_1809, SPV_1808, SPV_1807, SPV_1806, SPV_1805, SPV_1804
1797830-1797965 (-)	operon_720	SPV_1813
1797966-1801047 (-)	operon_721	SPV_1814
1801169-1802866 (-)	operon_722	SPV_1816
1802970-1803059 (-)	operon_723	SPV_1817
1803135-1803628 (-)	operon_724	SPV_1818
1804513-1804677 (-)	operon_725	SPV_2423
1804718-1806913 (-)	operon_726	SPV_1821
1807000-1807875 (+)	operon_727	SPV_1822
1807896-1809030 (-)	operon_728	SPV_1823
1809127-1810350 (-)	operon_729	SPV_1824
1812143-1813797 (+)	operon_730	SPV_1827, SPV_2426
1813898-1814090 (-)	operon_731	SPV_1828
1814552-1815307 (-)	operon_732	SPV_1829
1815412-1818778 (+)	operon_733	SPV_1830, SPV_1831, SPV_1832, SPV_1833	SPV_1832-SPV_1833
1819686-1822387 (-)	operon_734	SPV_1834
1823493-1823847 (-)	operon_735	SPV_1838
1823493-1825962 (-)	operon_736	SPV_1839, SPV_1838
1826030-1828945 (-)	operon_737	SPV_1841, SPV_1840
1836272-1836666 (-)	operon_738	SPV_1851
1836792-1838009 (-)	operon_739	SPV_1853
1838033-1838986 (-)	operon_740	SPV_1854
1839026-1843500 (-)	operon_741	SPV_1863, SPV_1862, SPV_1861, SPV_1860, SPV_1859, SPV_1858, SPV_1857, SPV_2427	SPV_1861-SPV_1860, SPV_1859-SPV_1858-SPV_1857
1843526-1843947 (-)	operon_742	SPV_1864
1844010-1845174 (-)	operon_743	SPV_1865
1845259-1846496 (-)	operon_744	SPV_1866
1846557-1848449 (-)	operon_745	SPV_1867
1849792-1850649 (+)	operon_746	SPV_1869
1850677-1851334 (-)	operon_747	SPV_1870
1850677-1852230 (-)	operon_748	SPV_1872, SPV_1871, SPV_1870
1852438-1853683 (-)	operon_749	SPV_1874
1855740-1857296 (-)	operon_750	SPV_1877
1857347-1858662 (-)	operon_751	SPV_1878
1858683-1858860 (-)	operon_752	SPV_1879
1858683-1859051 (-)	operon_753	SPV_1881, SPV_1880, SPV_1879
1859755-1859890 (-)	operon_754	SPV_1890
1859947-1862972 (-)	operon_755	SPV_1891
1863094-1864791 (-)	operon_756	SPV_1893
1864895-1864984 (-)	operon_757	SPV_1894
1865536-1867032 (-)	operon_758	SPV_1896
1867083-1868491 (-)	operon_759	SPV_1897
1868456-1869356 (-)	operon_760	SPV_1899, SPV_1898
1871302-1871840 (+)	operon_761	SPV_2432
1872020-1873781 (-)	operon_762	SPV_2433, SPV_1902
1876412-1876941 (-)	operon_763	SPV_1904
1877017-1878731 (+)	operon_764	SPV_1905
1880144-1882251 (+)	operon_765	SPV_1908, SPV_1909
1887682-1889684 (+)	operon_766	SPV_1918, SPV_1919
1892071-1892843 (-)	operon_767	SPV_1923
1892856-1893007 (-)	operon_768	SPV_2436
1893049-1893960 (-)	operon_769	SPV_1924
1893980-1896503 (-)	operon_770	SPV_1925
1896601-1897950 (+)	operon_771	SPV_1926
1897908-1900324 (-)	operon_772	SPV_1928, SPV_1927
1900461-1901309 (+)	operon_773	SPV_1929
1903545-1907590 (-)	operon_774	SPV_1933, SPV_1932
1908013-1909392 (+)	operon_775	SPV_1934
1911817-1913722 (+)	operon_776	SPV_1937, SPV_1938
1913935-1916639 (-)	operon_777	SPV_1941, SPV_1940	SPV_1941-SPV_1940
1916935-1917209 (-)	operon_778	SPV_1943
1919020-1919649 (-)	operon_779	SPV_1948
1919660-1920972 (-)	operon_780	SPV_1950
1921027-1922314 (-)	operon_781	SPV_1951
1922464-1923340 (-)	operon_782	SPV_1952
1923414-1923838 (+)	operon_783	SPV_1954
1923989-1925716 (-)	operon_784	SPV_1956
1931559-1932833 (+)	operon_785	SPV_1962, SPV_2438
1932890-1933347 (+)	operon_786	SPV_1963, SPV_1964
1933772-1935947 (-)	operon_787	SPV_1965
1937207-1944731 (-)	operon_788	SPV_1972, SPV_1971, SPV_1970, SPV_1969, SPV_2439	SPV_1970-SPV_1969
1946997-1948974 (-)	operon_789	SPV_2441, SPV_1974
1949385-1950670 (+)	operon_790	SPV_2442, SPV_1975
1957263-1958186 (-)	operon_791	SPV_1984
1958292-1972004 (-)	operon_792	SPV_1995, SPV_1994, SPV_1993, SPV_1992, SPV_1991, SPV_1990, SPV_1989, SPV_1988, SPV_1987, SPV_1986, SPV_1985	SPV_1993-SPV_1992-SPV_1991, SPV_1990-SPV_1989
1972131-1972928 (+)	operon_793	SPV_1996
1973311-1973461 (+)	operon_794	SPV_2448
1973172-1973570 (-)	operon_795	SPV_2447
1973654-1973893 (+)	operon_796	SPV_2450
1973509-1973913 (-)	operon_797	SPV_2449
1974016-1977584 (-)	operon_798	SPV_2000, SPV_1999, SPV_1998, SPV_1997	SPV_2000-SPV_1999-SPV_1998
1981996-1982193 (-)	operon_799	SPV_2006
1982359-1983667 (-)	operon_800	SPV_2007
1987137-1991724 (-)	operon_801	SPV_2013, SPV_2012, SPV_2011, SPV_2010
1987137-1993288 (-)	operon_802	SPV_2014, SPV_2013, SPV_2012, SPV_2011, SPV_2010
1993432-1995392 (+)	operon_803	SPV_2015, SPV_2016	SPV_2015-SPV_2016
1995331-1998234 (-)	operon_804	SPV_2018, SPV_2017
2000918-2003846 (-)	operon_805	SPV_2023, SPV_2022
2003878-2006885 (-)	operon_806	SPV_2027, SPV_2026, SPV_2025, SPV_2024	SPV_2025-SPV_2024
2006930-2008356 (-)	operon_807	SPV_2454, SPV_2028
2008374-2008698 (-)	operon_808	SPV_2029
2010068-2012502 (-)	operon_809	SPV_2032, SPV_2031	SPV_2032-SPV_2031
2012575-2013209 (-)	operon_810	SPV_2033
2013254-2015211 (-)	operon_811	SPV_2035, SPV_2034	SPV_2035-SPV_2034
2015267-2016129 (+)	operon_812	SPV_2036
2016164-2017185 (+)	operon_813	SPV_2037
2019752-2020685 (-)	operon_814	SPV_2458, SPV_2042
2020763-2022007 (-)	operon_815	SPV_2043
2025878-2029848 (-)	operon_816	SPV_2052, SPV_2051, SPV_2050, SPV_2049	SPV_2052-SPV_2051
2029972-2031500 (+)	operon_817	SPV_2053, SPV_2054
2031459-2033031 (-)	operon_818	SPV_2055
2033080-2034182 (-)	operon_819	SPV_2056
2034343-2036034 (+)	operon_820	SPV_2057
2040336-2040956 (+)	operon_821	SPV_2060
2041076-2041164 (-)	operon_822	SPV_2062
2041076-2043461 (-)	operon_823	SPV_2065, SPV_2064, SPV_2063, SPV_2062	SPV_2064-SPV_2063
2043543-2043661 (-)	operon_824	SPV_2066
2043543-2044180 (-)	operon_825	SPV_2067, SPV_2066
2044340-2046360 (+)	operon_826	SPV_2068, SPV_2069
2045602-2046360 (+)	operon_827	SPV_2069
Table S10. Predicted operons from all primary transcriptional start sites. The end of an operon was defined by either (i) a strong (>80% efficient) terminator between two genes, (ii) low co-expression correlation value (<0.75) as reported in the accompanying paper by Aprianto et al., or (iii) a strand swap between neighboring genes. Overlapping coding sequences within an operon, potentially indic…
